# Supplementary material for: Microbial transformation from normal oral microbiota to acute endodontic infections
Source: BMC Genomics. 2012 Jul 28;13:345. doi: 10.1186/1471-2164-13-345 (PMC3431219; doi:10.1186/1471-2164-13-345)
Supplement: Additional file 2 — Rarefaction curves by sample sites for each subject. (XLSX 274 kb) [file 1471-2164-13-345-S2.xlsx]

## Sheet: phylum
Sample_ID	Site	Firmicutes	Bacteroidetes	Fusobacteria	Proteobacteria	Actinobacteria	Synergistetes	Spirochaetes	UnClassifed_phylum	TM7	Tenericutes	Deinococcus-Thermus	SR1	Cyanobacteria	Euryarchaeota	Crenarchaeota	Thermotogae	Lentisphaerae	Chloroflexi	Korarchaeota	Gemmatimonadetes	Bacteria_incertae_sedis	Acidobacteria	OP10	Chlamydiae	Chlorobi	Deferribacteres	Dictyoglomi	OD1	Thermodesulfobacteria	WS3	Nitrospira	Caldiserica	OP11	Aquificae	Planctomycetes	Nanoarchaeota	BRC1	Verrucomicrobia	Fibrobacteres	Chrysiogenetes	Total
E007_AS	AS	1576	1737	3325	681	60	138	11	29	19	5	0	0	0	0	0	0	0	0	0	0	0	0	0	0	0	0	0	0	0	0	0	0	0	0	0	0	0	0	0	0	7581
E010_AS	AS	2383	379	422	750	306	0	7	10	10	2	8	0	0	0	0	0	0	0	0	0	0	0	0	0	0	0	0	0	0	0	0	0	0	0	0	0	0	0	0	0	4277
E012_AS	AS	1192	2455	390	17	98	1297	250	52	0	49	0	0	0	0	0	0	0	0	0	0	0	0	0	0	0	0	0	0	0	0	0	0	0	0	0	0	0	0	0	0	5800
E016_AS	AS	2648	263	144	3245	466	0	3	2	1	0	2	0	0	0	0	0	0	0	0	0	0	0	0	0	0	0	0	0	0	0	0	0	0	0	0	0	0	0	0	0	6774
E017_AS	AS	3201	3617	2694	647	508	2	46	16	4	0	0	0	0	0	0	0	0	0	0	0	0	0	0	0	0	0	0	0	0	0	0	0	0	0	0	0	0	0	0	0	10735
E018_AS	AS	2486	2945	5150	328	194	5	241	67	22	0	1	0	0	0	0	0	0	0	0	0	0	0	0	0	0	0	0	0	0	0	0	0	0	0	0	0	0	0	0	0	11439
E019_AS	AS	7403	2485	3076	3040	826	1	7	25	52	1	0	21	0	0	0	0	0	0	0	0	0	0	0	0	0	0	0	0	0	0	0	0	0	0	0	0	0	0	0	0	16937
E007_OS	OS	2176	1869	491	3571	2289	3	71	36	22	148	251	0	0	0	0	0	0	0	0	0	0	0	0	0	0	0	0	0	0	0	0	0	0	0	0	0	0	0	0	0	10927
E009_OS	OS	8585	1111	269	1038	753	1	1	8	107	0	1	2	0	0	0	0	0	0	0	0	0	0	0	0	0	0	0	0	0	0	0	0	0	0	0	0	0	0	0	0	11876
E010_OS	OS	6037	3103	76	44	159	2	0	9	4	1	0	0	0	0	0	0	0	0	0	0	0	0	0	0	0	0	0	0	0	0	0	0	0	0	0	0	0	0	0	0	9435
E012_OS	OS	4877	3874	1292	290	521	1	82	34	225	2	0	12	0	1	0	0	0	0	0	0	0	0	0	0	0	0	0	0	0	0	0	0	0	0	0	0	0	0	0	0	11211
E016_OS	OS	8868	1061	649	1102	912	3	13	15	27	0	0	1	0	0	0	0	0	0	0	0	0	0	0	0	0	0	0	0	0	0	0	0	0	0	0	0	0	0	0	0	12651
E017_OS	OS	10486	217	195	127	264	0	3	5	8	0	0	0	0	0	0	0	0	0	0	0	0	0	0	0	0	0	0	0	0	0	0	0	0	0	0	0	0	0	0	0	11305
E018_OS	OS	9199	368	61	462	42	0	0	10	4	0	0	2	0	0	0	0	0	0	0	0	0	0	0	0	0	0	0	0	0	0	0	0	0	0	0	0	0	0	0	0	10148
E019_OS	OS	589	4231	1509	86	158	0	0	0	1	0	0	1	0	0	0	0	0	0	0	0	0	0	0	0	0	0	0	0	0	0	0	0	0	0	0	0	0	0	0	0	6575
E007_RC	RC	4655	3248	450	110	234	0	94	0	0	0	0	0	0	0	0	0	0	0	0	0	0	0	0	0	0	0	0	0	0	0	0	0	0	0	0	0	0	0	0	0	8791
E009_RC	RC	7118	832	408	28	2733	6	0	53	43	96	2	0	0	0	0	0	0	0	0	0	0	0	0	0	0	0	0	0	0	0	0	0	0	0	0	0	0	0	0	0	11319
E010_RC	RC	5372	2727	1503	488	1402	0	2	8	0	0	0	0	2	0	0	0	0	0	0	0	0	0	0	0	0	0	0	0	0	0	0	0	0	0	0	0	0	0	0	0	11504
E012_RC	RC	2678	5594	67	24	238	2839	330	37	0	28	0	0	0	0	0	0	0	0	0	0	0	0	0	0	0	0	0	0	0	0	0	0	0	0	0	0	0	0	0	0	11835
E016_RC	RC	3454	7424	290	65	244	9	121	202	0	0	0	0	0	0	0	0	0	0	0	0	0	0	0	0	0	0	0	0	0	0	0	0	0	0	0	0	0	0	0	0	11809
E017_RC	RC	6067	3072	111	1050	32	1	2	7	4	18	1	0	0	0	0	0	0	0	0	0	0	0	0	0	0	0	0	0	0	0	0	0	0	0	0	0	0	0	0	0	10365
E019_RC	RC	1666	4253	3439	73	126	2	10	53	1	1	0	0	0	0	0	0	0	0	0	0	0	0	0	0	0	0	0	0	0	0	0	0	0	0	0	0	0	0	0	0	9624
E018_RC	RC	1660	3148	3600	52	60	0	10	71	0	0	0	0	0	0	0	0	0	0	0	0	0	0	0	0	0	0	0	0	0	0	0	0	0	0	0	0	0	0	0	0	8601
Total		104376	60013	29611	17318	12625	4310	1304	749	554	351	266	39	2	1	0	0	0	0	0	0	0	0	0	0	0	0	0	0	0	0	0	0	0	0	0	0	0	0	0	0	231519

## Sheet: class
Sample_ID	Site	Bacilli	Bacteroidia	Clostridia	Fusobacteria	Actinobacteria	Alphaproteobacteria	Erysipelotrichi	Synergistia	Betaproteobacteria	Flavobacteria	UnClassifed_class	Gammaproteobacteria	Spirochaetes	Epsilonproteobacteria	Mollicutes	Deinococci	Deltaproteobacteria	Sphingobacteria	Cyanobacteria	Methanopyri	Acidobacteria_Gp11	Thermoplasmata	Acidobacteria_Gp16	Thermococci	Acidobacteria_Gp22	Methanobacteria	Archaeoglobi	Chloroflexi	Acidobacteria_Gp24	Acidobacteria_Gp25	Acidobacteria_Gp14	Chrysiogenetes	Acidobacteria_Gp9	Dictyoglomia	Acidobacteria_Gp5	Halobacteria	Acidobacteria_Gp2	Acidobacteria_Gp12	Acidobacteria_Gp3	Thermolithobacteria	Aquificae	Acidobacteria_Gp6	Fibrobacteria	Acidobacteria_Gp19	Thermodesulfobacteria	Acidobacteria_Gp10	Gemmatimonadetes	Dehalococcoidetes
E019_RC	RC	71	4239	1124	3439	126	34	467	2	11	11	61	17	10	11	1	0	0	0	0	0	0	0	0	0	0	0	0	0	0	0	0	0	0	0	0	0	0	0	0	0	0	0	0	0	0	0	0	0
E017_AS	AS	648	3573	1742	2694	508	574	794	2	32	31	50	21	46	18	0	0	2	0	0	0	0	0	0	0	0	0	0	0	0	0	0	0	0	0	0	0	0	0	0	0	0	0	0	0	0	0	0	0
E007_OS	OS	1503	1739	522	491	2289	3138	137	3	86	73	130	241	71	88	148	251	10	7	0	0	0	0	0	0	0	0	0	0	0	0	0	0	0	0	0	0	0	0	0	0	0	0	0	0	0	0	0	0
E018_AS	AS	1055	1879	1281	5150	194	32	147	5	131	44	1113	6	241	89	0	1	70	1	0	0	0	0	0	0	0	0	0	0	0	0	0	0	0	0	0	0	0	0	0	0	0	0	0	0	0	0	0	0
E018_OS	OS	9135	110	60	61	42	269	3	0	113	257	17	79	0	1	0	0	0	1	0	0	0	0	0	0	0	0	0	0	0	0	0	0	0	0	0	0	0	0	0	0	0	0	0	0	0	0	0	0
E016_RC	RC	6	7423	3212	290	244	65	227	9	0	0	212	0	121	0	0	0	0	0	0	0	0	0	0	0	0	0	0	0	0	0	0	0	0	0	0	0	0	0	0	0	0	0	0	0	0	0	0	0
E007_RC	RC	19	3133	4292	450	234	49	325	0	15	67	67	0	94	46	0	0	0	0	0	0	0	0	0	0	0	0	0	0	0	0	0	0	0	0	0	0	0	0	0	0	0	0	0	0	0	0	0	0
E010_OS	OS	3410	3097	2534	76	159	6	85	2	21	6	21	8	0	9	1	0	0	0	0	0	0	0	0	0	0	0	0	0	0	0	0	0	0	0	0	0	0	0	0	0	0	0	0	0	0	0	0	0
E016_OS	OS	7175	1030	1498	649	912	262	190	3	801	24	59	26	13	9	0	0	0	0	0	0	0	0	0	0	0	0	0	0	0	0	0	0	0	0	0	0	0	0	0	0	0	0	0	0	0	0	0	0
E007_AS	AS	57	1722	1393	3325	60	443	125	138	20	14	50	31	11	186	5	0	1	0	0	0	0	0	0	0	0	0	0	0	0	0	0	0	0	0	0	0	0	0	0	0	0	0	0	0	0	0	0	0
E012_OS	OS	2391	3352	2435	1292	521	3	41	1	146	509	296	10	82	127	2	0	1	1	0	1	0	0	0	0	0	0	0	0	0	0	0	0	0	0	0	0	0	0	0	0	0	0	0	0	0	0	0	0
E010_AS	AS	2192	226	180	422	306	570	10	0	143	141	33	30	7	7	2	8	0	0	0	0	0	0	0	0	0	0	0	0	0	0	0	0	0	0	0	0	0	0	0	0	0	0	0	0	0	0	0	0
E012_AS	AS	6	2400	1025	390	98	13	153	1297	2	0	115	1	250	1	49	0	0	0	0	0	0	0	0	0	0	0	0	0	0	0	0	0	0	0	0	0	0	0	0	0	0	0	0	0	0	0	0	0
E019_OS	OS	296	4216	229	1509	158	68	64	0	14	14	3	0	0	4	0	0	0	0	0	0	0	0	0	0	0	0	0	0	0	0	0	0	0	0	0	0	0	0	0	0	0	0	0	0	0	0	0	0
E012_RC	RC	2	5464	2377	67	238	18	265	2839	3	0	198	1	330	0	28	0	2	3	0	0	0	0	0	0	0	0	0	0	0	0	0	0	0	0	0	0	0	0	0	0	0	0	0	0	0	0	0	0
E010_RC	RC	1010	2725	2834	1503	1402	327	1527	0	14	2	10	145	2	1	0	0	0	0	2	0	0	0	0	0	0	0	0	0	0	0	0	0	0	0	0	0	0	0	0	0	0	0	0	0	0	0	0	0
E019_AS	AS	6226	1338	930	3076	826	1061	244	1	1422	1143	106	456	7	99	1	0	1	0	0	0	0	0	0	0	0	0	0	0	0	0	0	0	0	0	0	0	0	0	0	0	0	0	0	0	0	0	0	0
E009_OS	OS	7015	385	1475	269	753	219	93	1	622	723	121	186	1	10	0	1	1	1	0	0	0	0	0	0	0	0	0	0	0	0	0	0	0	0	0	0	0	0	0	0	0	0	0	0	0	0	0	0
E009_RC	RC	9	832	6897	408	2733	21	211	6	4	0	97	2	0	1	96	2	0	0	0	0	0	0	0	0	0	0	0	0	0	0	0	0	0	0	0	0	0	0	0	0	0	0	0	0	0	0	0	0
E016_AS	AS	2119	239	396	144	466	3026	132	0	201	19	7	18	3	0	0	2	0	2	0	0	0	0	0	0	0	0	0	0	0	0	0	0	0	0	0	0	0	0	0	0	0	0	0	0	0	0	0	0
E017_OS	OS	9853	171	470	195	264	81	156	0	13	43	24	2	3	30	0	0	0	0	0	0	0	0	0	0	0	0	0	0	0	0	0	0	0	0	0	0	0	0	0	0	0	0	0	0	0	0	0	0
E017_RC	RC	4641	3035	1419	111	32	769	7	1	77	19	29	203	2	1	18	1	0	0	0	0	0	0	0	0	0	0	0	0	0	0	0	0	0	0	0	0	0	0	0	0	0	0	0	0	0	0	0	0
E018_RC	RC	79	3142	1575	3600	60	14	4	0	0	1	78	1	10	37	0	0	0	0	0	0	0	0	0	0	0	0	0	0	0	0	0	0	0	0	0	0	0	0	0	0	0	0	0	0	0	0	0	0
Total		58918	55470	39900	29611	12625	11062	5407	4310	3891	3141	2897	1484	1304	775	351	266	88	16	2	1	0	0	0	0	0	0	0	0	0	0	0	0	0	0	0	0	0	0	0	0	0	0	0	0	0	0	0	0
[truncated: 32 more columns]

## Sheet: order
Sample_ID	Site	Bacteroidales	Lactobacillales	Clostridiales	Fusobacteriales	Rhizobiales	Actinomycetales	Coriobacteriales	Erysipelotrichales	Bacillales	Synergistales	Neisseriales	Flavobacteriales	UnClassifed_order	Spirochaetales	Pasteurellales	Campylobacterales	Pseudomonadales	Sphingomonadales	Mycoplasmatales	Burkholderiales	Deinococcales	Rhodobacterales	Caulobacterales	Desulfobacterales	Anaeroplasmatales	Enterobacteriales	Bifidobacteriales	Cardiobacteriales	Sphingobacteriales	Rhodocyclales	Methylophilales	Desulfovibrionales	Chromatiales	Thermales	Alteromonadales	Methanopyrales	Puniceicoccales	Planctomycetales	Acidithiobacillales	Salinisphaerales	Vibrionales	Legionellales	Thermoleophilales	Thermoproteales	Myxococcales	Thermolithobacterales	Methanomicrobiales	Verrucomicrobiales
E019_RC	RC	4239	63	1113	3439	33	7	115	467	8	2	7	11	72	10	3	11	1	0	1	4	0	1	0	0	0	13	4	0	0	0	0	0	0	0	0	0	0	0	0	0	0	0	0	0	0	0	0	0
E017_AS	AS	3573	600	1738	2694	503	296	209	794	48	2	11	31	58	46	3	18	3	68	0	21	0	0	2	0	0	14	3	0	0	0	0	0	0	0	0	0	0	0	0	0	0	0	0	0	0	0	0	0
E007_OS	OS	1739	1424	518	491	2828	2258	28	137	79	3	61	73	137	71	25	88	213	62	148	24	251	203	45	8	0	0	3	0	7	0	1	0	1	0	1	0	0	0	0	0	0	0	0	0	0	0	0	0
E018_AS	AS	1879	877	1273	5150	31	136	58	147	177	5	126	44	1122	241	3	89	0	0	0	4	1	1	0	69	0	3	0	0	1	1	0	1	0	0	0	0	0	0	0	0	0	0	0	0	0	0	0	0
E018_OS	OS	110	8452	60	61	258	42	0	3	682	0	110	257	18	0	77	1	1	10	0	2	0	0	1	0	0	0	0	1	1	1	0	0	0	0	0	0	0	0	0	0	0	0	0	0	0	0	0	0
E016_RC	RC	7423	6	3115	290	65	2	242	227	0	9	0	0	309	121	0	0	0	0	0	0	0	0	0	0	0	0	0	0	0	0	0	0	0	0	0	0	0	0	0	0	0	0	0	0	0	0	0	0
E007_RC	RC	3133	19	4292	450	48	3	231	325	0	0	13	67	67	94	0	46	0	1	0	2	0	0	0	0	0	0	0	0	0	0	0	0	0	0	0	0	0	0	0	0	0	0	0	0	0	0	0	0
E010_OS	OS	3097	3410	2533	76	6	40	117	85	0	2	6	6	22	0	2	9	4	0	0	15	0	0	0	0	1	2	2	0	0	0	0	0	0	0	0	0	0	0	0	0	0	0	0	0	0	0	0	0
E016_OS	OS	1030	6432	1493	649	224	870	39	190	735	3	787	24	75	13	14	9	9	31	0	13	0	1	6	0	0	1	2	1	0	0	0	0	0	0	0	0	0	0	0	0	0	0	0	0	0	0	0	0
E007_AS	AS	1722	55	1393	3325	441	20	39	125	2	138	9	14	51	11	30	186	0	0	5	11	0	0	2	0	0	1	1	0	0	0	0	0	0	0	0	0	0	0	0	0	0	0	0	0	0	0	0	0
E012_OS	OS	3352	2367	2434	1292	1	451	70	41	24	1	146	509	297	82	6	127	1	2	2	0	0	0	0	0	0	1	0	2	1	0	0	1	0	0	0	1	0	0	0	0	0	0	0	0	0	0	0	0
E010_AS	AS	226	1258	179	422	570	302	3	10	934	0	130	141	34	7	22	7	3	0	2	11	8	0	0	0	0	0	1	5	0	2	0	0	0	0	0	0	0	0	0	0	0	0	0	0	0	0	0	0
E012_AS	AS	2400	6	1021	390	13	1	97	153	0	1297	2	0	119	250	0	1	0	0	0	0	0	0	0	0	49	1	0	0	0	0	0	0	0	0	0	0	0	0	0	0	0	0	0	0	0	0	0	0
E019_OS	OS	4216	290	225	1509	68	45	112	64	6	0	12	14	7	0	0	4	0	0	0	2	0	0	0	0	0	0	1	0	0	0	0	0	0	0	0	0	0	0	0	0	0	0	0	0	0	0	0	0
E012_RC	RC	5464	2	2372	67	16	1	236	265	0	2839	2	0	205	330	0	0	0	0	0	1	0	0	2	0	28	1	0	0	3	0	0	1	0	0	0	0	0	0	0	0	0	0	0	0	0	0	0	0
E010_RC	RC	2725	996	2834	1503	319	294	1098	1527	14	0	7	2	12	2	0	1	141	8	0	7	0	0	0	0	0	3	10	0	0	0	0	0	1	0	0	0	0	0	0	0	0	0	0	0	0	0	0	0
E019_AS	AS	1338	5697	928	3076	1039	771	49	244	528	1	1411	1143	112	7	434	99	5	13	1	11	0	0	9	1	0	5	6	9	0	0	0	0	0	0	0	0	0	0	0	0	0	0	0	0	0	0	0	0
E009_OS	OS	385	6356	1475	269	170	582	170	93	654	1	553	723	127	1	122	10	61	8	0	66	1	17	24	0	0	1	1	2	1	0	3	0	0	0	0	0	0	0	0	0	0	0	0	0	0	0	0	0
E009_RC	RC	832	9	6893	408	21	19	2714	211	0	6	3	0	101	0	0	1	1	0	96	1	2	0	0	0	0	1	0	0	0	0	0	0	0	0	0	0	0	0	0	0	0	0	0	0	0	0	0	0
E016_AS	AS	239	1965	393	144	2721	434	31	132	154	0	133	19	10	3	4	0	14	189	0	68	2	0	116	0	0	0	1	0	2	0	0	0	0	0	0	0	0	0	0	0	0	0	0	0	0	0	0	0
E017_OS	OS	171	9708	468	195	80	246	17	156	142	0	9	43	29	3	1	30	0	0	0	4	0	0	1	0	0	1	1	0	0	0	0	0	0	0	0	0	0	0	0	0	0	0	0	0	0	0	0	0
E017_RC	RC	3035	4174	1419	111	768	12	20	7	467	1	72	19	29	2	203	1	0	0	18	5	0	1	0	0	0	0	0	0	0	0	0	0	0	1	0	0	0	0	0	0	0	0	0	0	0	0	0	0
E018_RC	RC	3142	77	1569	3600	13	5	54	4	2	0	0	1	84	10	0	37	1	1	0	0	0	0	0	0	0	0	1	0	0	0	0	0	0	0	0	0	0	0	0	0	0	0	0	0	0	0	0	0
Total		55470	54243	39738	29611	10236	6837	5749	5407	4656	4310	3610	3141	3097	1304	949	775	458	393	273	272	265	224	208	78	78	48	37	20	16	4	4	3	2	1	1	1	0	0	0	0	0	0	0	0	0	0	0	0
[truncated: 65 more columns]

## Sheet: family
Sample_ID	Site	Streptococcaceae	Prevotellaceae	Fusobacteriaceae	Veillonellaceae	Porphyromonadaceae	Bacteroidales_incertae_sedis	Bradyrhizobiaceae	Lachnospiraceae	Incertae Sedis XI	Coriobacteriaceae	UnClassifed_family	Erysipelotrichaceae	Peptostreptococcaceae	Staphylococcaceae	Synergistaceae	Neisseriaceae	Micrococcaceae	Flavobacteriaceae	Eubacteriaceae	Carnobacteriaceae	Actinomycetaceae	Leptotrichiaceae	Spirochaetaceae	Lactobacillaceae	Pasteurellaceae	Corynebacteriaceae	Campylobacteraceae	Bacteroidaceae	Moraxellaceae	Aerococcaceae	Ruminococcaceae	Propionibacteriaceae	Sphingomonadaceae	Mycoplasmataceae	Deinococcaceae	Rhodobacteraceae	Incertae Sedis XIV	Incertae Sedis XIII	Caulobacteraceae	Comamonadaceae	Rikenellaceae	Rhizobiaceae	Microbacteriaceae	Anaeroplasmataceae	Desulfobulbaceae	Promicromonosporaceae	Incertae Sedis XII	Bacillaceae
E019_RC	RC	59	336	3438	93	983	2759	33	535	258	115	152	467	12	6	2	7	0	7	72	3	3	1	10	1	3	2	9	117	1	0	46	1	0	1	0	1	35	8	0	0	24	0	0	0	0	0	0	0
E017_AS	AS	560	751	2693	49	2527	98	487	996	73	209	208	794	404	47	2	11	98	10	40	16	155	1	46	1	3	2	18	116	3	22	65	38	68	0	0	0	33	3	2	10	23	0	1	0	0	0	2	1
E007_OS	OS	1035	1186	158	97	476	32	2670	128	67	28	231	137	32	54	3	61	1464	70	65	257	30	333	71	0	25	476	88	19	208	132	25	36	34	148	251	203	11	11	45	18	16	110	109	0	8	9	3	22
E018_AS	AS	869	1037	5126	72	686	65	31	198	736	58	1255	147	5	174	5	126	17	25	149	1	44	24	241	0	3	1	87	53	0	5	18	18	0	0	1	1	7	0	0	0	17	0	0	0	69	51	3	2
E018_OS	OS	8413	50	54	10	57	2	258	6	27	0	23	3	3	681	0	110	25	257	9	38	4	7	0	0	77	8	1	0	1	1	0	4	8	0	0	0	0	0	1	0	1	0	0	0	0	0	0	1
E016_RC	RC	6	3452	290	797	569	3372	65	191	1272	242	416	227	0	0	9	0	0	0	761	0	1	0	121	0	0	1	0	3	0	0	1	0	0	0	0	0	0	1	0	0	0	0	0	0	0	0	12	0
E007_RC	RC	14	690	450	385	2219	0	48	2060	188	231	488	325	1192	0	0	13	1	0	310	4	1	0	94	0	0	0	46	0	0	1	0	1	1	0	0	0	0	6	0	2	0	0	0	0	0	0	13	0
E010_OS	OS	2578	3037	74	2262	16	3	6	174	20	117	75	85	3	0	2	6	10	5	4	289	28	2	0	523	2	0	9	32	4	10	24	0	0	0	0	0	7	0	0	12	8	0	0	1	0	0	0	0
E016_OS	OS	6200	643	555	713	333	20	223	413	108	39	199	190	72	735	3	787	534	24	32	187	302	93	13	4	14	18	9	26	9	40	22	10	29	0	0	1	15	2	6	10	7	1	0	0	0	1	0	0
E007_AS	AS	26	1553	3324	767	104	36	441	458	6	39	152	125	7	2	138	9	2	13	37	28	9	1	11	0	30	0	185	23	0	1	12	9	0	5	0	0	5	3	2	9	3	0	0	0	0	0	0	0
E012_OS	OS	2328	2849	656	1839	454	5	1	271	4	70	555	41	36	24	1	146	27	509	33	15	205	635	82	15	6	205	125	19	1	7	17	6	2	2	0	0	7	0	0	0	4	0	0	0	0	2	1	0
E010_AS	AS	1232	109	307	76	111	3	570	15	36	3	72	10	2	934	0	130	184	141	12	24	51	115	7	0	22	28	7	2	3	2	1	22	0	2	8	0	0	0	0	7	0	0	3	0	0	14	0	0
E012_AS	AS	6	719	390	236	1017	538	13	528	6	97	226	153	3	0	1297	2	0	0	178	0	1	0	250	0	0	0	1	35	0	0	12	0	0	0	0	0	6	19	0	0	9	0	0	49	0	0	7	0
E019_OS	OS	232	4203	1503	195	6	2	68	12	3	112	16	64	1	5	0	12	29	14	1	35	15	6	0	6	0	1	4	5	0	17	2	0	0	0	0	0	2	0	0	2	0	0	0	0	0	0	0	0
E012_RC	RC	2	2617	67	874	976	1541	14	677	4	236	568	265	0	0	2839	2	1	0	587	0	0	0	330	0	0	0	0	6	0	0	12	0	0	0	0	0	2	145	2	1	8	1	0	28	0	0	28	0
E010_RC	RC	576	2651	1503	2653	19	22	319	133	6	1098	34	1527	3	4	0	7	15	2	1	23	165	0	2	390	0	2	1	31	139	3	13	111	3	0	0	0	8	0	0	3	1	0	0	0	0	0	0	10
E019_AS	AS	5245	221	3037	354	1013	34	1038	262	79	49	248	244	25	520	1	1411	8	1143	26	339	689	39	7	0	434	13	96	49	5	111	38	57	10	1	0	0	21	0	9	6	14	0	0	0	1	0	0	8
E009_OS	OS	6106	281	184	730	75	11	163	132	434	170	158	93	132	637	1	553	280	723	6	186	267	84	1	5	122	29	9	15	61	56	9	2	5	0	1	17	13	0	24	61	2	4	0	0	0	0	0	14
E009_RC	RC	6	768	407	769	26	7	21	217	3255	2714	122	211	2595	0	6	3	2	0	21	1	15	1	0	2	0	0	1	22	1	0	16	0	0	96	2	0	7	0	0	0	3	0	0	0	0	0	0	0
E016_AS	AS	1917	110	112	100	75	27	2721	150	48	31	46	132	21	144	0	133	319	19	20	44	103	32	3	1	4	4	0	18	14	3	12	8	164	0	2	0	8	0	116	58	7	0	0	0	0	0	0	10
E017_OS	OS	9484	78	148	113	48	8	79	227	8	17	93	156	15	139	0	9	34	43	5	212	187	46	3	1	1	5	30	18	0	10	21	16	0	0	0	0	24	1	1	0	12	0	0	0	0	0	0	3
E017_RC	RC	3531	2123	105	1324	897	0	767	11	28	20	51	7	51	467	1	72	3	15	1	632	8	6	2	7	203	1	1	1	0	4	0	0	0	18	0	1	0	0	0	2	0	0	0	0	0	0	0	0
E018_RC	RC	77	420	3598	267	1205	1469	13	93	886	54	170	4	1	2	0	0	0	1	235	0	4	0	10	0	0	1	37	4	1	0	0	0	1	0	0	0	0	12	0	0	30	0	0	0	0	0	5	0
Total		50502	29884	28179	14775	13892	10054	10049	7887	7552	5749	5558	5407	4615	4575	4310	3610	3053	3021	2605	2334	2287	1426	1304	956	949	797	764	614	451	425	366	339	325	273	265	224	211	211	208	201	189	116	113	78	78	77	74	71
[truncated: 264 more columns]

## Sheet: genus
Sample_ID	Site	Streptococcus	Prevotella	Fusobacterium	Porphyromonas	Phocaeicola	Afipia	UnClassifed_genus	Veillonella	Parvimonas	Peptostreptococcus	Gemella	Pyramidobacter	Atopobium	Dialister	Neisseria	Moryella	Catenibacterium	Granulicatella	Actinomyces	Solobacterium	Capnocytophaga	Eubacterium	Tannerella	Rothia	Treponema	Oribacterium	Anaeroglobus	Micrococcus	Lactobacillus	Kingella	Olsenella	Leptotrichia	Corynebacterium	Selenomonas	Campylobacter	Pseudoramibacter	Megasphaera	Bacteroides	Catonella	TM7_genera_incertae_sedis	Coprococcus	Lachnobacterium	Haemophilus	Shuttleworthia	Collinsella	Dorea	Schwartzia	Acinetobacter
E019_RC	RC	59	327	3438	895	2759	32	318	2	253	6	5	2	26	21	7	10	442	3	3	4	6	55	70	0	10	0	53	0	1	0	2	1	2	2	9	17	0	117	21	1	86	94	3	13	85	96	6	1
E016_RC	RC	6	3304	290	565	3372	65	523	2	1272	0	0	0	118	628	0	0	0	0	1	227	0	761	4	0	121	0	0	0	0	0	93	0	1	166	0	0	0	3	0	0	0	1	0	187	0	0	0	0
E007_RC	RC	14	665	450	1816	0	48	752	0	7	1192	0	0	153	31	0	1457	4	4	1	139	0	310	399	0	94	316	14	1	0	13	38	0	0	21	46	0	0	0	77	0	2	0	0	176	2	2	314	0
E012_RC	RC	2	2476	67	731	1541	14	1092	2	4	0	0	2839	192	821	1	235	11	0	0	1	0	84	222	0	330	351	18	1	0	0	29	0	0	1	0	503	0	6	3	0	4	4	0	0	1	4	21	0
E010_RC	RC	575	2648	1503	12	22	319	103	839	5	2	2	0	553	1161	7	4	90	23	165	1434	2	1	1	8	2	2	2	7	390	0	326	0	2	9	1	0	622	31	0	0	13	36	0	1	19	16	5	137
E009_RC	RC	6	754	407	5	7	18	200	5	3254	2593	0	2	2455	489	0	2	75	1	15	87	0	19	15	0	0	43	220	2	2	3	227	0	0	22	1	2	1	22	8	43	26	36	0	23	12	17	20	1
E017_RC	RC	3531	1592	105	790	0	766	746	1294	28	51	467	0	7	11	68	0	4	632	8	1	0	1	3	3	2	2	12	0	7	4	9	1	1	0	1	0	0	1	3	4	0	0	9	0	2	0	0	0
E018_RC	RC	77	418	3598	1123	1469	13	198	0	886	0	2	0	40	80	0	0	1	0	4	0	1	192	82	0	10	0	185	0	0	0	14	0	1	2	37	43	0	4	75	0	1	0	0	0	0	0	0	1
E007_OS	OS	1035	1177	158	428	32	2668	382	27	66	26	48	3	2	17	37	3	98	257	30	4	22	59	42	304	71	3	2	870	0	24	9	5	476	8	88	6	0	19	4	22	19	19	9	0	16	12	29	207
E018_OS	OS	8413	48	54	54	2	256	244	7	27	3	671	0	0	1	102	0	0	38	4	3	38	9	3	25	0	1	0	0	0	6	0	6	8	1	1	0	0	0	4	4	0	0	72	0	0	0	0	1
E010_OS	OS	2574	3032	74	6	3	6	142	2179	19	2	0	2	109	11	6	21	80	288	28	2	5	3	3	10	0	4	0	0	523	0	0	2	0	5	9	1	60	32	2	4	31	28	1	0	8	23	1	4
E016_OS	OS	6200	637	555	320	20	221	291	679	108	69	732	3	17	9	760	180	161	187	297	25	12	30	12	519	13	29	2	14	4	16	3	89	18	9	9	2	10	26	15	27	39	20	13	0	19	27	0	8
E012_OS	OS	2328	2829	656	161	5	1	481	1151	4	31	24	1	49	79	85	41	24	15	205	7	486	30	284	27	82	98	87	0	15	56	11	436	203	460	125	3	3	19	17	225	12	5	2	5	6	8	11	1
E019_OS	OS	232	4200	1503	5	2	67	23	55	3	0	5	0	53	134	10	9	3	35	15	61	14	1	1	29	0	0	0	0	6	2	52	6	1	3	4	0	3	5	0	1	0	0	0	0	1	0	0	0
E009_OS	OS	6106	273	183	64	11	160	668	613	433	132	637	1	98	62	154	10	72	186	267	9	54	6	3	246	1	4	28	26	5	394	51	83	28	5	9	0	6	15	4	107	21	24	82	20	18	10	8	60
E017_OS	OS	9484	77	148	34	8	77	147	102	5	15	135	0	5	3	6	42	147	212	185	0	41	3	12	33	3	7	0	1	1	1	1	46	4	2	30	1	0	18	2	8	39	23	0	3	11	27	4	0
E017_AS	AS	560	737	2693	2460	98	487	492	5	10	400	42	2	73	8	2	319	596	15	154	86	6	39	41	8	46	16	2	88	1	9	8	1	2	10	18	1	0	116	143	4	86	100	1	27	115	83	17	0
E018_AS	AS	869	1005	5126	628	65	31	1338	12	736	3	173	3	22	25	102	2	130	1	44	15	20	149	41	17	241	6	2	0	0	20	4	24	0	31	87	0	0	53	0	22	44	27	1	8	31	25	0	0
E007_AS	AS	26	1548	3324	31	36	440	186	26	6	2	2	138	4	210	0	6	124	28	9	0	9	37	70	2	11	104	515	0	0	9	1	1	0	4	185	0	0	23	222	19	26	24	27	1	33	20	3	0
E010_AS	AS	1232	108	307	66	3	567	81	61	34	2	934	0	0	7	96	0	9	24	51	1	130	12	45	102	7	3	0	82	0	34	0	115	28	8	7	0	0	2	0	10	1	3	20	0	3	1	0	0
E012_AS	AS	6	687	390	609	538	13	433	1	5	2	0	1297	69	209	2	179	73	0	1	0	0	29	386	0	250	193	16	0	0	0	7	0	0	1	1	149	0	35	5	0	12	26	0	2	15	19	4	0
E019_AS	AS	5245	203	3035	994	34	1037	554	315	77	23	471	1	3	13	1097	10	226	339	688	9	1079	24	9	7	7	2	3	1	0	294	0	32	13	16	96	2	0	49	4	52	47	41	227	2	46	37	1	5
E016_AS	AS	1917	107	112	62	27	2714	98	88	48	17	140	0	11	5	123	37	124	44	103	7	5	19	6	302	3	1	1	17	1	10	0	32	4	2	0	1	0	18	2	1	21	19	3	0	20	21	3	11
Total		50497	28852	28176	11859	10054	10020	9492	7465	7290	4571	4490	4294	4059	4035	2665	2567	2494	2332	2278	2122	1930	1873	1754	1642	1304	1185	1162	1110	956	895	885	880	792	788	764	731	705	614	611	554	530	530	470	468	463	448	447	437
[truncated: 1,666 more columns]
