# Supplementary material for: Microbial transformation from normal oral microbiota to acute endodontic infections
Source: BMC Genomics. 2012 Jul 28;13:345. doi: 10.1186/1471-2164-13-345 (PMC3431219; doi:10.1186/1471-2164-13-345)
Supplement: Additional file 3 — Relative abundance (before_arcsine) and transformed abundance (after_arcsine) of all genera found in each of the samples. (XLSX 64 kb) [file 1471-2164-13-345-S3.xlsx]

## Sheet: before_arcsine
sample\organis.	Site	Abiotrophia	Acetanaerobacterium	Acidaminococcus	Acidovorax	Acinetobacter	Actinomyces	Aerococcus	Afipia	Aggregatibacter	Agrococcus	Agromonas	Algoriphagus	Alistipes	Allisonella	Anaeroglobus	Anaerotruncus	Anaerovorax	Aquabacterium	Arthrobacter	Asteroleplasma	Asticcacaulis	Atopobium	Bacillus	Bacteroides	Barnesiella	Bergeriella	Bifidobacterium	Blastomonas	Blautia	Bosea	Brachybacterium	Bradyrhizobium	Brevibacillus	Brevundimonas	Bulleidia	Burkholderia	Butyricicoccus	Butyricimonas	Butyrivibrio	Campylobacter	Capnocytophaga	Cardiobacterium	Catenibacterium	Catonella	Caulobacter	Centipeda	Citrobacter	Cloacibacterium
E007_AS	AS	0.000131909	0	0.000263817	0.000395726	0	0.00118718	0	0.0580398	0	0	0	0	0.000395726	0.000131909	0.067933	0	0.000395726	0	0	0	0	0.000527635	0	0.0030339	0.000131909	0	0.000131909	0	0.000659544	0	0	0.000131909	0	0.000263817	0	0	0.000527635	0	0	0.0244031	0.00118718	0	0.0163567	0.0292837	0	0	0	0.000395726
E007_OS	OS	0.0010989	0	9.15751e-05	0.000732601	0.018956	0.00274725	0.010989	0.244322	0	0.00018315	0	0.00018315	0.00018315	0	0.00018315	9.15751e-05	0.000732601	0.0003663	0.00595238	0	0	0.00018315	0.000457875	0.00173993	0	0	0.000274725	0	0.000641026	0	0.0029304	9.15751e-05	0	0.00347985	0.0025641	0	0.000549451	0	0.00018315	0.00805861	0.00201465	0	0.00897436	0.0003663	0.00018315	0	0	0
E007_RC	RC	0.000113753	0	0	0	0	0.000113753	0	0.00546013	0	0	0	0	0	0	0.00159254	0	0	0	0	0	0	0.0174042	0	0	0	0	0	0	0	0	0	0	0	0	0	0	0	0	0	0.00523262	0	0	0.000455011	0.00875896	0	0	0	0
E009_OS	OS	0.00471619	0	0.000168435	0	0.00505306	0.0224861	0	0.0134748	0.000168435	0	0	0	0.000168435	0	0.00235809	0	0	0	0	0	0	0.00825333	0.000168435	0.00126326	0	0	8.42176e-05	0	0.00109483	0	8.42176e-05	0.000168435	0.000168435	0.00202122	8.42176e-05	0	0.000252653	0	0	0.000757959	0.00454775	0.000168435	0.00606367	0.00033687	0	0	0	0
E009_RC	RC	0	0	0.000176694	0	8.8347e-05	0.00132521	0	0.00159025	0	0	0	0	0.000265041	0.000176694	0.0194363	0	0	0	0	0	0	0.216892	0	0.00194363	0.000265041	0	0	0	0.000618429	0	0	0	0	0	0.000176694	0	0.000176694	0	0	8.8347e-05	0	0	0.00662603	0.000706776	0	0	0	0
E010_AS	AS	0.000467617	0	0	0.000233809	0	0.0119242	0	0.13257	0	0	0.000233809	0	0	0	0	0	0	0.000935235	0	0	0	0	0	0.000467617	0	0	0.000233809	0	0	0	0	0.000233809	0	0	0	0	0	0	0	0.00163666	0.0303951	0.00116904	0.00210428	0	0	0	0	0.00140285
E010_OS	OS	0.00106	0.000106	0.000211999	0	0.000423998	0.00296799	0	0.000635997	0	0	0	0	0.000741997	0	0	0.000106	0	0	0	0.000106	0	0.011554	0	0.00339199	0	0	0.000106	0	0.000741997	0	0	0	0	0	0.000106	0.000106	0.000317999	0.000106	0	0.000953996	0.000529998	0	0.00847997	0.000211999	0	0	0.000106	0
E010_RC	RC	0	0	0.000173913	0	0.011913	0.0143478	0.00026087	0.0277391	0	0	0	0	8.69565e-05	8.69565e-05	0.000173913	8.69565e-05	0	0	0	0	0	0.048087	8.69565e-05	0.00269565	8.69565e-05	0	8.69565e-05	0	0.000695652	0	0	0	0	0	0	0	8.69565e-05	0	0	8.69565e-05	0.000173913	0	0.00782609	0	0	8.69565e-05	0	0
E012_AS	AS	0	0	0.000172414	0	0	0.000172414	0	0.00224138	0	0	0	0	0.00103448	0.000172414	0.00275862	0	0.00327586	0	0	0.00844828	0	0.0118966	0	0.00603448	0	0	0	0	0.000862069	0	0	0	0	0	0	0	0.000172414	0	0	0.000172414	0	0	0.0125862	0.000862069	0	0	0.000172414	0
E012_OS	OS	0.000624554	0	0	0	8.9222e-05	0.0182905	0	8.9222e-05	8.9222e-05	0	0	0	0	8.9222e-05	0.00776231	0	0	0	0	0	0	0.00437188	0	0.00169522	0	8.9222e-05	0	0	0.000624554	0	0	0	0	0	0.000178444	0	0.000178444	0	0	0.0111527	0.0433619	0.000178444	0.00214133	0.00151677	0	0.00187366	0	0
E012_RC	RC	0	0	0	0	0	0	0	0.00118303	0	0	0	0	0.000169005	0.000338009	0.00152104	0	0.0119993	0	0	0.00236606	0	0.0162244	0	0.000507014	0	0	0	0	0.000169005	0	0	0	0	0.000169005	0	0	0	0	0	0	0	0	0.000929525	0.000253507	0	0	0	0
E016_AS	AS	0.000295247	0	0.000147623	0.00560968	0.00162386	0.0152052	0.000147623	0.40065	0	0	0	0	0.00088574	0	0.000147623	0	0	0.00088574	0	0	0.00118099	0.00162386	0.00132861	0.00265722	0	0	0.000147623	0	0.00103336	0.000738116	0	0	0	0.010186	0	0	0.000590493	0.000147623	0	0	0.000738116	0	0.0183053	0.000295247	0.00575731	0	0	0.00132861
E016_OS	OS	0.003083	0	0.000158103	0.000395257	0.000632411	0.0234783	7.90514e-05	0.0174704	0	0	0	0	0.00055336	0	0.000158103	0	0.000158103	0	0	0	0	0.00134387	0	0.00205534	7.90514e-05	0.000395257	7.90514e-05	0	0.00118577	0	0	0	0	0.000474308	0.000158103	0	0.000158103	0	0	0.000711462	0.000948617	7.90514e-05	0.0127273	0.00118577	0	0	0	0
E016_RC	RC	0	0	0	0	0	8.46812e-05	0	0.00550428	0	0	0	0	0	0	0	8.46812e-05	0	0	0	0	0	0.00999238	0	0.000254044	0	0	0	0	0	0	0	0	0	0	0	0	0	0	0	0	0	0	0	0	0	0	0	0
E017_AS	AS	0.00195676	9.31793e-05	0.000465896	0.000372717	0	0.0143496	9.31793e-05	0.0453783	0	0	0	0	0.00214312	0	0.000186359	0	0.000186359	0.000186359	0	0	9.31793e-05	0.00680209	9.31793e-05	0.0108088	0.000186359	0	0.000279538	0	0.00307492	0	0	0	0	0	0	0	0.000465896	0	0	0.00167723	0.000559076	0	0.0555348	0.0133246	9.31793e-05	0	9.31793e-05	0
E017_OS	OS	0.000884799	0	0.00017696	0	0	0.0163688	0	0.00681295	0	0	8.84799e-05	0	0.00106176	0	0	8.84799e-05	0	0	0	0	0	0.0004424	0.00026544	0.00159264	0	0	8.84799e-05	0	0.0017696	0	0	0	0	0	0	0	0.00017696	0	0	0.0026544	0.00362768	0	0.0130065	0.00017696	8.84799e-05	0	0	0
E017_RC	RC	0.000385951	0	0	9.64878e-05	0	0.000771903	0	0.0739097	0	0	9.64878e-05	0	0	0	0.00115785	0	0	0.000289464	0	0	0	0.000675415	0	9.64878e-05	0	0	0	0	0	0	0	0	0	0	0	0	0	0	0	9.64878e-05	0	0	0.000385951	0.000289464	0	0	0	0.000385951
E018_AS	AS	0.000437178	0	8.74355e-05	0	0	0.00384716	0	0.0027105	0	0	0	0	0.0014864	8.74355e-05	0.000174871	0	0	0	0	0	0	0.00192358	8.74355e-05	0.00463408	0.000262307	8.74355e-05	0	0	0.000612049	0	0	0	0	0	0	0	0.000612049	8.74355e-05	0	0.00760689	0.00174871	0	0.0113666	0	0	0	0	0
E018_OS	OS	9.85707e-05	0	0	0	9.85707e-05	0.000394283	0	0.0252341	0.000197141	0	0	0	0	0	0	0	0	0.000197141	0	0	0	0	9.85707e-05	0	0	0	0	0	0	0	0	9.85707e-05	0	9.85707e-05	0	0	0	0	0	9.85707e-05	0.00374569	9.85707e-05	0	0.000394283	0	0	0	9.85707e-05
E018_RC	RC	0	0	0	0	0.000116279	0.000465116	0	0.00151163	0	0	0	0	0	0	0.0215116	0	0.00127907	0	0	0	0	0.00465116	0	0.000465116	0	0	0	0	0	0	0	0	0	0	0	0	0	0	0	0.00430233	0.000116279	0	0.000116279	0.00872093	0	0	0	0
E019_AS	AS	0.00655447	0	0.000118099	0.000177148	0.000295247	0.0406259	0	0.0612341	0.000236197	0	0	0	0.000767641	5.90493e-05	0.000177148	5.90493e-05	0	5.90493e-05	0	0	0	0.000177148	0.000413345	0.00289342	0	0	0.000354296	0.000118099	0.000767641	0	0	0	0	0.000413345	0.000177148	0	0.000118099	5.90493e-05	0	0.00566873	0.0637142	0.000531444	0.0133451	0.000236197	0.000118099	0.000118099	0	0.000118099
E019_OS	OS	0.00258555	0	0	0	0	0.00228137	0	0.0101901	0	0	0	0	0	0	0	0	0	0	0	0	0	0.00806084	0	0.000760456	0	0	0	0	0.000304183	0	0	0.000152091	0.000152091	0	0	0	0	0	0	0.000608365	0.00212928	0	0.000456274	0	0	0	0	0
E019_RC	RC	0	0	0.000727424	0	0.000103918	0.000311753	0	0.00332537	0	0	0	0	0.00218227	0.000103918	0.00550764	0.000103918	0.000831342	0	0	0	0	0.00270186	0	0.0121584	0.000311753	0	0.000415671	0	0.00363712	0	0	0	0	0	0	0.000103918	0.000623506	0	0	0.000935259	0.000623506	0	0.0459316	0.00218227	0	0.000103918	0	0
[truncated: 131 more columns]

## Sheet: after_arcsine
sample\organis.	Site	Abiotrophia	Acetanaerobacterium	Acidaminococcus	Acidovorax	Acinetobacter	Actinomyces	Aerococcus	Afipia	Aggregatibacter	Agrococcus	Agromonas	Algoriphagus	Alistipes	Allisonella	Anaeroglobus	Anaerotruncus	Anaerovorax	Aquabacterium	Arthrobacter	Asteroleplasma	Asticcacaulis	Atopobium	Bacillus	Bacteroides	Barnesiella	Bergeriella	Bifidobacterium	Blastomonas	Blautia	Bosea	Brachybacterium	Bradyrhizobium	Brevibacillus	Brevundimonas	Bulleidia	Burkholderia	Butyricicoccus	Butyricimonas	Butyrivibrio	Campylobacter	Capnocytophaga	Cardiobacterium	Catenibacterium	Catonella	Caulobacter	Centipeda	Citrobacter	Cloacibacterium
E007_AS	AS	0.0114854	0	0.0162432	0.0198942	0	0.0344623	0	0.243308	0	0	0	0	0.0198942	0.0114854	0.263685	0	0.0198942	0	0	0	0	0.0229723	0	0.0551087	0.0114854	0	0.0114854	0	0.0256844	0	0	0.0114854	0	0.0162432	0	0	0.0229723	0	0	0.156857	0.0344623	0	0.128244	0.171971	0	0	0	0.0198942
E007_OS	OS	0.0331558	0	0.00956963	0.0270699	0.13812	0.0524383	0.105021	0.517018	0	0.0135337	0	0.0135337	0.0135337	0	0.0135337	0.00956963	0.0270699	0.0191401	0.0772284	0	0	0.0135337	0.0213997	0.0417245	0	0	0.0165756	0	0.0253212	0	0.0541597	0.00956963	0	0.0590245	0.0506586	0	0.0234425	0	0.0135337	0.0898908	0.0449	0	0.0948754	0.0191401	0.0135337	0	0	0
E007_RC	RC	0.0106657	0	0	0	0	0.0106657	0	0.0739601	0	0	0	0	0	0	0.0399172	0	0	0	0	0	0	0.132311	0	0	0	0	0	0	0	0	0	0	0	0	0	0	0	0	0	0.0724001	0	0	0.0213326	0.0937265	0	0	0	0
E009_OS	OS	0.0687286	0	0.0129786	0	0.0711449	0.150521	0	0.116343	0.0129786	0	0	0	0.0129786	0	0.0485793	0	0	0	0	0	0	0.0909733	0.0129786	0.0355499	0	0	0.00917714	0	0.0330942	0	0.00917714	0.0129786	0.0129786	0.0449732	0.00917714	0	0.0158957	0	0	0.0275345	0.0674882	0.0129786	0.0779485	0.0183551	0	0	0	0
E009_RC	RC	0	0	0.013293	0	0.00939945	0.0364114	0	0.0398885	0	0	0	0	0.0162808	0.013293	0.13987	0	0	0	0	0	0	0.484444	0	0.044101	0.0162808	0	0	0	0.0248708	0	0	0	0	0	0.013293	0	0.013293	0	0	0.00939945	0	0	0.0814906	0.0265884	0	0	0	0
E010_AS	AS	0.0216262	0	0	0.0152914	0	0.109416	0	0.372667	0	0	0.0152914	0	0	0	0	0	0	0.0305864	0	0	0	0	0	0.0216262	0	0	0.0152914	0	0	0	0	0.0152914	0	0	0	0	0	0	0	0.0404667	0.175238	0.0341979	0.0458885	0	0	0	0	0.0374634
E010_OS	OS	0.0325633	0.0102958	0.0145607	0	0.0205927	0.0545062	0	0.0252217	0	0	0	0	0.027243	0	0	0.0102958	0	0	0	0.0102958	0	0.107697	0	0.0582737	0	0	0.0102958	0	0.027243	0	0	0	0	0	0.0102958	0.0102958	0.0178335	0.0102958	0	0.0308917	0.0230237	0	0.0922174	0.0145607	0	0	0.0102958	0
E010_RC	RC	0	0	0.013188	0	0.109365	0.120071	0.0161522	0.16733	0	0	0	0	0.00932518	0.00932518	0.013188	0.00932518	0	0	0	0	0	0.221084	0.00932518	0.051943	0.00932518	0	0.00932518	0	0.0263783	0	0	0	0	0	0	0	0.00932518	0	0	0.00932518	0.013188	0	0.088581	0	0	0.00932518	0	0
E012_AS	AS	0	0	0.013131	0	0	0.013131	0	0.0473609	0	0	0	0	0.0321689	0.013131	0.0525468	0	0.0572664	0	0	0.0920444	0	0.109289	0	0.0777603	0	0	0	0	0.0293652	0	0	0	0	0	0	0	0.013131	0	0	0.013131	0	0	0.112425	0.0293652	0	0	0.013131	0
E012_OS	OS	0.0249937	0	0	0	0.00944588	0.135658	0	0.00944588	0.00944588	0	0	0	0	0.00944588	0.0882184	0	0	0	0	0	0	0.0661684	0	0.0411847	0	0.00944588	0	0	0.0249937	0	0	0	0	0	0.0133587	0	0.0133587	0	0	0.105804	0.20977	0.0133587	0.046291	0.0389556	0	0.0432993	0	0
E012_RC	RC	0	0	0	0	0	0	0	0.034402	0	0	0	0	0.0130005	0.0183861	0.0390104	0	0.109762	0	0	0.0486614	0	0.127722	0	0.0225189	0	0	0	0	0.0130005	0	0	0	0	0.0130005	0	0	0	0	0	0	0	0	0.0304928	0.0159226	0	0	0	0
E016_AS	AS	0.0171836	0	0.0121503	0.074968	0.040308	0.123624	0.0121503	0.685382	0	0	0	0	0.0297658	0	0.0121503	0	0	0.0297658	0	0	0.0343722	0.040308	0.0364582	0.0515711	0	0	0.0121503	0	0.0321515	0.0271716	0	0	0	0.101098	0	0	0.0243025	0.0121503	0	0	0.0271716	0	0.135713	0.0171836	0.0759499	0	0	0.0364582
E016_OS	OS	0.0555534	0	0.0125742	0.0198824	0.0251504	0.153832	0.0088912	0.132563	0	0	0	0	0.0235258	0	0.0125742	0	0.0125742	0	0	0	0	0.0366671	0	0.0453514	0.0088912	0.0198824	0.0088912	0	0.0344418	0	0	0	0	0.0217803	0.0125742	0	0.0125742	0	0	0.0266764	0.0308045	0.0088912	0.113056	0.0344418	0	0	0	0
E016_RC	RC	0	0	0	0	0	0.00920237	0	0.074259	0	0	0	0	0	0	0	0.00920237	0	0	0	0	0	0.100129	0	0.0159394	0	0	0	0	0	0	0	0	0	0	0	0	0	0	0	0	0	0	0	0	0	0	0	0
E017_AS	AS	0.0442498	0.00965309	0.0215863	0.0193071	0	0.120078	0.00965309	0.214667	0	0	0	0	0.0463104	0	0.0136517	0	0.0136517	0.0136517	0	0	0.00965309	0.0825686	0.00965309	0.104154	0.0136517	0	0.0167202	0	0.0554804	0	0	0	0	0	0	0	0.0215863	0	0	0.0409654	0.023647	0	0.237896	0.11569	0.00965309	0	0.00965309	0
E017_OS	OS	0.02975	0	0.013303	0	0	0.128292	0	0.0826346	0	0	0.00940652	0	0.0325904	0	0	0.00940652	0	0	0	0	0	0.0210348	0.016293	0.0399185	0	0	0.00940652	0	0.042079	0	0	0	0	0	0	0	0.013303	0	0	0.0515437	0.0602667	0	0.114295	0.013303	0.00940652	0	0	0
E017_RC	RC	0.0196469	0	0	0.00982298	0	0.0277867	0	0.275329	0	0	0.00982298	0	0	0	0.0340338	0	0	0.0170144	0	0	0	0.0259917	0	0.00982298	0	0	0	0	0	0	0	0	0	0	0	0	0	0	0	0.00982298	0	0	0.0196469	0.0170144	0	0	0	0.0196469
E018_AS	AS	0.0209103	0	0.00935083	0	0	0.0620653	0	0.052086	0	0	0	0	0.0385635	0.00935083	0.0132243	0	0	0	0	0	0	0.0438727	0.00935083	0.0681268	0.0161966	0.00935083	0	0	0.0247421	0	0	0	0	0	0	0	0.0247421	0.00935083	0	0.0873284	0.0418298	0	0.106817	0	0	0	0	0
E018_OS	OS	0.00992844	0	0	0	0.00992844	0.0198579	0	0.159528	0.0140412	0	0	0	0	0	0	0	0	0.0140412	0	0	0	0	0.00992844	0	0	0	0	0	0	0	0	0.00992844	0	0.00992844	0	0	0	0	0	0.00992844	0.0612403	0.00992844	0	0.0198579	0	0	0	0.00992844
E018_RC	RC	0	0	0	0	0.0107835	0.0215682	0	0.0388895	0	0	0	0	0	0	0.147199	0	0.0357717	0	0	0	0	0.0682524	0	0.0215682	0	0	0	0	0	0	0	0	0	0	0	0	0	0	0	0.0656392	0.0107835	0	0.0107835	0.0935222	0	0	0	0
E019_AS	AS	0.0810484	0	0.0108675	0.0133101	0.0171836	0.202949	0	0.250053	0.0153693	0	0	0	0.0277099	0.00768443	0.0133101	0.00768443	0	0.00768443	0	0	0	0.0133101	0.0203323	0.0538165	0	0	0.0188239	0.0108675	0.0277099	0	0	0	0	0.0203323	0.0133101	0	0.0108675	0.00768443	0	0.0753623	0.255177	0.0230551	0.11578	0.0153693	0.0108675	0.0108675	0	0.0108675
E019_OS	OS	0.0508703	0	0	0	0	0.0477819	0	0.101118	0	0	0	0	0	0	0	0	0	0	0	0	0	0.0899032	0	0.0275799	0	0	0	0	0.0174417	0	0	0.0123328	0.0123328	0	0	0	0	0	0	0.0246676	0.0461605	0	0.0213622	0	0	0	0	0
E019_RC	RC	0	0	0.0269741	0	0.0101942	0.0176574	0	0.057698	0	0	0	0	0.0467318	0.0101942	0.0742818	0.0101942	0.028837	0	0	0	0	0.0520029	0	0.11049	0.0176574	0	0.0203894	0	0.0603452	0	0	0	0	0	0	0.0101942	0.0249727	0	0	0.0305868	0.0249727	0	0.215992	0.0467318	0	0.0101942	0	0
[truncated: 131 more columns]
