# Supplementary material for: Microbial transformation from normal oral microbiota to acute endodontic infections
Source: BMC Genomics. 2012 Jul 28;13:345. doi: 10.1186/1471-2164-13-345 (PMC3431219; doi:10.1186/1471-2164-13-345)
Supplement: Additional file 4 — Differentially distributed genera (p<0.05 are listed, p<0.01 are highlighted) detected using ANOVA and paired-t tests of the transformed abundance data. The original counts for each genus are listed to show that most of these organisms are not dominant organisms in the samples. (XLSX 56 kb) [file 1471-2164-13-345-S4.xlsx]

## Sheet: anova_genus
ASvsOSvsRC	Streptococcus	Diaphorobacter	Abiotrophia	Olsenella	Rothia	Slackia	Collinsella	Cloacibacterium	Phocaeicola	Actinomyces	Syntrophococcus	Leptotrichia	Dialister
E007_AS_AVP50.filtered.results	26	6	1	1	2	0	33	3	36	9	7	1	210
E007_OS_AVP50.filtered.results	1035	0	12	9	304	1	16	0	32	30	4	5	17
E007_RC_AVP50.filtered.results	14	2	1	38	0	38	2	0	0	1	0	0	31
E009_OS_AVP50.filtered.results	6106	0	56	51	246	3	18	0	11	267	3	83	62
E009_RC_AVP50.filtered.results	6	0	0	227	0	20	12	0	7	15	4	0	489
E010_AS_AVP50.filtered.results	1232	2	2	0	102	0	3	6	3	51	1	115	7
E010_OS_AVP50.filtered.results	2574	0	10	0	10	0	8	0	3	28	3	2	11
E010_RC_AVP50.filtered.results	575	0	0	326	8	40	19	0	22	165	5	0	1161
E012_AS_AVP50.filtered.results	6	0	0	7	0	2	15	0	538	1	7	0	209
E012_OS_AVP50.filtered.results	2328	0	7	11	27	0	6	0	5	205	2	436	79
E012_RC_AVP50.filtered.results	2	0	0	29	0	5	1	0	1541	0	0	0	821
E016_AS_AVP50.filtered.results	1917	1	2	0	302	0	20	9	27	103	6	32	5
E016_OS_AVP50.filtered.results	6200	0	39	3	519	0	19	0	20	297	3	89	9
E016_RC_AVP50.filtered.results	6	0	0	93	0	31	0	0	3372	1	0	0	628
E017_AS_AVP50.filtered.results	560	4	21	8	8	12	115	0	98	154	37	1	8
E017_OS_AVP50.filtered.results	9484	0	10	1	33	0	11	0	8	185	7	46	3
E017_RC_AVP50.filtered.results	3531	1	4	9	3	2	2	4	0	8	0	1	11
E018_AS_AVP50.filtered.results	869	0	5	4	17	1	31	0	65	44	5	24	25
E018_OS_AVP50.filtered.results	8413	0	1	0	25	0	0	1	2	4	0	6	1
E018_RC_AVP50.filtered.results	77	0	0	14	0	0	0	0	1469	4	0	0	80
E019_AS_AVP50.filtered.results	5245	2	111	0	7	0	46	2	34	688	5	32	13
E019_OS_AVP50.filtered.results	232	0	17	52	29	6	1	0	2	15	0	6	134
E019_RC_AVP50.filtered.results	59	0	0	2	0	0	85	0	2759	3	22	1	21
Pvalue	0.00360527	0.00384617	0.00528623	0.0145314	0.0202056	0.0261502	0.0276393	0.0345315	0.035997	0.040029	0.0405378	0.0423254	0.0445858
up in:	AS	RC	RC

## Sheet: genusRCvsOS
	Abiotrophia	Rothia	Streptococcus	Capnocytophaga	Leptotrichia	Actinomyces	Bradyrhizobium	SR1_genera_incertae_sedis	Porphyromonas	Cardiobacterium	Neisseria	Dialister	Phocaeicola	Slackia	TM7_genera_incertae_sedis
E007_AS_AVP50.filtered.results	1	2	26	9	1	9	1	0	31	0	0	210	36	0	19
E007_OS_AVP50.filtered.results	12	304	1035	22	5	30	1	0	428	0	37	17	32	1	22
E007_RC_AVP50.filtered.results	1	0	14	0	0	1	0	0	1816	0	0	31	0	38	0
E009_OS_AVP50.filtered.results	56	246	6106	54	83	267	2	2	64	2	154	62	11	3	107
E009_RC_AVP50.filtered.results	0	0	6	0	0	15	0	0	5	0	0	489	7	20	43
E010_AS_AVP50.filtered.results	2	102	1232	130	115	51	1	0	66	5	96	7	3	0	10
E010_OS_AVP50.filtered.results	10	10	2574	5	2	28	0	0	6	0	6	11	3	0	4
E010_RC_AVP50.filtered.results	0	8	575	2	0	165	0	0	12	0	7	1161	22	40	0
E012_AS_AVP50.filtered.results	0	0	6	0	0	1	0	0	609	0	2	209	538	2	0
E012_OS_AVP50.filtered.results	7	27	2328	486	436	205	0	12	161	2	85	79	5	0	225
E012_RC_AVP50.filtered.results	0	0	2	0	0	0	0	0	731	0	1	821	1541	5	0
E016_AS_AVP50.filtered.results	2	302	1917	5	32	103	0	0	62	0	123	5	27	0	1
E016_OS_AVP50.filtered.results	39	519	6200	12	89	297	0	1	320	1	760	9	20	0	27
E016_RC_AVP50.filtered.results	0	0	6	0	0	1	0	0	565	0	0	628	3372	31	0
E017_AS_AVP50.filtered.results	21	8	560	6	1	154	0	0	2460	0	2	8	98	12	4
E017_OS_AVP50.filtered.results	10	33	9484	41	46	185	0	0	34	0	6	3	8	0	8
E017_RC_AVP50.filtered.results	4	3	3531	0	1	8	0	0	790	0	68	11	0	2	4
E018_AS_AVP50.filtered.results	5	17	869	20	24	44	0	0	628	0	102	25	65	1	22
E018_OS_AVP50.filtered.results	1	25	8413	38	6	4	1	2	54	1	102	1	2	0	4
E018_RC_AVP50.filtered.results	0	0	77	1	0	4	0	0	1123	0	0	80	1469	0	0
E019_AS_AVP50.filtered.results	111	7	5245	1079	32	688	0	21	994	9	1097	13	34	0	52
E019_OS_AVP50.filtered.results	17	29	232	14	6	15	1	1	5	0	10	134	2	6	1
E019_RC_AVP50.filtered.results	0	0	59	6	1	3	0	0	895	0	7	21	2759	0	1
P Value	0.000284346	0.00174616	0.00262006	0.011346	0.0115612	0.0183876	0.0209387	0.0209548	0.0216633	0.0221329	0.0260791	0.0278599	0.0287784	0.0288422	0.0423723

## Sheet: genus_ASvsOS
ASvsOS	Diaphorobacter	Collinsella	Eubacterium	Syntrophococcus	Fusobacterium	Parabacteroides	Lachnobacterium	Porphyromonas	Bacteroides	Cloacibacterium	Catenibacterium
E007_AS_AVP50.filtered.results	6	33	37	7	3324	2	24	31	23	3	124
E007_OS_AVP50.filtered.results	0	16	59	4	158	4	19	428	19	0	98
E009_OS_AVP50.filtered.results	0	18	6	3	183	0	24	64	15	0	72
E010_AS_AVP50.filtered.results	2	3	12	1	307	0	3	66	2	6	9
E010_OS_AVP50.filtered.results	0	8	3	3	74	2	28	6	32	0	80
E012_AS_AVP50.filtered.results	0	15	29	7	390	7	26	609	35	0	73
E012_OS_AVP50.filtered.results	0	6	30	2	656	3	5	161	19	0	24
E016_AS_AVP50.filtered.results	1	20	19	6	112	3	19	62	18	9	124
E016_OS_AVP50.filtered.results	0	19	30	3	555	0	20	320	26	0	161
E017_AS_AVP50.filtered.results	4	115	39	37	2693	16	100	2460	116	0	596
E017_OS_AVP50.filtered.results	0	11	3	7	148	1	23	34	18	0	147
E018_AS_AVP50.filtered.results	0	31	149	5	5126	8	27	628	53	0	130
E018_OS_AVP50.filtered.results	0	0	9	0	54	0	0	54	0	1	0
E019_AS_AVP50.filtered.results	2	46	24	5	3035	4	41	994	49	2	226
E019_OS_AVP50.filtered.results	0	1	1	0	1503	0	0	5	5	0	3
Pvalues	0.00392826	0.00683094	0.0199898	0.0210551	0.0217653	0.0232864	0.0357308	0.0371546	0.0380622	0.040675	0.0493441

## Sheet: genus_ASvsRC
ASvsRC	Olsenella	Kingella	Abiotrophia	Actinomyces	Leptotrichia	Diaphorobacter	Butyricicoccus	Neisseria	Collinsella	Haemophilus	Syntrophococcus	Enhydrobacter	Butyricimonas	Holdemania
E007_AS_AVP50.filtered.results	1	9	1	9	1	6	4	0	33	27	7	0	0	1
E007_RC_AVP50.filtered.results	38	13	1	1	0	2	0	0	2	0	0	0	0	0
E009_RC_AVP50.filtered.results	227	3	0	15	0	0	2	0	12	0	4	0	0	0
E010_AS_AVP50.filtered.results	0	34	2	51	115	2	0	96	3	20	1	3	0	0
E010_RC_AVP50.filtered.results	326	0	0	165	0	0	1	7	19	0	5	0	0	0
E012_AS_AVP50.filtered.results	7	0	0	1	0	0	1	2	15	0	7	0	0	1
E012_RC_AVP50.filtered.results	29	0	0	0	0	0	0	1	1	0	0	0	0	0
E016_AS_AVP50.filtered.results	0	10	2	103	32	1	4	123	20	3	6	3	1	0
E016_RC_AVP50.filtered.results	93	0	0	1	0	0	0	0	0	0	0	0	0	0
E017_AS_AVP50.filtered.results	8	9	21	154	1	4	5	2	115	1	37	3	0	0
E017_RC_AVP50.filtered.results	9	4	4	8	1	1	0	68	2	9	0	0	0	0
E018_AS_AVP50.filtered.results	4	20	5	44	24	0	7	102	31	1	5	0	1	0
E018_RC_AVP50.filtered.results	14	0	0	4	0	0	0	0	0	0	0	0	0	0
E019_AS_AVP50.filtered.results	0	294	111	688	32	2	2	1097	46	227	5	0	1	1
E019_RC_AVP50.filtered.results	2	0	0	3	1	0	6	7	85	3	22	0	0	0
Pvalue	0.0130888	0.0215672	0.0286502	0.0312592	0.0361081	0.0393463	0.0413631	0.0420684	0.0432679	0.043523	0.0450506	0.0453238	0.0454856	0.0468608
