# Supplementary material for: Microbial transformation from normal oral microbiota to acute endodontic infections
Source: BMC Genomics. 2012 Jul 28;13:345. doi: 10.1186/1471-2164-13-345 (PMC3431219; doi:10.1186/1471-2164-13-345)
Supplement: Additional file 5 — SpeciateIT results. (XLSX 2243 kb) [file 1471-2164-13-345-S5.xlsx]

## Sheet: Streptoccus_count
SampleId	L.spp	S.alactolyticus	S.anginosus	S.cristatus	S.gordonii	S.constellatus	S.mutans	S.oralis	S.parasanguinis	S.pneumoniae	S.mitis	S.salivarius	S.sanguinis	S.otu0	S.otu1	S.otu2	S.otu3	S.otu4	S.otu5	S.otu6	S.otu7	S.otu8	S.otu9	S.otu10	S.otu11	S.otu12	S.otu13	S.otu14	S.otu15	S.otu16	S.otu17	S.otu18	S.otu19	S.otu20	S.otu21	S.otu22	S.otu23	S.otu24	Abiotrophia	Ruminococcaceae.1	Clostridiales.9	Clostridiales.12	Clostridiales.5	Acidaminococcus	Acidovorax	Acinetobacter	Actinoalloteichus	Pasteurellaceae.1	Actinomycetaceae.1
E007_AS	0	0	1	0	1	1	5	0	3	0	12	0	0	0	0	0	0	0	0	0	0	0	0	0	0	0	0	1	0	0	0	0	0	0	0	0	0	0	1	0	5	0	0	2	3	0	0	0	0
E007_OS	3	0	25	24	1	3	0	10	453	0	361	2	2	2	17	0	0	0	1	0	1	0	0	0	0	0	0	3	0	0	0	0	0	39	0	0	0	0	12	0	4	0	0	1	8	206	1	0	0
E007_RC	0	0	0	5	0	0	0	0	0	0	0	3	2	0	0	0	0	0	1	0	0	0	0	0	0	0	0	0	1	0	0	0	0	0	0	0	0	0	1	0	0	0	0	0	0	0	0	0	0
E009_OS	39	0	1	213	286	3	210	38	143	528	3077	90	272	15	6	6	455	1	135	31	11	12	12	26	17	32	0	6	5	0	0	4	13	0	2	1	1	0	55	1	0	0	0	2	0	59	0	0	0
E009_RC	1	0	1	0	0	2	0	0	0	0	2	0	0	0	0	0	0	0	0	0	0	0	0	0	0	0	0	0	0	0	0	0	0	0	0	0	0	0	0	1	0	0	0	2	0	1	0	0	0
E010_AS	3	0	0	274	20	60	0	14	17	110	497	0	77	0	2	1	10	0	41	0	0	0	0	0	0	0	0	0	3	0	0	0	2	0	0	0	0	0	2	0	0	0	0	0	1	0	0	0	0
E010_OS	19	0	0	0	1	6	0	55	2048	0	135	0	28	0	1	13	1	0	11	0	125	10	6	0	0	1	0	0	0	0	0	0	4	0	2	0	0	0	10	1	0	0	0	2	0	4	0	0	0
E010_RC	8	7	267	16	13	0	7	0	186	0	11	0	0	0	0	0	0	1	2	0	2	0	24	0	0	0	0	0	2	0	7	0	1	0	0	0	0	1	0	0	0	1	0	2	0	138	0	0	0
E012_AS	0	0	0	0	0	0	0	0	0	0	5	1	0	0	0	0	0	0	0	0	0	0	0	0	0	0	0	0	0	0	0	0	0	0	0	0	0	0	0	1	0	0	1	1	0	0	0	0	0
E012_OS	52	8	96	238	554	16	14	1	23	1	445	41	103	4	0	16	71	1	97	3	2	4	1	81	2	12	6	0	68	4	27	5	31	0	10	6	0	44	7	0	0	0	1	0	0	1	0	0	0
E012_RC	0	0	0	0	0	0	0	0	0	0	2	0	0	0	0	0	0	0	0	0	0	0	0	0	0	0	0	0	0	0	0	0	0	0	0	0	0	0	0	0	0	0	0	0	0	0	0	0	0
E016_AS	8	0	2	10	17	5	4	15	97	56	1289	20	2	0	1	0	20	1	241	0	0	0	2	0	3	1	0	24	1	0	0	1	2	0	0	0	0	0	2	0	0	0	0	1	39	11	0	0	0
E016_OS	92	0	1	38	32	5	5	185	268	500	2904	96	79	2	1	12	245	2	1242	2	9	21	10	11	23	18	0	45	6	0	0	10	16	0	2	0	1	0	39	2	0	0	0	2	5	8	0	0	2
E016_RC	0	0	0	0	0	5	0	0	0	0	1	0	0	0	0	0	0	0	0	0	0	0	0	0	0	0	0	0	0	0	0	0	0	0	0	0	0	0	0	0	0	0	0	0	0	0	0	0	0
E017_AS	8	0	1	49	1	3	1	10	0	5	256	2	68	0	0	2	2	0	103	0	0	0	1	1	2	5	0	0	10	1	0	3	1	0	0	0	0	0	21	1	0	1	1	5	4	0	0	0	0
E017_OS	121	29	1639	367	56	20	164	17	21	93	5049	393	25	51	0	6	20	92	139	46	3	9	2	8	77	55	222	3	8	0	339	33	6	0	1	39	1	23	9	0	0	0	1	2	0	0	0	0	1
E017_RC	6	0	0	19	30	10	0	3	1	2	3304	14	8	0	0	8	0	0	2	0	0	5	0	0	2	4	0	0	2	0	0	0	0	0	0	0	0	0	4	0	0	0	0	0	1	0	0	0	0
E018_AS	16	0	0	2	16	649	1	3	2	0	12	0	11	2	0	2	0	0	2	0	0	0	0	1	0	1	0	0	17	4	0	0	3	0	0	0	31	0	5	0	0	0	0	1	0	0	0	0	0
E018_OS	18	0	3	2	2	6	0	0	45	0	8134	2	8	0	0	2	1	0	30	0	0	4	0	0	1	5	0	2	5	0	0	0	0	0	0	0	0	0	1	0	0	0	0	0	0	1	0	3	0
E018_RC	1	0	0	0	0	58	0	0	0	0	4	0	0	0	0	0	0	0	1	0	0	0	0	1	0	0	0	0	0	0	0	0	0	0	0	0	2	0	0	0	0	0	1	0	0	1	0	0	0
E019_AS	27	0	27	87	99	7	3	6	48	0	3317	1	344	28	0	6	2	0	543	0	2	9	0	47	0	19	2	5	347	11	1	1	11	0	3	0	0	1	113	0	0	0	0	2	3	5	0	2	0
E019_OS	2	0	0	0	1	4	0	0	118	0	30	0	9	0	0	0	0	0	6	0	1	0	35	0	0	0	0	0	0	0	0	0	0	0	0	0	0	0	17	0	0	0	0	0	0	0	0	0	0
E019_RC	2	0	0	0	1	23	1	0	3	0	19	1	0	0	0	0	1	0	1	0	1	1	0	0	0	1	0	0	0	0	0	1	0	0	0	0	1	0	0	1	0	0	0	7	0	1	0	0	0
		44	2064	1344	1131	886	415	357	3476	1295	28866	666	1038	104	28	74	828	98	2598	82	157	75	93	176	127	154	230	89	475	20	374	58	90	39	20	46	37	69
[truncated: 313 more columns]

## Sheet: Streptococcus_percent
SampleId	L.spp	Site	S.alactolyticus	S.anginosus	S.cristatus	S.gordonii	S.constellatus	S.mutans	S.oralis	S.parasanguinis	S.pneumoniae	S.mitis	S.salivarius	S.sanguinis	S.otu0	S.otu1	S.otu2	S.otu3	S.otu4	S.otu5	S.otu6	S.otu7	S.otu8	S.otu9	S.otu10	S.otu11	S.otu12	S.otu13	S.otu14	S.otu15	S.otu16	S.otu17	S.otu18	S.otu19	S.otu20	S.otu21	S.otu22	S.otu23	S.otu24	Abiotrophia	Ruminococcaceae.1	Clostridiales.9	Clostridiales.12	Clostridiales.5	Acidaminococcus	Acidovorax	Acinetobacter	Actinoalloteichus	Pasteurellaceae.1
E007_AS	0	AS	0	0.013228	0	0.013228	0.013228	0.066138	0	0.039683	0	0.15873	0	0	0	0	0	0	0	0	0	0	0	0	0	0	0	0	0.013228	0	0	0	0	0	0	0	0	0	0	0.013228	0	0.066138	0	0	0.026455	0.039683	0	0	0
E010_AS	0.072254	AS	0	0	6.59923	0.481696	1.44509	0	0.337187	0.409441	2.64933	11.9701	0	1.85453	0	0.04817	0.024085	0.240848	0	0.987476	0	0	0	0	0	0	0	0	0	0.072254	0	0	0	0.04817	0	0	0	0	0	0.04817	0	0	0	0	0	0.024085	0	0	0
E012_AS	0	AS	0	0	0	0	0	0	0	0	0	0.086926	0.017385	0	0	0	0	0	0	0	0	0	0	0	0	0	0	0	0	0	0	0	0	0	0	0	0	0	0	0	0.017385	0	0	0.017385	0.017385	0	0	0	0
E016_AS	0.120102	AS	0	0.030026	0.150128	0.255217	0.075064	0.060051	0.225191	1.45624	0.840715	19.3514	0.300255	0.030026	0	0.015013	0	0.300255	0.015013	3.61808	0	0	0	0.030026	0	0.045038	0.015013	0	0.360306	0.015013	0	0	0.015013	0.030026	0	0	0	0	0	0.030026	0	0	0	0	0.015013	0.585498	0.16514	0	0
E017_AS	0.07497	AS	0	0.009371	0.459188	0.009371	0.028114	0.009371	0.093712	0	0.046856	2.39902	0.018742	0.637241	0	0	0.018742	0.018742	0	0.965233	0	0	0	0.009371	0.009371	0.018742	0.046856	0	0	0.093712	0.009371	0	0.028114	0.009371	0	0	0	0	0	0.196795	0.009371	0	0.009371	0.009371	0.046856	0.037485	0	0	0
E018_AS	0.141418	AS	0	0	0.017677	0.141418	5.73626	0.008839	0.026516	0.017677	0	0.106063	0	0.097225	0.017677	0	0.017677	0	0	0.017677	0	0	0	0	0.008839	0	0.008839	0	0	0.150256	0.035354	0	0	0.026516	0	0	0	0.273997	0	0.044193	0	0	0	0	0.008839	0	0	0	0
E019_AS	0.162435	AS	0	0.162435	0.523403	0.595596	0.042113	0.018048	0.036097	0.288774	0	19.9555	0.006016	2.06955	0.168451	0	0.036097	0.012032	0	3.26675	0	0.012032	0.054145	0	0.282758	0	0.114306	0.012032	0.030081	2.08759	0.066177	0.006016	0.006016	0.066177	0	0.018048	0	0	0.006016	0.679822	0	0	0	0	0.012032	0.018048	0.030081	0	0.012032
E007_OS	0.027832	OS	0	0.231932	0.222655	0.009277	0.027832	0	0.092773	4.20262	0	3.34911	0.018555	0.018555	0.018555	0.157714	0	0	0	0.009277	0	0.009277	0	0	0	0	0	0	0.027832	0	0	0	0	0	0.361815	0	0	0	0	0.111328	0	0.037109	0	0	0.009277	0.074218	1.91112	0.009277	0
E009_OS	0.342496	OS	0	0.008782	1.87055	2.51164	0.026346	1.84421	0.333714	1.25582	4.63687	27.022	0.790375	2.38869	0.131729	0.052692	0.052692	3.99579	0.008782	1.18556	0.27224	0.096601	0.105383	0.105383	0.228331	0.149293	0.281022	0	0.052692	0.04391	0	0	0.035128	0.114165	0	0.017564	0.008782	0.008782	0	0.483007	0.008782	0	0	0	0.017564	0	0.518135	0	0
E010_OS	0.207062	OS	0	0	0	0.010898	0.065388	0	0.59939	22.3191	0	1.47123	0	0.305144	0	0.010898	0.141674	0.010898	0	0.119878	0	1.36225	0.10898	0.065388	0	0	0.010898	0	0	0	0	0	0	0.043592	0	0.021796	0	0	0	0.10898	0.010898	0	0	0	0.021796	0	0.043592	0	0
E012_OS	0.477678	OS	0.073489	0.881867	2.18629	5.0891	0.146978	0.128606	0.009186	0.211281	0.009186	4.08782	0.376631	0.946169	0.036744	0	0.146978	0.652214	0.009186	0.891053	0.027558	0.018372	0.036744	0.009186	0.744075	0.018372	0.110233	0.055117	0	0.624656	0.036744	0.248025	0.045931	0.284769	0	0.091861	0.055117	0	0.404189	0.064303	0	0	0	0.009186	0	0	0.009186	0	0
E016_OS	0.750653	OS	0	0.008159	0.310052	0.261097	0.040796	0.040796	1.50947	2.18668	4.07963	23.6945	0.78329	0.644582	0.016319	0.008159	0.097911	1.99902	0.016319	10.1338	0.016319	0.073433	0.171345	0.081593	0.089752	0.187663	0.146867	0	0.367167	0.048956	0	0	0.081593	0.130548	0	0.016319	0	0.008159	0	0.318211	0.016319	0	0	0	0.016319	0.040796	0.065274	0	0
E017_OS	1.10251	OS	0.264237	14.9339	3.34396	0.510251	0.182232	1.4943	0.154897	0.191344	0.84738	46.0046	3.58087	0.22779	0.464692	0	0.05467	0.182232	0.838269	1.26652	0.419134	0.027335	0.082005	0.018223	0.072893	0.701595	0.501139	2.02278	0.027335	0.072893	0	3.08884	0.300683	0.05467	0	0.009112	0.355353	0.009112	0.209567	0.082005	0	0	0	0.009112	0.018223	0	0	0	0
E018_OS	0.180343	OS	0	0.030057	0.020038	0.020038	0.060114	0	0	0.450857	0	81.4948	0.020038	0.080152	0	0	0.020038	0.010019	0	0.300571	0	0	0.040076	0	0	0.010019	0.050095	0	0.020038	0.050095	0	0	0	0	0	0	0	0	0	0.010019	0	0	0	0	0	0	0.010019	0	0.030057
E019_OS	0.030656	OS	0	0	0	0.015328	0.061312	0	0	1.80871	0	0.459841	0	0.137952	0	0	0	0	0	0.091968	0	0.015328	0	0.536481	0	0	0	0	0	0	0	0	0	0	0	0	0	0	0	0.260576	0	0	0	0	0	0	0	0	0
E007_RC	0	RC	0	0	0.057182	0	0	0	0	0	0	0	0.034309	0.022873	0	0	0	0	0	0.011436	0	0	0	0	0	0	0	0	0	0.011436	0	0	0	0	0	0	0	0	0	0.011436	0	0	0	0	0	0	0	0	0
E009_RC	0.008887	RC	0	0.008887	0	0	0.017773	0	0	0	0	0.017773	0	0	0	0	0	0	0	0	0	0	0	0	0	0	0	0	0	0	0	0	0	0	0	0	0	0	0	0	0.008887	0	0	0	0.017773	0	0.008887	0	0
E010_RC	0.070212	RC	0.061436	2.34334	0.140425	0.114095	0	0.061436	0	1.63244	0	0.096542	0	0	0	0	0	0	0.008777	0.017553	0	0.017553	0	0.210637	0	0	0	0	0	0.017553	0	0.061436	0	0.008777	0	0	0	0	0.008777	0	0	0	0.008777	0	0.017553	0	1.21116	0	0
E012_RC	0	RC	0	0	0	0	0	0	0	0	0	0.01703	0	0	0	0	0	0	0	0	0	0	0	0	0	0	0	0	0	0	0	0	0	0	0	0	0	0	0	0	0	0	0	0	0	0	0	0	0
E016_RC	0	RC	0	0	0	0	0.042459	0	0	0	0	0.008492	0	0	0	0	0	0	0	0	0	0	0	0	0	0	0	0	0	0	0	0	0	0	0	0	0	0	0	0	0	0	0	0	0	0	0	0	0
E017_RC	0.058881	RC	0	0	0.186457	0.294406	0.098135	0	0.029441	0.009814	0.019627	32.4239	0.13739	0.078508	0	0	0.078508	0	0	0.019627	0	0	0.049068	0	0	0.019627	0.039254	0	0	0.019627	0	0	0	0	0	0	0	0	0	0.039254	0	0	0	0	0	0.009814	0	0	0
E018_RC	0.011677	RC	0	0	0	0	0.677254	0	0	0	0	0.046707	0	0	0	0	0	0	0	0.011677	0	0	0	0	0.011677	0	0	0	0	0	0	0	0	0	0	0	0	0.023354	0	0	0	0	0	0.011677	0	0	0.011677	0	0
E019_RC	0.020855	RC	0	0	0	0.010428	0.239833	0.010428	0	0.031283	0	0.198123	0.010428	0	0	0	0	0.010428	0	0.010428	0	0.010428	0.010428	0	0	0	0.010428	0	0	0	0	0	0.010428	0	0	0	0	0.010428	0	0	0.010428	0	0	0	0.072993	0	0.010428	0	0
[truncated: 315 more columns]

## Sheet: Prevotella_count
SampleId	L.spp	P.oris	P.sp..79	P.otu0	P.otu1	P.otu2	P.otu3	P.otu4	P.nigrescens	Abiotrophia	Ruminococcaceae.1	Clostridiales.9	Clostridiales.12	Clostridiales.5	Acidaminococcus	Acidovorax	Acinetobacter	Actinoalloteichus	Pasteurellaceae.1	Actinomycetaceae.1	Actinomyces	Bifidobacteriaceae.1	Aerococcus	Propionibacteriaceae.2	Afipia	Aggregatibacter	Agrococcus	Bradyrhizobiaceae.1	Rhodobacteraceae.2	Algoriphagus	Gammaproteobacteria.2	Alistipes	Bacteroidetes.14	Moraxellaceae.1	Veillonellaceae.1	Erysipelotrichaceae.2	Actinomycetales.1	Erythrobacteraceae.1	Bacteria.15	Bacteria.22	Firmicutes.3	Anaerococcus	Ruminococcaceae.8	Clostridiales.11	Anaeroglobus	Bacteria.9	Bacteroidales.2	Clostridiales.8	Lachnospiraceae.1
E007_AS	54	229	4	0	0	0	0	2	6	1	0	5	0	0	2	3	0	0	0	0	9	0	0	0	440	0	0	0	0	0	0	3	0	0	1	0	0	0	1	1	0	0	0	3	514	0	0	0	0
E007_OS	10	399	13	3	0	99	1	0	3	12	0	4	0	0	1	8	206	1	0	0	30	0	104	0	2666	0	2	0	1	2	1	2	0	0	0	0	0	2	0	0	0	0	0	8	2	2	0	0	0
E007_RC	5	533	2	0	26	0	4	0	0	1	0	0	0	0	0	0	0	0	0	0	1	0	0	0	48	0	0	0	0	0	0	0	2	0	0	0	0	0	0	0	0	0	0	0	14	0	27	0	0
E009_OS	4	197	6	2	0	2	0	0	18	55	1	0	0	0	2	0	59	0	0	0	267	0	0	0	159	3	0	1	0	0	0	2	1	0	1	0	0	3	0	0	0	0	0	1	26	0	0	0	0
E009_RC	60	467	15	130	0	1	3	0	74	0	1	0	0	0	2	0	1	0	0	0	14	0	0	0	21	0	0	0	0	0	0	4	0	0	4	0	0	0	1	29	0	0	0	0	218	0	0	0	0
E010_AS	7	57	1	6	0	0	0	0	8	2	0	0	0	0	0	1	0	0	0	0	51	0	0	1	565	0	0	1	0	0	0	0	0	0	0	0	0	0	0	7	0	0	1	10	0	0	0	0	0
E010_OS	20	2949	12	0	0	33	0	0	7	10	1	0	0	0	2	0	4	0	0	0	29	0	0	0	6	0	0	0	0	0	0	7	0	0	0	0	0	0	0	0	0	1	0	4	0	0	0	1	1
E010_RC	9	1241	11	0	0	2	2	0	0	0	0	0	1	0	2	0	138	0	0	0	164	0	2	0	318	0	0	0	0	0	0	1	0	1	2	0	0	0	1	0	0	0	1	1	4	0	0	0	0
E012_AS	11	12	513	1	0	0	22	0	0	0	1	0	0	1	1	0	0	0	0	0	1	0	0	0	13	0	0	0	0	0	0	6	0	0	1	0	0	0	1	14	0	0	0	1	16	0	0	0	0
E012_OS	69	1997	7	30	0	6	0	0	694	7	0	0	0	1	0	0	1	0	0	0	204	0	0	0	1	1	0	0	0	0	0	0	0	0	10	0	0	0	4	1	1	0	0	12	90	0	0	0	0
E012_RC	12	10	2212	0	0	0	13	0	0	0	0	0	0	0	0	0	0	0	0	0	0	0	0	0	14	0	0	0	0	0	0	2	0	0	12	0	0	0	0	12	0	0	0	0	18	0	0	0	0
E016_AS	1	63	12	4	0	0	0	0	4	2	0	0	0	0	1	39	11	0	0	0	103	0	1	0	2710	0	0	0	0	0	0	6	0	0	0	0	0	0	0	0	0	0	0	3	1	0	0	0	0
E016_OS	14	439	11	41	1	18	0	0	29	39	2	0	0	0	2	5	8	0	0	2	299	0	1	1	222	0	0	1	0	0	0	7	0	1	0	0	0	0	2	0	0	0	0	2	2	0	0	0	0
E016_RC	1	8	2913	0	0	0	16	0	0	0	0	0	0	0	0	0	0	0	0	0	1	0	0	0	65	0	0	0	0	0	0	0	0	0	0	0	0	0	0	79	0	0	0	47	0	0	0	0	0
E017_AS	2	527	49	0	0	0	0	0	0	21	1	0	1	1	5	4	0	0	0	0	156	0	1	0	487	0	0	1	0	0	0	23	0	0	0	1	0	0	0	8	0	0	1	5	2	0	9	0	2
E017_OS	1	60	3	0	0	1	1	0	4	9	0	0	0	1	2	0	0	0	0	1	187	0	0	0	77	0	0	2	0	0	0	12	0	0	0	0	0	0	2	0	0	0	0	10	0	0	1	0	0
E017_RC	5	60	3	15	0	0	0	0	69	4	0	0	0	0	0	1	0	0	0	0	8	0	0	0	766	0	0	1	0	0	0	0	0	0	1	0	0	0	0	1	0	0	0	0	12	0	0	0	0
E018_AS	158	485	151	1	0	0	10	8	1	5	0	0	0	0	1	0	0	0	0	0	45	0	0	2	32	0	0	0	0	0	0	17	0	0	1	0	0	0	2	32	0	0	0	4	2	0	0	0	0
E018_OS	4	26	0	10	0	0	0	0	2	1	0	0	0	0	0	0	1	0	3	0	4	0	0	0	255	2	0	0	0	0	0	0	0	0	0	0	0	0	0	1	0	0	0	0	0	0	0	0	0
E018_RC	11	0	10	0	34	0	0	7	0	0	0	0	0	1	0	0	1	0	0	0	4	1	0	0	13	0	0	0	0	0	0	0	0	0	1	0	0	0	0	0	0	0	0	55	184	0	0	0	0
E019_AS	22	99	14	9	4	0	1	1	1	113	0	0	0	0	2	3	5	0	2	0	689	0	0	0	1037	12	0	1	0	0	0	13	0	0	2	1	0	0	0	2	0	0	0	4	3	0	0	0	0
E019_OS	13	2146	2	0	0	0	0	0	3	17	0	0	0	0	0	0	0	0	0	0	14	0	0	0	67	0	0	0	0	0	0	0	0	0	0	0	0	0	0	0	0	0	0	1	0	0	0	0	0
E019_RC	9	7	45	2	11	0	1	12	0	0	1	0	0	0	7	0	1	0	0	0	3	0	0	0	33	0	0	0	0	0	0	21	1	0	1	0	1	0	0	2	0	0	0	18	53	0	0	0	0
[truncated: 282 more columns]

## Sheet: Prevotella_percent
SampleId	L.spp	P.oris	P.sp..79	P.otu0	P.otu1	P.otu2	P.otu3	P.otu4	P.nigrescens	Abiotrophia	Ruminococcaceae.1	Clostridiales.9	Clostridiales.12	Clostridiales.5	Acidaminococcus	Acidovorax	Acinetobacter	Actinoalloteichus	Pasteurellaceae.1	Actinomycetaceae.1	Actinomyces	Bifidobacteriaceae.1	Aerococcus	Propionibacteriaceae.2	Afipia	Aggregatibacter	Agrococcus	Bradyrhizobiaceae.1	Rhodobacteraceae.2	Algoriphagus	Gammaproteobacteria.2	Alistipes	Bacteroidetes.14	Moraxellaceae.1	Veillonellaceae.1	Erysipelotrichaceae.2	Actinomycetales.1	Erythrobacteraceae.1	Bacteria.15	Bacteria.22	Firmicutes.3	Anaerococcus	Ruminococcaceae.8	Clostridiales.11	Anaeroglobus	Bacteria.9	Bacteroidales.2	Clostridiales.8	Lachnospiraceae.1
E007_AS	0.856056	3.63031	0.063412	0	0	0	0	0.031706	0.095117	0.015853	0	0.079264	0	0	0.031706	0.047559	0	0	0	0	0.142676	0	0	0	6.97527	0	0	0	0	0	0	0.047559	0	0	0.015853	0	0	0	0.015853	0.015853	0	0	0	0.047559	8.14838	0	0	0	0
E007_OS	0.098775	3.94113	0.128408	0.029633	0	0.977874	0.009878	0	0.029633	0.11853	0	0.03951	0	0	0.009878	0.07902	2.03477	0.009878	0	0	0.296326	0	1.02726	0	26.3335	0	0.019755	0	0.009878	0.019755	0.009878	0.019755	0	0	0	0	0	0.019755	0	0	0	0	0	0.07902	0.019755	0.019755	0	0	0
E007_RC	0.057844	6.16613	0.023137	0	0.300787	0	0.046275	0	0	0.011569	0	0	0	0	0	0	0	0	0	0	0.011569	0	0	0	0.555298	0	0	0	0	0	0	0	0.023137	0	0	0	0	0	0	0	0	0	0	0	0.161962	0	0.312355	0	0
E009_OS	0.035283	1.73767	0.052924	0.017641	0	0.017641	0	0	0.158772	0.485137	0.008821	0	0	0	0.017641	0	0.52042	0	0	0	2.35512	0	0	0	1.40249	0.026462	0	0.008821	0	0	0	0.017641	0.008821	0	0.008821	0	0	0.026462	0	0	0	0	0	0.008821	0.229338	0	0	0	0
E009_RC	0.533713	4.15407	0.133428	1.15638	0	0.008895	0.026686	0	0.658246	0	0.008895	0	0	0	0.01779	0	0.008895	0	0	0	0.124533	0	0	0	0.1868	0	0	0	0	0	0	0.035581	0	0	0.035581	0	0	0	0.008895	0.257961	0	0	0	0	1.93916	0	0	0	0
E010_AS	0.16982	1.38282	0.02426	0.14556	0	0	0	0	0.194081	0.04852	0	0	0	0	0	0.02426	0	0	0	0	1.23726	0	0	0.02426	13.7069	0	0	0.02426	0	0	0	0	0	0	0	0	0	0	0	0.16982	0	0	0.02426	0.242601	0	0	0	0	0
E010_OS	0.218317	32.1908	0.13099	0	0	0.360223	0	0	0.076411	0.109158	0.010916	0	0	0	0.021832	0	0.043663	0	0	0	0.316559	0	0	0	0.065495	0	0	0	0	0	0	0.076411	0	0	0	0	0	0	0	0	0	0.010916	0	0.043663	0	0	0	0.010916	0.010916
E010_RC	0.089892	12.3951	0.109868	0	0	0.019976	0.019976	0	0	0	0	0	0.009988	0	0.019976	0	1.37835	0	0	0	1.63803	0	0.019976	0	3.17619	0	0	0	0	0	0	0.009988	0	0.009988	0.019976	0	0	0	0.009988	0	0	0	0.009988	0.009988	0.039952	0	0	0	0
E012_AS	0.196323	0.214171	9.15581	0.017848	0	0	0.392647	0	0	0	0.017848	0	0	0.017848	0.017848	0	0	0	0	0	0.017848	0	0	0	0.232019	0	0	0	0	0	0	0.107085	0	0	0.017848	0	0	0	0.017848	0.249866	0	0	0	0.017848	0.285561	0	0	0	0
E012_OS	0.636121	18.4106	0.064534	0.276574	0	0.055315	0	0	6.39808	0.064534	0	0	0	0.009219	0	0	0.009219	0	0	0	1.8807	0	0	0	0.009219	0.009219	0	0	0	0	0	0	0	0	0.092191	0	0	0	0.036877	0.009219	0.009219	0	0	0.11063	0.829723	0	0	0	0
E012_RC	0.105199	0.087665	19.3916	0	0	0	0.113965	0	0	0	0	0	0	0	0	0	0	0	0	0	0	0	0	0	0.122732	0	0	0	0	0	0	0.017533	0	0	0.105199	0	0	0	0	0.105199	0	0	0	0	0.157798	0	0	0	0
E016_AS	0.015072	0.94951	0.180859	0.060286	0	0	0	0	0.060286	0.030143	0	0	0	0	0.015072	0.587792	0.165787	0	0	0	1.55237	0	0.015072	0	40.844	0	0	0	0	0	0	0.09043	0	0	0	0	0	0	0	0	0	0	0	0.045215	0.015072	0	0	0	0
E016_OS	0.115046	3.60753	0.090394	0.336922	0.008218	0.147917	0	0	0.23831	0.320486	0.016435	0	0	0	0.016435	0.041088	0.065741	0	0	0.016435	2.45706	0	0.008218	0.008218	1.82431	0	0	0.008218	0	0	0	0.057523	0	0.008218	0	0	0	0	0.016435	0	0	0	0	0.016435	0.016435	0	0	0	0
E016_RC	0.008819	0.070553	25.6901	0	0	0	0.141106	0	0	0	0	0	0	0	0	0	0	0	0	0	0.008819	0	0	0	0.573243	0	0	0	0	0	0	0	0	0	0	0	0	0	0	0.69671	0	0	0	0.414499	0	0	0	0	0
E017_AS	0.019035	5.0157	0.466356	0	0	0	0	0	0	0.199867	0.009517	0	0.009517	0.009517	0.047587	0.03807	0	0	0	0	1.48472	0	0.009517	0	4.635	0	0	0.009517	0	0	0	0.218902	0	0	0	0.009517	0	0	0	0.07614	0	0	0.009517	0.047587	0.019035	0	0.085657	0	0.019035
E017_OS	0.009117	0.547046	0.027352	0	0	0.009117	0.009117	0	0.03647	0.082057	0	0	0	0.009117	0.018235	0	0	0	0	0.009117	1.70496	0	0	0	0.702042	0	0	0.018235	0	0	0	0.109409	0	0	0	0	0	0	0.018235	0	0	0	0	0.091174	0	0	0.009117	0	0
E017_RC	0.060694	0.728332	0.036417	0.182083	0	0	0	0	0.837582	0.048555	0	0	0	0	0	0.012139	0	0	0	0	0.097111	0	0	0	9.29837	0	0	0.012139	0	0	0	0	0	0	0.012139	0	0	0	0	0.012139	0	0	0	0	0.145666	0	0	0	0
E018_AS	1.42214	4.36544	1.35914	0.009001	0	0	0.090009	0.072007	0.009001	0.045005	0	0	0	0	0.009001	0	0	0	0	0	0.405041	0	0	0.018002	0.288029	0	0	0	0	0	0	0.153015	0	0	0.009001	0	0	0	0.018002	0.288029	0	0	0	0.036004	0.018002	0	0	0	0
E018_OS	0.040108	0.260704	0	0.100271	0	0	0	0	0.020054	0.010027	0	0	0	0	0	0	0.010027	0	0.030081	0	0.040108	0	0	0	2.5569	0.020054	0	0	0	0	0	0	0	0	0	0	0	0	0	0.010027	0	0	0	0	0	0	0	0	0
E018_RC	0.134016	0	0.121832	0	0.41423	0	0	0.085283	0	0	0	0	0	0.012183	0	0	0.012183	0	0	0	0.048733	0.012183	0	0	0.158382	0	0	0	0	0	0	0	0	0	0.012183	0	0	0	0	0	0	0	0	0.670078	2.24172	0	0	0	0
E019_AS	0.132906	0.598079	0.084577	0.054371	0.024165	0	0.006041	0.006041	0.006041	0.682656	0	0	0	0	0.012082	0.018124	0.030206	0	0.012082	0	4.16239	0	0	0	6.26473	0.072494	0	0.006041	0	0	0	0.078536	0	0	0.012082	0.006041	0	0	0	0.012082	0	0	0	0.024165	0.018124	0	0	0	0
E019_OS	0.289017	47.7101	0.044464	0	0	0	0	0	0.066696	0.377946	0	0	0	0	0	0	0	0	0	0	0.311249	0	0	0	1.48955	0	0	0	0	0	0	0	0	0	0	0	0	0	0	0	0	0	0	0.022232	0	0	0	0	0
E019_RC	0.096329	0.074922	0.481644	0.021406	0.117735	0	0.010703	0.128438	0	0	0.010703	0	0	0	0.074922	0	0.010703	0	0	0	0.03211	0	0	0	0.353206	0	0	0	0	0	0	0.224767	0.010703	0	0.010703	0	0.010703	0	0	0.021406	0	0	0	0.192658	0.56727	0	0	0	0
[truncated: 283 more columns]

## Sheet: Fusobacterium_count
SampleId	F.nucleatum	Abiotrophia	Ruminococcaceae.1	Clostridiales.9	Clostridiales.12	Clostridiales.5	Acidaminococcus	Acidovorax	Acinetobacter	Actinoalloteichus	Pasteurellaceae.1	Actinomycetaceae.1	Actinomyces	Bifidobacteriaceae.1	Aerococcus	Propionibacteriaceae.2	Afipia	Aggregatibacter	Agrococcus	Bradyrhizobiaceae.1	Rhodobacteraceae.2	Algoriphagus	Gammaproteobacteria.2	Alistipes	Bacteroidetes.14	Moraxellaceae.1	Veillonellaceae.1	Erysipelotrichaceae.2	Actinomycetales.1	Erythrobacteraceae.1	Bacteria.15	Bacteria.22	Firmicutes.3	Anaerococcus	Ruminococcaceae.8	Clostridiales.11	Anaeroglobus	Bacteria.9	Bacteroidales.2	Clostridiales.8	Lachnospiraceae.1	Ruminococcaceae.4	Clostridiales.7	Anaerovorax	Aquabacterium	Bacteria.32	Arthrobacter	Asteroleplasma	Asticcacaulis
E007_AS	3321	1	0	5	0	0	2	3	0	0	0	0	9	0	0	0	440	0	0	0	0	0	0	3	0	0	1	0	0	0	1	1	0	0	0	3	514	0	0	0	0	0	0	6	0	0	0	0	0
E007_OS	158	12	0	4	0	0	1	8	206	1	0	0	30	0	104	0	2666	0	2	0	1	2	1	2	0	0	0	0	0	2	0	0	0	0	0	8	2	2	0	0	0	1	0	12	4	0	66	0	0
E007_RC	450	1	0	0	0	0	0	0	0	0	0	0	1	0	0	0	48	0	0	0	0	0	0	0	2	0	0	0	0	0	0	0	0	0	0	0	14	0	27	0	0	0	0	1	0	0	0	0	0
E009_OS	182	55	1	0	0	0	2	0	59	0	0	0	267	0	0	0	159	3	0	1	0	0	0	2	1	0	1	0	0	3	0	0	0	0	0	1	26	0	0	0	0	0	0	0	0	0	0	0	0
E009_RC	407	0	1	0	0	0	2	0	1	0	0	0	14	0	0	0	21	0	0	0	0	0	0	4	0	0	4	0	0	0	1	29	0	0	0	0	218	0	0	0	0	0	0	0	0	0	0	0	0
E010_AS	307	2	0	0	0	0	0	1	0	0	0	0	51	0	0	1	565	0	0	1	0	0	0	0	0	0	0	0	0	0	0	7	0	0	1	10	0	0	0	0	0	0	0	0	4	0	0	0	0
E010_OS	73	10	1	0	0	0	2	0	4	0	0	0	29	0	0	0	6	0	0	0	0	0	0	7	0	0	0	0	0	0	0	0	0	1	0	4	0	0	0	1	1	1	4	1	0	0	0	0	0
E010_RC	1501	0	0	0	1	0	2	0	138	0	0	0	164	0	2	0	318	0	0	0	0	0	0	1	0	1	2	0	0	0	1	0	0	0	1	1	4	0	0	0	0	3	0	0	0	1	0	0	0
E012_AS	389	0	1	0	0	1	1	0	0	0	0	0	1	0	0	0	13	0	0	0	0	0	0	6	0	0	1	0	0	0	1	14	0	0	0	1	16	0	0	0	0	0	0	19	0	0	0	50	0
E012_OS	654	7	0	0	0	1	0	0	1	0	0	0	204	0	0	0	1	1	0	0	0	0	0	0	0	0	10	0	0	0	4	1	1	0	0	12	90	0	0	0	0	2	4	0	0	0	0	0	0
E012_RC	67	0	0	0	0	0	0	0	0	0	0	0	0	0	0	0	14	0	0	0	0	0	0	2	0	0	12	0	0	0	0	12	0	0	0	0	18	0	0	0	0	1	0	146	0	0	0	28	0
E016_AS	112	2	0	0	0	0	1	39	11	0	0	0	103	0	1	0	2710	0	0	0	0	0	0	6	0	0	0	0	0	0	0	0	0	0	0	3	1	0	0	0	0	0	0	0	5	0	0	0	8
E016_OS	553	39	2	0	0	0	2	5	8	0	0	2	299	0	1	1	222	0	0	1	0	0	0	7	0	1	0	0	0	0	2	0	0	0	0	2	2	0	0	0	0	0	1	3	0	0	0	0	0
E016_RC	290	0	0	0	0	0	0	0	0	0	0	0	1	0	0	0	65	0	0	0	0	0	0	0	0	0	0	0	0	0	0	79	0	0	0	47	0	0	0	0	0	1	0	0	0	0	0	0	0
E017_AS	2692	21	1	0	1	1	5	4	0	0	0	0	156	0	1	0	487	0	0	1	0	0	0	23	0	0	0	1	0	0	0	8	0	0	1	5	2	0	9	0	2	1	0	5	2	0	0	0	1
E017_OS	148	9	0	0	0	1	2	0	0	0	0	1	187	0	0	0	77	0	0	2	0	0	0	12	0	0	0	0	0	0	2	0	0	0	0	10	0	0	1	0	0	3	0	0	0	0	0	0	0
E017_RC	105	4	0	0	0	0	0	1	0	0	0	0	8	0	0	0	766	0	0	1	0	0	0	0	0	0	1	0	0	0	0	1	0	0	0	0	12	0	0	0	0	0	0	2	3	0	0	0	0
E018_AS	5117	5	0	0	0	0	1	0	0	0	0	0	45	0	0	2	32	0	0	0	0	0	0	17	0	0	1	0	0	0	2	32	0	0	0	4	2	0	0	0	0	0	0	2	0	0	0	0	0
E018_OS	54	1	0	0	0	0	0	0	1	0	3	0	4	0	0	0	255	2	0	0	0	0	0	0	0	0	0	0	0	0	0	1	0	0	0	0	0	0	0	0	0	0	0	0	2	0	0	0	0
E018_RC	3596	0	0	0	0	1	0	0	1	0	0	0	4	1	0	0	13	0	0	0	0	0	0	0	0	0	1	0	0	0	0	0	0	0	0	55	184	0	0	0	0	0	0	15	0	0	0	0	0
E019_AS	3029	113	0	0	0	0	2	3	5	0	2	0	689	0	0	0	1037	12	0	1	0	0	0	13	0	0	2	1	0	0	0	2	0	0	0	4	3	0	0	0	0	1	0	0	1	0	0	0	0
E019_OS	1503	17	0	0	0	0	0	0	0	0	0	0	14	0	0	0	67	0	0	0	0	0	0	0	0	0	0	0	0	0	0	0	0	0	0	1	0	0	0	0	0	0	0	0	0	0	0	0	0
E019_RC	3436	0	1	0	0	0	7	0	1	0	0	0	3	0	0	0	33	0	0	0	0	0	0	21	1	0	1	0	1	0	0	2	0	0	0	18	53	0	0	0	0	5	0	18	0	0	0	0	0
[truncated: 276 more columns]

## Sheet: Fusobacterium_percent
SampleId	F.nucleatum	Abiotrophia	Ruminococcaceae.1	Clostridiales.9	Clostridiales.12	Clostridiales.5	Acidaminococcus	Acidovorax	Acinetobacter	Actinoalloteichus	Pasteurellaceae.1	Actinomycetaceae.1	Actinomyces	Bifidobacteriaceae.1	Aerococcus	Propionibacteriaceae.2	Afipia	Aggregatibacter	Agrococcus	Bradyrhizobiaceae.1	Rhodobacteraceae.2	Algoriphagus	Gammaproteobacteria.2	Alistipes	Bacteroidetes.14	Moraxellaceae.1	Veillonellaceae.1	Erysipelotrichaceae.2	Actinomycetales.1	Erythrobacteraceae.1	Bacteria.15	Bacteria.22	Firmicutes.3	Anaerococcus	Ruminococcaceae.8	Clostridiales.11	Anaeroglobus	Bacteria.9	Bacteroidales.2	Clostridiales.8	Lachnospiraceae.1	Ruminococcaceae.4	Clostridiales.7	Anaerovorax	Aquabacterium	Bacteria.32	Arthrobacter	Asteroleplasma	Asticcacaulis
E007_AS	43.9286	0.013228	0	0.066138	0	0	0.026455	0.039683	0	0	0	0	0.119048	0	0	0	5.82011	0	0	0	0	0	0	0.039683	0	0	0.013228	0	0	0	0.013228	0.013228	0	0	0	0.039683	6.79894	0	0	0	0	0	0	0.079365	0	0	0	0	0
E007_OS	1.46581	0.111328	0	0.037109	0	0	0.009277	0.074218	1.91112	0.009277	0	0	0.278319	0	0.964839	0	24.7333	0	0.018555	0	0.009277	0.018555	0.009277	0.018555	0	0	0	0	0	0.018555	0	0	0	0	0	0.074218	0.018555	0.018555	0	0	0	0.009277	0	0.111328	0.037109	0	0.612302	0	0
E007_RC	5.14639	0.011436	0	0	0	0	0	0	0	0	0	0	0.011436	0	0	0	0.548948	0	0	0	0	0	0	0	0.022873	0	0	0	0	0	0	0	0	0	0	0	0.16011	0	0.308783	0	0	0	0	0.011436	0	0	0	0	0
E009_OS	1.59831	0.483007	0.008782	0	0	0	0.017564	0	0.518135	0	0	0	2.34478	0	0	0	1.39633	0.026346	0	0.008782	0	0	0	0.017564	0.008782	0	0.008782	0	0	0.026346	0	0	0	0	0	0.008782	0.228331	0	0	0	0	0	0	0	0	0	0	0	0
E009_RC	3.61681	0	0.008887	0	0	0	0.017773	0	0.008887	0	0	0	0.124411	0	0	0	0.186617	0	0	0	0	0	0	0.035546	0	0	0.035546	0	0	0	0.008887	0.257709	0	0	0	0	1.93726	0	0	0	0	0	0	0	0	0	0	0	0
E010_AS	7.39403	0.04817	0	0	0	0	0	0.024085	0	0	0	0	1.22832	0	0	0.024085	13.6079	0	0	0.024085	0	0	0	0	0	0	0	0	0	0	0	0.168593	0	0	0.024085	0.240848	0	0	0	0	0	0	0	0	0.096339	0	0	0	0
E010_OS	0.795554	0.10898	0.010898	0	0	0	0.021796	0	0.043592	0	0	0	0.316042	0	0	0	0.065388	0	0	0	0	0	0	0.076286	0	0	0	0	0	0	0	0	0	0.010898	0	0.043592	0	0	0	0.010898	0.010898	0.010898	0.043592	0.010898	0	0	0	0	0
E010_RC	13.1736	0	0	0	0.008777	0	0.017553	0	1.21116	0	0	0	1.43935	0	0.017553	0	2.79094	0	0	0	0	0	0	0.008777	0	0.008777	0.017553	0	0	0	0.008777	0	0	0	0.008777	0.008777	0.035106	0	0	0	0	0.02633	0	0	0	0.008777	0	0	0
E012_AS	6.76286	0	0.017385	0	0	0.017385	0.017385	0	0	0	0	0	0.017385	0	0	0	0.226008	0	0	0	0	0	0	0.104312	0	0	0.017385	0	0	0	0.017385	0.243394	0	0	0	0.017385	0.278164	0	0	0	0	0	0	0.33032	0	0	0	0.869263	0
E012_OS	6.00772	0.064303	0	0	0	0.009186	0	0	0.009186	0	0	0	1.87397	0	0	0	0.009186	0.009186	0	0	0	0	0	0	0	0	0.091861	0	0	0	0.036744	0.009186	0.009186	0	0	0.110233	0.82675	0	0	0	0	0.018372	0.036744	0	0	0	0	0	0
E012_RC	0.570504	0	0	0	0	0	0	0	0	0	0	0	0	0	0	0	0.11921	0	0	0	0	0	0	0.01703	0	0	0.10218	0	0	0	0	0.10218	0	0	0	0	0.15327	0	0	0	0	0.008515	0	1.24319	0	0	0	0.23842	0
E016_AS	1.68143	0.030026	0	0	0	0	0.015013	0.585498	0.16514	0	0	0	1.54631	0	0.015013	0	40.6846	0	0	0	0	0	0	0.090077	0	0	0	0	0	0	0	0	0	0	0	0.045038	0.015013	0	0	0	0	0	0	0	0.075064	0	0	0	0.120102
E016_OS	4.51208	0.318211	0.016319	0	0	0	0.016319	0.040796	0.065274	0	0	0.016319	2.43962	0	0.008159	0.008159	1.81136	0	0	0.008159	0	0	0	0.057115	0	0.008159	0	0	0	0	0.016319	0	0	0	0	0.016319	0.016319	0	0	0	0	0	0.008159	0.024478	0	0	0	0	0
E016_RC	2.46264	0	0	0	0	0	0	0	0	0	0	0	0.008492	0	0	0	0.55197	0	0	0	0	0	0	0	0	0	0	0	0	0	0	0.670856	0	0	0	0.399117	0	0	0	0	0	0.008492	0	0	0	0	0	0	0
E017_AS	25.2273	0.196795	0.009371	0	0.009371	0.009371	0.046856	0.037485	0	0	0	0	1.46191	0	0.009371	0	4.56377	0	0	0.009371	0	0	0	0.215537	0	0	0	0.009371	0	0	0	0.07497	0	0	0.009371	0.046856	0.018742	0	0.084341	0	0.018742	0.009371	0	0.046856	0.018742	0	0	0	0.009371
E017_OS	1.34852	0.082005	0	0	0	0.009112	0.018223	0	0	0	0	0.009112	1.70387	0	0	0	0.701595	0	0	0.018223	0	0	0	0.109339	0	0	0	0	0	0	0.018223	0	0	0	0	0.091116	0	0	0.009112	0	0	0.027335	0	0	0	0	0	0	0
E017_RC	1.03042	0.039254	0	0	0	0	0	0.009814	0	0	0	0	0.078508	0	0	0	7.51717	0	0	0.009814	0	0	0	0	0	0	0.009814	0	0	0	0	0.009814	0	0	0	0	0.117763	0	0	0	0	0	0	0.019627	0.029441	0	0	0	0
E018_AS	45.2272	0.044193	0	0	0	0	0.008839	0	0	0	0	0	0.397737	0	0	0.017677	0.282835	0	0	0	0	0	0	0.150256	0	0	0.008839	0	0	0	0.017677	0.282835	0	0	0	0.035354	0.017677	0	0	0	0	0	0	0.017677	0	0	0	0	0
E018_OS	0.541028	0.010019	0	0	0	0	0	0	0.010019	0	0.030057	0	0.040076	0	0	0	2.55485	0.020038	0	0	0	0	0	0	0	0	0	0	0	0	0	0.010019	0	0	0	0	0	0	0	0	0	0	0	0	0.020038	0	0	0	0
E018_RC	41.9897	0	0	0	0	0.011677	0	0	0.011677	0	0	0	0.046707	0.011677	0	0	0.151798	0	0	0	0	0	0	0	0	0	0.011677	0	0	0	0	0	0	0	0	0.642223	2.14853	0	0	0	0	0	0	0.175152	0	0	0	0	0
E019_AS	18.2228	0.679822	0	0	0	0	0.012032	0.018048	0.030081	0	0.012032	0	4.14511	0	0	0	6.23872	0.072193	0	0.006016	0	0	0	0.07821	0	0	0.012032	0.006016	0	0	0	0.012032	0	0	0	0.024064	0.018048	0	0	0	0	0.006016	0	0	0.006016	0	0	0	0
E019_OS	23.038	0.260576	0	0	0	0	0	0	0	0	0	0	0.214592	0	0	0	1.02698	0	0	0	0	0	0	0	0	0	0	0	0	0	0	0	0	0	0	0.015328	0	0	0	0	0	0	0	0	0	0	0	0	0
E019_RC	35.829	0	0.010428	0	0	0	0.072993	0	0.010428	0	0	0	0.031283	0	0	0	0.344108	0	0	0	0	0	0	0.218978	0.010428	0	0.010428	0	0.010428	0	0	0.020855	0	0	0	0.187696	0.552659	0	0	0	0	0.052138	0	0.187696	0	0	0	0	0
[truncated: 277 more columns]

## Sheet: Porphyromonas_count
SampleId	L.spp	P.catoniae	P.endodontalis	P.gingivalis	P.otu0	P.otu1	P.otu2	P.otu3	P.otu4	P.otu5	Abiotrophia	Ruminococcaceae.1	Clostridiales.9	Clostridiales.12	Clostridiales.5	Acidaminococcus	Acidovorax	Acinetobacter	Actinoalloteichus	Pasteurellaceae.1	Actinomycetaceae.1	Actinomyces	Bifidobacteriaceae.1	Aerococcus	Propionibacteriaceae.2	Afipia	Aggregatibacter	Agrococcus	Bradyrhizobiaceae.1	Rhodobacteraceae.2	Algoriphagus	Gammaproteobacteria.2	Alistipes	Bacteroidetes.14	Moraxellaceae.1	Veillonellaceae.1	Erysipelotrichaceae.2	Actinomycetales.1	Erythrobacteraceae.1	Bacteria.15	Bacteria.22	Firmicutes.3	Anaerococcus	Ruminococcaceae.8	Clostridiales.11	Anaeroglobus	Bacteria.9	Bacteroidales.2	Clostridiales.8
E007_AS	2	0	8	19	0	0	0	0	0	2	1	0	5	0	0	2	3	0	0	0	0	9	0	0	0	440	0	0	0	0	0	0	3	0	0	1	0	0	0	1	1	0	0	0	3	514	0	0	0
E007_OS	0	11	8	406	1	0	0	0	0	0	12	0	4	0	0	1	8	206	1	0	0	30	0	104	0	2666	0	2	0	1	2	1	2	0	0	0	0	0	2	0	0	0	0	0	8	2	2	0	0
E007_RC	3	0	1808	0	0	0	3	0	1	0	1	0	0	0	0	0	0	0	0	0	0	1	0	0	0	48	0	0	0	0	0	0	0	2	0	0	0	0	0	0	0	0	0	0	0	14	0	27	0
E009_OS	1	42	8	0	0	0	0	0	0	16	55	1	0	0	0	2	0	59	0	0	0	267	0	0	0	159	3	0	1	0	0	0	2	1	0	1	0	0	3	0	0	0	0	0	1	26	0	0	0
E009_RC	0	0	5	0	0	0	0	0	0	0	0	1	0	0	0	2	0	1	0	0	0	14	0	0	0	21	0	0	0	0	0	0	4	0	0	4	0	0	0	1	29	0	0	0	0	218	0	0	0
E010_AS	0	30	36	0	0	0	0	0	0	0	2	0	0	0	0	0	1	0	0	0	0	51	0	0	1	565	0	0	1	0	0	0	0	0	0	0	0	0	0	0	7	0	0	1	10	0	0	0	0
E010_OS	0	0	6	0	0	0	0	0	0	0	10	1	0	0	0	2	0	4	0	0	0	29	0	0	0	6	0	0	0	0	0	0	7	0	0	0	0	0	0	0	0	0	1	0	4	0	0	0	1
E010_RC	0	1	9	1	0	1	0	0	0	0	0	0	0	1	0	2	0	138	0	0	0	164	0	2	0	318	0	0	0	0	0	0	1	0	1	2	0	0	0	1	0	0	0	1	1	4	0	0	0
E012_AS	15	0	7	527	40	7	0	11	0	1	0	1	0	0	1	1	0	0	0	0	0	1	0	0	0	13	0	0	0	0	0	0	6	0	0	1	0	0	0	1	14	0	0	0	1	16	0	0	0
E012_OS	6	96	13	42	0	1	0	2	0	1	7	0	0	0	1	0	0	1	0	0	0	204	0	0	0	1	1	0	0	0	0	0	0	0	0	10	0	0	0	4	1	1	0	0	12	90	0	0	0
E012_RC	16	1	1	653	31	16	0	7	0	0	0	0	0	0	0	0	0	0	0	0	0	0	0	0	0	14	0	0	0	0	0	0	2	0	0	12	0	0	0	0	12	0	0	0	0	18	0	0	0
E016_AS	0	49	10	0	0	0	0	0	0	2	2	0	0	0	0	1	39	11	0	0	0	103	0	1	0	2710	0	0	0	0	0	0	6	0	0	0	0	0	0	0	0	0	0	0	3	1	0	0	0
E016_OS	3	310	3	2	0	0	0	0	0	0	39	2	0	0	0	2	5	8	0	0	2	299	0	1	1	222	0	0	1	0	0	0	7	0	1	0	0	0	0	2	0	0	0	0	2	2	0	0	0
E016_RC	2	0	558	5	0	0	0	0	1	0	0	0	0	0	0	0	0	0	0	0	0	1	0	0	0	65	0	0	0	0	0	0	0	0	0	0	0	0	0	0	79	0	0	0	47	0	0	0	0
E017_AS	1	1	2447	3	0	0	3	0	0	6	21	1	0	1	1	5	4	0	0	0	0	156	0	1	0	487	0	0	1	0	0	0	23	0	0	0	1	0	0	0	8	0	0	1	5	2	0	9	0
E017_OS	0	8	24	1	0	0	0	0	0	1	9	0	0	0	1	2	0	0	0	0	1	187	0	0	0	77	0	0	2	0	0	0	12	0	0	0	0	0	0	2	0	0	0	0	10	0	0	1	0
E017_RC	0	62	0	0	0	0	0	0	0	832	4	0	0	0	0	0	1	0	0	0	0	8	0	0	0	766	0	0	1	0	0	0	0	0	0	1	0	0	0	0	1	0	0	0	0	12	0	0	0
E018_AS	9	10	598	2	0	0	2	1	6	4	5	0	0	0	0	1	0	0	0	0	0	45	0	0	2	32	0	0	0	0	0	0	17	0	0	1	0	0	0	2	32	0	0	0	4	2	0	0	0
E018_OS	0	38	16	0	0	0	0	0	0	0	1	0	0	0	0	0	0	1	0	3	0	4	0	0	0	255	2	0	0	0	0	0	0	0	0	0	0	0	0	0	1	0	0	0	0	0	0	0	0
E018_RC	10	0	1109	0	0	0	4	0	1	0	0	0	0	0	1	0	0	1	0	0	0	4	1	0	0	13	0	0	0	0	0	0	0	0	0	1	0	0	0	0	0	0	0	0	55	184	0	0	0
E019_AS	4	913	71	1	0	0	0	0	0	3	113	0	0	0	0	2	3	5	0	2	0	689	0	0	0	1037	12	0	1	0	0	0	13	0	0	2	1	0	0	0	2	0	0	0	4	3	0	0	0
E019_OS	0	5	0	0	0	0	0	0	0	0	17	0	0	0	0	0	0	0	0	0	0	14	0	0	0	67	0	0	0	0	0	0	0	0	0	0	0	0	0	0	0	0	0	0	1	0	0	0	0
E019_RC	5	3	880	0	0	0	4	0	1	2	0	1	0	0	0	7	0	1	0	0	0	3	0	0	0	33	0	0	0	0	0	0	21	1	0	1	0	1	0	0	2	0	0	0	18	53	0	0	0
[truncated: 285 more columns]

## Sheet: Porphyromonas_percent
SampleId	L.spp	P.catoniae	P.endodontalis	P.gingivalis	P.otu0	P.otu1	P.otu2	P.otu3	P.otu4	P.otu5	Abiotrophia	Ruminococcaceae.1	Clostridiales.9	Clostridiales.12	Clostridiales.5	Acidaminococcus	Acidovorax	Acinetobacter	Actinoalloteichus	Pasteurellaceae.1	Actinomycetaceae.1	Actinomyces	Bifidobacteriaceae.1	Aerococcus	Propionibacteriaceae.2	Afipia	Aggregatibacter	Agrococcus	Bradyrhizobiaceae.1	Rhodobacteraceae.2	Algoriphagus	Gammaproteobacteria.2	Alistipes	Bacteroidetes.14	Moraxellaceae.1	Veillonellaceae.1	Erysipelotrichaceae.2	Actinomycetales.1	Erythrobacteraceae.1	Bacteria.15	Bacteria.22	Firmicutes.3	Anaerococcus	Ruminococcaceae.8	Clostridiales.11	Anaeroglobus	Bacteria.9	Bacteroidales.2	Clostridiales.8
E007_AS	0.026455	0	0.10582	0.251323	0	0	0	0	0	0.026455	0.013228	0	0.066138	0	0	0.026455	0.039683	0	0	0	0	0.119048	0	0	0	5.82011	0	0	0	0	0	0	0.039683	0	0	0.013228	0	0	0	0.013228	0.013228	0	0	0	0.039683	6.79894	0	0	0
E007_OS	0	0.10205	0.074218	3.76658	0.009277	0	0	0	0	0	0.111328	0	0.037109	0	0	0.009277	0.074218	1.91112	0.009277	0	0	0.278319	0	0.964839	0	24.7333	0	0.018555	0	0.009277	0.018555	0.009277	0.018555	0	0	0	0	0	0.018555	0	0	0	0	0	0.074218	0.018555	0.018555	0	0
E007_RC	0.034309	0	20.677	0	0	0	0.034309	0	0.011436	0	0.011436	0	0	0	0	0	0	0	0	0	0	0.011436	0	0	0	0.548948	0	0	0	0	0	0	0	0.022873	0	0	0	0	0	0	0	0	0	0	0	0.16011	0	0.308783	0
E009_OS	0.008782	0.368842	0.070256	0	0	0	0	0	0	0.140511	0.483007	0.008782	0	0	0	0.017564	0	0.518135	0	0	0	2.34478	0	0	0	1.39633	0.026346	0	0.008782	0	0	0	0.017564	0.008782	0	0.008782	0	0	0.026346	0	0	0	0	0	0.008782	0.228331	0	0	0
E009_RC	0	0	0.044433	0	0	0	0	0	0	0	0	0.008887	0	0	0	0.017773	0	0.008887	0	0	0	0.124411	0	0	0	0.186617	0	0	0	0	0	0	0.035546	0	0	0.035546	0	0	0	0.008887	0.257709	0	0	0	0	1.93726	0	0	0
E010_AS	0	0.722543	0.867052	0	0	0	0	0	0	0	0.04817	0	0	0	0	0	0.024085	0	0	0	0	1.22832	0	0	0.024085	13.6079	0	0	0.024085	0	0	0	0	0	0	0	0	0	0	0	0.168593	0	0	0.024085	0.240848	0	0	0	0
E010_OS	0	0	0.065388	0	0	0	0	0	0	0	0.10898	0.010898	0	0	0	0.021796	0	0.043592	0	0	0	0.316042	0	0	0	0.065388	0	0	0	0	0	0	0.076286	0	0	0	0	0	0	0	0	0	0.010898	0	0.043592	0	0	0	0.010898
E010_RC	0	0.008777	0.078989	0.008777	0	0.008777	0	0	0	0	0	0	0	0.008777	0	0.017553	0	1.21116	0	0	0	1.43935	0	0.017553	0	2.79094	0	0	0	0	0	0	0.008777	0	0.008777	0.017553	0	0	0	0.008777	0	0	0	0.008777	0.008777	0.035106	0	0	0
E012_AS	0.260779	0	0.121697	9.16203	0.69541	0.121697	0	0.191238	0	0.017385	0	0.017385	0	0	0.017385	0.017385	0	0	0	0	0	0.017385	0	0	0	0.226008	0	0	0	0	0	0	0.104312	0	0	0.017385	0	0	0	0.017385	0.243394	0	0	0	0.017385	0.278164	0	0	0
E012_OS	0.055117	0.881867	0.119419	0.385817	0	0.009186	0	0.018372	0	0.009186	0.064303	0	0	0	0.009186	0	0	0.009186	0	0	0	1.87397	0	0	0	0.009186	0.009186	0	0	0	0	0	0	0	0	0.091861	0	0	0	0.036744	0.009186	0.009186	0	0	0.110233	0.82675	0	0	0
E012_RC	0.13624	0.008515	0.008515	5.56029	0.263965	0.13624	0	0.059605	0	0	0	0	0	0	0	0	0	0	0	0	0	0	0	0	0	0.11921	0	0	0	0	0	0	0.01703	0	0	0.10218	0	0	0	0	0.10218	0	0	0	0	0.15327	0	0	0
E016_AS	0	0.735625	0.150128	0	0	0	0	0	0	0.030026	0.030026	0	0	0	0	0.015013	0.585498	0.16514	0	0	0	1.54631	0	0.015013	0	40.6846	0	0	0	0	0	0	0.090077	0	0	0	0	0	0	0	0	0	0	0	0.045038	0.015013	0	0	0
E016_OS	0.024478	2.52937	0.024478	0.016319	0	0	0	0	0	0	0.318211	0.016319	0	0	0	0.016319	0.040796	0.065274	0	0	0.016319	2.43962	0	0.008159	0.008159	1.81136	0	0	0.008159	0	0	0	0.057115	0	0.008159	0	0	0	0	0.016319	0	0	0	0	0.016319	0.016319	0	0	0
E016_RC	0.016984	0	4.73845	0.042459	0	0	0	0	0.008492	0	0	0	0	0	0	0	0	0	0	0	0	0.008492	0	0	0	0.55197	0	0	0	0	0	0	0	0	0	0	0	0	0	0	0.670856	0	0	0	0.399117	0	0	0	0
E017_AS	0.009371	0.009371	22.9313	0.028114	0	0	0.028114	0	0	0.056227	0.196795	0.009371	0	0.009371	0.009371	0.046856	0.037485	0	0	0	0	1.46191	0	0.009371	0	4.56377	0	0	0.009371	0	0	0	0.215537	0	0	0	0.009371	0	0	0	0.07497	0	0	0.009371	0.046856	0.018742	0	0.084341	0
E017_OS	0	0.072893	0.218679	0.009112	0	0	0	0	0	0.009112	0.082005	0	0	0	0.009112	0.018223	0	0	0	0	0.009112	1.70387	0	0	0	0.701595	0	0	0.018223	0	0	0	0.109339	0	0	0	0	0	0	0.018223	0	0	0	0	0.091116	0	0	0.009112	0
E017_RC	0	0.60844	0	0	0	0	0	0	0	8.16487	0.039254	0	0	0	0	0	0.009814	0	0	0	0	0.078508	0	0	0	7.51717	0	0	0.009814	0	0	0	0	0	0	0.009814	0	0	0	0	0.009814	0	0	0	0	0.117763	0	0	0
E018_AS	0.079547	0.088386	5.28549	0.017677	0	0	0.017677	0.008839	0.053032	0.035354	0.044193	0	0	0	0	0.008839	0	0	0	0	0	0.397737	0	0	0.017677	0.282835	0	0	0	0	0	0	0.150256	0	0	0.008839	0	0	0	0.017677	0.282835	0	0	0	0.035354	0.017677	0	0	0
E018_OS	0	0.380723	0.160305	0	0	0	0	0	0	0	0.010019	0	0	0	0	0	0	0.010019	0	0.030057	0	0.040076	0	0	0	2.55485	0.020038	0	0	0	0	0	0	0	0	0	0	0	0	0	0.010019	0	0	0	0	0	0	0	0
E018_RC	0.116768	0	12.9496	0	0	0	0.046707	0	0.011677	0	0	0	0	0	0.011677	0	0	0.011677	0	0	0	0.046707	0.011677	0	0	0.151798	0	0	0	0	0	0	0	0	0	0.011677	0	0	0	0	0	0	0	0	0.642223	2.14853	0	0	0
E019_AS	0.024064	5.49272	0.427145	0.006016	0	0	0	0	0	0.018048	0.679822	0	0	0	0	0.012032	0.018048	0.030081	0	0.012032	0	4.14511	0	0	0	6.23872	0.072193	0	0.006016	0	0	0	0.07821	0	0	0.012032	0.006016	0	0	0	0.012032	0	0	0	0.024064	0.018048	0	0	0
E019_OS	0	0.07664	0	0	0	0	0	0	0	0	0.260576	0	0	0	0	0	0	0	0	0	0	0.214592	0	0	0	1.02698	0	0	0	0	0	0	0	0	0	0	0	0	0	0	0	0	0	0	0.015328	0	0	0	0
E019_RC	0.052138	0.031283	9.17623	0	0	0	0.04171	0	0.010428	0.020855	0	0.010428	0	0	0	0.072993	0	0.010428	0	0	0	0.031283	0	0	0	0.344108	0	0	0	0	0	0	0.218978	0.010428	0	0.010428	0	0.010428	0	0	0.020855	0	0	0	0.187696	0.552659	0	0	0
[truncated: 286 more columns]

## Sheet: Phocaeicola_count
SampleId	B.bacterium.113	L.spp	P.abscessus	P.otu0	P.otu1	P.otu2	P.otu3	P.otu4	P.otu5	P.otu6	P.otu7	P.otu8	P.otu9	P.otu10	P.otu11	P.otu12	P.otu13	P.otu14	P.otu15	P.otu16	P.otu17	P.otu18	Abiotrophia	Ruminococcaceae.1	Clostridiales.9	Clostridiales.12	Clostridiales.5	Acidaminococcus	Acidovorax	Acinetobacter	Actinoalloteichus	Pasteurellaceae.1	Actinomycetaceae.1	Actinomyces	Bifidobacteriaceae.1	Aerococcus	Propionibacteriaceae.2	Afipia	Aggregatibacter	Agrococcus	Bradyrhizobiaceae.1	Rhodobacteraceae.2	Algoriphagus	Gammaproteobacteria.2	Alistipes	Bacteroidetes.14	Moraxellaceae.1	Veillonellaceae.1	Erysipelotrichaceae.2
E007_AS	1	0	4	0	0	2	25	2	1	0	0	0	0	0	0	0	0	0	0	0	1	1	1	0	5	0	0	2	3	0	0	0	0	9	0	0	0	440	0	0	0	0	0	0	3	0	0	1	0
E007_OS	0	1	2	0	0	0	25	3	0	1	0	0	0	0	0	0	0	0	0	1	1	0	12	0	4	0	0	1	8	206	1	0	0	30	0	104	0	2666	0	2	0	1	2	1	2	0	0	0	0
E007_RC	0	0	0	0	0	0	0	0	0	0	0	0	0	0	0	0	0	0	0	0	36	0	1	0	0	0	0	0	0	0	0	0	0	1	0	0	0	48	0	0	0	0	0	0	0	2	0	0	0
E009_OS	1	1	0	0	0	1	4	0	1	1	0	0	0	0	0	0	0	0	0	2	0	0	55	1	0	0	0	2	0	59	0	0	0	267	0	0	0	159	3	0	1	0	0	0	2	1	0	1	0
E009_RC	0	1	1	0	0	1	2	1	0	1	0	0	0	0	0	0	0	0	0	0	1	1	0	1	0	0	0	2	0	1	0	0	0	14	0	0	0	21	0	0	0	0	0	0	4	0	0	4	0
E010_AS	0	0	0	0	0	0	3	0	0	0	0	0	0	0	0	0	0	0	0	0	0	0	2	0	0	0	0	0	1	0	0	0	0	51	0	0	1	565	0	0	1	0	0	0	0	0	0	0	0
E010_OS	0	2	1	0	0	0	0	0	0	0	0	0	0	0	0	0	0	0	0	0	1	0	10	1	0	0	0	2	0	4	0	0	0	29	0	0	0	6	0	0	0	0	0	0	7	0	0	0	0
E010_RC	0	4	0	0	0	0	16	2	0	0	0	0	0	0	0	0	0	0	0	0	0	0	0	0	0	1	0	2	0	138	0	0	0	164	0	2	0	318	0	0	0	0	0	0	1	0	1	2	0
E012_AS	1	14	36	1	0	28	393	22	8	4	1	1	0	1	6	5	4	0	1	7	10	28	0	1	0	0	1	1	0	0	0	0	0	1	0	0	0	13	0	0	0	0	0	0	6	0	0	1	0
E012_OS	0	2	1	0	0	0	2	0	0	0	0	0	0	0	0	0	0	0	0	3	0	7	7	0	0	0	1	0	0	1	0	0	0	204	0	0	0	1	1	0	0	0	0	0	0	0	0	10	0
E012_RC	4	61	124	4	0	65	1087	39	7	15	4	7	8	1	9	47	7	2	5	12	42	184	0	0	0	0	0	0	0	0	0	0	0	0	0	0	0	14	0	0	0	0	0	0	2	0	0	12	0
E016_AS	1	1	2	0	1	2	17	0	2	1	0	0	0	0	0	0	0	0	0	0	1	0	2	0	0	0	0	1	39	11	0	0	0	103	0	1	0	2710	0	0	0	0	0	0	6	0	0	0	0
E016_OS	0	1	1	0	0	1	15	0	0	2	0	0	0	0	0	0	0	0	0	0	1	0	39	2	0	0	0	2	5	8	0	0	2	299	0	1	1	222	0	0	1	0	0	0	7	0	1	0	0
E016_RC	11	85	208	14	0	118	2716	95	33	31	3	6	11	0	0	20	1	0	2	0	36	0	0	0	0	0	0	0	0	0	0	0	0	1	0	0	0	65	0	0	0	0	0	0	0	0	0	0	0
E017_AS	1	1	6	0	0	2	79	2	2	2	0	0	1	1	0	0	0	0	0	0	11	0	21	1	0	1	1	5	4	0	0	0	0	156	0	1	0	487	0	0	1	0	0	0	23	0	0	0	1
E017_OS	0	3	0	0	0	0	5	0	0	0	0	0	0	0	0	0	0	0	0	0	2	0	9	0	0	0	1	2	0	0	0	0	1	187	0	0	0	77	0	0	2	0	0	0	12	0	0	0	0
E017_RC	0	0	0	0	0	0	0	0	0	0	0	0	0	0	0	0	0	0	0	0	0	0	4	0	0	0	0	0	1	0	0	0	0	8	0	0	0	766	0	0	1	0	0	0	0	0	0	1	0
E018_AS	0	10	5	0	0	1	40	2	2	2	0	0	0	0	0	0	0	1	1	1	2	0	5	0	0	0	0	1	0	0	0	0	0	45	0	0	2	32	0	0	0	0	0	0	17	0	0	1	0
E018_OS	0	0	0	0	0	0	2	0	0	0	0	0	0	0	0	0	0	0	0	0	0	0	1	0	0	0	0	0	0	1	0	3	0	4	0	0	0	255	2	0	0	0	0	0	0	0	0	0	0
E018_RC	161	45	65	0	5	45	998	30	25	28	0	1	6	8	2	5	28	2	5	4	0	0	0	0	0	0	1	0	0	1	0	0	0	4	1	0	0	13	0	0	0	0	0	0	0	0	0	1	0
E019_AS	1	2	0	0	0	2	28	0	0	0	0	0	0	0	0	0	0	0	0	1	2	1	113	0	0	0	0	2	3	5	0	2	0	689	0	0	0	1037	12	0	1	0	0	0	13	0	0	2	1
E019_OS	0	1	0	0	0	0	0	0	0	0	0	0	0	0	0	0	1	0	0	0	0	0	17	0	0	0	0	0	0	0	0	0	0	14	0	0	0	67	0	0	0	0	0	0	0	0	0	0	0
E019_RC	277	82	98	1	9	83	1853	50	99	65	2	1	10	13	2	16	41	17	7	22	9	0	0	1	0	0	0	7	0	1	0	0	0	3	0	0	0	33	0	0	0	0	0	0	21	1	0	1	0
[truncated: 297 more columns]

## Sheet: Phocaeicola_percent
SampleId	B.bacterium.113	L.spp	P.abscessus	P.otu0	P.otu1	P.otu2	P.otu3	P.otu4	P.otu5	P.otu6	P.otu7	P.otu8	P.otu9	P.otu10	P.otu11	P.otu12	P.otu13	P.otu14	P.otu15	P.otu16	P.otu17	P.otu18	Abiotrophia	Ruminococcaceae.1	Clostridiales.9	Clostridiales.12	Clostridiales.5	Acidaminococcus	Acidovorax	Acinetobacter	Actinoalloteichus	Pasteurellaceae.1	Actinomycetaceae.1	Actinomyces	Bifidobacteriaceae.1	Aerococcus	Propionibacteriaceae.2	Afipia	Aggregatibacter	Agrococcus	Bradyrhizobiaceae.1	Rhodobacteraceae.2	Algoriphagus	Gammaproteobacteria.2	Alistipes	Bacteroidetes.14	Moraxellaceae.1	Veillonellaceae.1	Erysipelotrichaceae.2
E007_AS	0.013228	0	0.05291	0	0	0.026455	0.330688	0.026455	0.013228	0	0	0	0	0	0	0	0	0	0	0	0.013228	0.013228	0.013228	0	0.066138	0	0	0.026455	0.039683	0	0	0	0	0.119048	0	0	0	5.82011	0	0	0	0	0	0	0.039683	0	0	0.013228	0
E007_OS	0	0.009277	0.018555	0	0	0	0.231932	0.027832	0	0.009277	0	0	0	0	0	0	0	0	0	0.009277	0.009277	0	0.111328	0	0.037109	0	0	0.009277	0.074218	1.91112	0.009277	0	0	0.278319	0	0.964839	0	24.7333	0	0.018555	0	0.009277	0.018555	0.009277	0.018555	0	0	0	0
E007_RC	0	0	0	0	0	0	0	0	0	0	0	0	0	0	0	0	0	0	0	0	0.411711	0	0.011436	0	0	0	0	0	0	0	0	0	0	0.011436	0	0	0	0.548948	0	0	0	0	0	0	0	0.022873	0	0	0
E009_OS	0.008782	0.008782	0	0	0	0.008782	0.035128	0	0.008782	0.008782	0	0	0	0	0	0	0	0	0	0.017564	0	0	0.483007	0.008782	0	0	0	0.017564	0	0.518135	0	0	0	2.34478	0	0	0	1.39633	0.026346	0	0.008782	0	0	0	0.017564	0.008782	0	0.008782	0
E009_RC	0	0.008887	0.008887	0	0	0.008887	0.017773	0.008887	0	0.008887	0	0	0	0	0	0	0	0	0	0	0.008887	0.008887	0	0.008887	0	0	0	0.017773	0	0.008887	0	0	0	0.124411	0	0	0	0.186617	0	0	0	0	0	0	0.035546	0	0	0.035546	0
E010_AS	0	0	0	0	0	0	0.072254	0	0	0	0	0	0	0	0	0	0	0	0	0	0	0	0.04817	0	0	0	0	0	0.024085	0	0	0	0	1.22832	0	0	0.024085	13.6079	0	0	0.024085	0	0	0	0	0	0	0	0
E010_OS	0	0.021796	0.010898	0	0	0	0	0	0	0	0	0	0	0	0	0	0	0	0	0	0.010898	0	0.10898	0.010898	0	0	0	0.021796	0	0.043592	0	0	0	0.316042	0	0	0	0.065388	0	0	0	0	0	0	0.076286	0	0	0	0
E010_RC	0	0.035106	0	0	0	0	0.140425	0.017553	0	0	0	0	0	0	0	0	0	0	0	0	0	0	0	0	0	0.008777	0	0.017553	0	1.21116	0	0	0	1.43935	0	0.017553	0	2.79094	0	0	0	0	0	0	0.008777	0	0.008777	0.017553	0
E012_AS	0.017385	0.243394	0.625869	0.017385	0	0.486787	6.83241	0.382476	0.139082	0.069541	0.017385	0.017385	0	0.017385	0.104312	0.086926	0.069541	0	0.017385	0.121697	0.173853	0.486787	0	0.017385	0	0	0.017385	0.017385	0	0	0	0	0	0.017385	0	0	0	0.226008	0	0	0	0	0	0	0.104312	0	0	0.017385	0
E012_OS	0	0.018372	0.009186	0	0	0	0.018372	0	0	0	0	0	0	0	0	0	0	0	0	0.027558	0	0.064303	0.064303	0	0	0	0.009186	0	0	0.009186	0	0	0	1.87397	0	0	0	0.009186	0.009186	0	0	0	0	0	0	0	0	0.091861	0
E012_RC	0.03406	0.519414	1.05586	0.03406	0	0.553474	9.25579	0.332084	0.059605	0.127725	0.03406	0.059605	0.06812	0.008515	0.076635	0.400204	0.059605	0.01703	0.042575	0.10218	0.357629	1.56676	0	0	0	0	0	0	0	0	0	0	0	0	0	0	0	0.11921	0	0	0	0	0	0	0.01703	0	0	0.10218	0
E016_AS	0.015013	0.015013	0.030026	0	0.015013	0.030026	0.255217	0	0.030026	0.015013	0	0	0	0	0	0	0	0	0	0	0.015013	0	0.030026	0	0	0	0	0.015013	0.585498	0.16514	0	0	0	1.54631	0	0.015013	0	40.6846	0	0	0	0	0	0	0.090077	0	0	0	0
E016_OS	0	0.008159	0.008159	0	0	0.008159	0.122389	0	0	0.016319	0	0	0	0	0	0	0	0	0	0	0.008159	0	0.318211	0.016319	0	0	0	0.016319	0.040796	0.065274	0	0	0.016319	2.43962	0	0.008159	0.008159	1.81136	0	0	0.008159	0	0	0	0.057115	0	0.008159	0	0
E016_RC	0.09341	0.721807	1.7663	0.118886	0	1.00204	23.0639	0.806726	0.280231	0.263247	0.025476	0.050951	0.09341	0	0	0.169837	0.008492	0	0.016984	0	0.305707	0	0	0	0	0	0	0	0	0	0	0	0	0.008492	0	0	0	0.55197	0	0	0	0	0	0	0	0	0	0	0
E017_AS	0.009371	0.009371	0.056227	0	0	0.018742	0.740324	0.018742	0.018742	0.018742	0	0	0.009371	0.009371	0	0	0	0	0	0	0.103083	0	0.196795	0.009371	0	0.009371	0.009371	0.046856	0.037485	0	0	0	0	1.46191	0	0.009371	0	4.56377	0	0	0.009371	0	0	0	0.215537	0	0	0	0.009371
E017_OS	0	0.027335	0	0	0	0	0.045558	0	0	0	0	0	0	0	0	0	0	0	0	0	0.018223	0	0.082005	0	0	0	0.009112	0.018223	0	0	0	0	0.009112	1.70387	0	0	0	0.701595	0	0	0.018223	0	0	0	0.109339	0	0	0	0
E017_RC	0	0	0	0	0	0	0	0	0	0	0	0	0	0	0	0	0	0	0	0	0	0	0.039254	0	0	0	0	0	0.009814	0	0	0	0	0.078508	0	0	0	7.51717	0	0	0.009814	0	0	0	0	0	0	0.009814	0
E018_AS	0	0.088386	0.044193	0	0	0.008839	0.353544	0.017677	0.017677	0.017677	0	0	0	0	0	0	0	0.008839	0.008839	0.008839	0.017677	0	0.044193	0	0	0	0	0.008839	0	0	0	0	0	0.397737	0	0	0.017677	0.282835	0	0	0	0	0	0	0.150256	0	0	0.008839	0
E018_OS	0	0	0	0	0	0	0.020038	0	0	0	0	0	0	0	0	0	0	0	0	0	0	0	0.010019	0	0	0	0	0	0	0.010019	0	0.030057	0	0.040076	0	0	0	2.55485	0.020038	0	0	0	0	0	0	0	0	0	0
E018_RC	1.87996	0.525455	0.758991	0	0.058384	0.525455	11.6534	0.350304	0.29192	0.32695	0	0.011677	0.070061	0.093414	0.023354	0.058384	0.32695	0.023354	0.058384	0.046707	0	0	0	0	0	0	0.011677	0	0	0.011677	0	0	0	0.046707	0.011677	0	0	0.151798	0	0	0	0	0	0	0	0	0	0.011677	0
E019_AS	0.006016	0.012032	0	0	0	0.012032	0.168451	0	0	0	0	0	0	0	0	0	0	0	0	0.006016	0.012032	0.006016	0.679822	0	0	0	0	0.012032	0.018048	0.030081	0	0.012032	0	4.14511	0	0	0	6.23872	0.072193	0	0.006016	0	0	0	0.07821	0	0	0.012032	0.006016
E019_OS	0	0.015328	0	0	0	0	0	0	0	0	0	0	0	0	0	0	0.015328	0	0	0	0	0	0.260576	0	0	0	0	0	0	0	0	0	0	0.214592	0	0	0	1.02698	0	0	0	0	0	0	0	0	0	0	0
E019_RC	2.88842	0.855057	1.0219	0.010428	0.093848	0.865485	19.3222	0.521376	1.03232	0.677789	0.020855	0.010428	0.104275	0.135558	0.020855	0.16684	0.427529	0.177268	0.072993	0.229406	0.093848	0	0	0.010428	0	0	0	0.072993	0	0.010428	0	0	0	0.031283	0	0	0	0.344108	0	0	0	0	0	0	0.218978	0.010428	0	0.010428	0
[truncated: 298 more columns]

[truncated: 50 more sheets: Afipia_count, Afipia_percent, Veillonella_count, Veillonella_percent, Veillonella_NCBI_count, Veillonella_NCBI_percent, Parvimonas_count, Parvimonas_percent, Peptostreptococcus_count, Peptostreptococcus_percent, Gemella_count, Gemella_percent, Pyramidobacter_count, Pyramidobacter_percent, Atopobium_count, Atopobium_percent, Dialister_count, Dialister_percent, Neisseria_count, Neisseria_percent …]
