# Supplementary material for: Microbial transformation from normal oral microbiota to acute endodontic infections
Source: BMC Genomics. 2012 Jul 28;13:345. doi: 10.1186/1471-2164-13-345 (PMC3431219; doi:10.1186/1471-2164-13-345)
Supplement: Additional file 6: — Differentially distributed OTUs (1% cutoff) annotated with Mothur k-mer Classifier and BLAST searches against HOMD and NCBI databases. (XLSX 414 kb) [file 1471-2164-13-345-S6.xlsx]

## Sheet: Top Hits
Query	OTU_Number	Query Length	HOMD Hit Name	HOMD Hit Description	Identity	Mismatch	Direction of Change	Direction of Change	p-value	Notes
GJE2AWQ01C1N2P	94	338	534_2027	Granulicatella adiacens [para-adiacens] | Oral Taxon 534 | Strain TKT1 | AB022027 | 515 | N	100	0/313	-	RC>OS	(p-value = 0.004439807)	matched to same species in NCBI 16S database
GJE2AWQ01CFXA	320	343	377_4629	Eubacterium [XI][G-7] yurii | Oral Taxon 377 | Strain ATCC 43713 | L34629 | 40 | N	99.7	1/323	OS>AS	RC>AS	(p-value = 0.005889199)	much lower match to Butyricicoccus pullicaecorum (80% identity) in NCBI 16S DB but matched to same species in NCBI NR
GJE2AWQ01DJG9G	634	337	469_3525	Prevotella melaninogenica | Oral Taxon 469 | Strain ATCC 25845 | AY323525 | 78 | N	99.7	1/318	AS>OS	RC>OS	(p-value = 0.000269848)	matched to same species in NCBI 16S database
GJE2AWQ01A9X99	1369	334	307_8826	Prevotella salivae | Oral Taxon 307 | Strain JCM 12084 | AB108826 | 7 | N	99.4	2/315	AS>OS	RC>OS	(p-value = 0.006934386)	matched to same species in NCBI 16S database
GJE2AWQ01DCUWN	3314	336	469_3525	Prevotella melaninogenica | Oral Taxon 469 | Strain ATCC 25845 | AY323525 | 78 | N	99.4	2/316	AS>OS	RC>OS	(p-value = 0.007826336)	matched to same species in NCBI 16S database
GJE2AWQ01C90KD	1876	335	677_3929	Streptococcus mitis | Oral Taxon 677 | Strain ATCC 49456 | AF003929 | 1973 | N	99.1	3/316	AS>OS	RC>OS	(p-value = 0.004388738)	matched to same species in NCBI 16S database
GJE2AWQ01B9WTM	3077	339	469_3525	Prevotella melaninogenica | Oral Taxon 469 | Strain ATCC 25845 | AY323525 | 78 | N	99.1	3/320	AS>OS	RC>OS	(p-value = 0.007232015)	matched to same species in NCBI 16S database
GJE2AWQ01DLJAT	8428	330	750_2371	Atopobium rimae | Oral Taxon 750 | Strain ATCC49626 | AF292371 | 164 | N	99	3/311	AS>RC	OS>RC	(p-value = 0.009773816)	matched to same species in NCBI 16S database
GJE2AWQ01AWDRF	4268	333	272_X083	Bacteroidetes [G-1] (Prevotella) sp. | Oral Taxon 272 | Clone _X083 | AY005066 | 210 | U	98.7	4/316	AS>RC	OS>RC	(p-value = 0.009564597)	matched to Phocaeicola abscessus (98.8% identity)
GJE2AWQ01BO0OD	299	336	758_3928	Streptococcus sanguinis | Oral Taxon 758 | Strain ATCC 10556 | AF003928 | 851 | N	98.4	5/316	-	RC>OS	(p-value = 0.008626333)	matched to same species in NCBI 16S database
GJE2AWQ01E16S8	12022	351	118BS095	Dialister invisus | Oral Taxon 118 | Clone BS095 | AF287787 | 460 | N	98.2	6/332	AS>RC	OS>RC	(p-value = 0.007908336)	matched to the same species at slightly higher similarity (99.1%) in NCBI
GJE2AWQ01AHGS8	908	343	419_8618	Lachnospiraceae [G-4] sp. | Oral Taxon 419 | Clone C4ALM087 | AY278618 | 33 | U	98.1	6/324	AS>OS	RC>OS	(p-value = 0.004637219)	matched to Roseburia hominis (88.9% identity) in NCBI 16S database
GJE2AWQ01DN3HJ	3162	332	272_X083	Bacteroidetes [G-1] (Prevotella) sp. | Oral Taxon 272 | Clone _X083 | AY005066 | 210 | U	98.1	6/316	AS>RC	OS>RC	(p-value = 0.007496774)	matched Phocaeicola abscessus (98.2% identity) in NCBI
GJE2AWQ01BVEDF	10198	333	677_3929	Streptococcus mitis | Oral Taxon 677 | Strain ATCC 49456 | AF003929 | 1973 | N	98.1	6/313	AS>OS	RC>OS	(p-value = 0.008855347)	matched to same species in NCBI 16S database
GJE2AWQ01DRN4K	1188	341	705_3522	Prevotella oralis | Oral Taxon 705 | Strain ATCC 33269 | AY323522 | 43 | N	97.8	7/322	AS>RC	OS>RC	(p-value = 0.007729693)	matched to same species in NCBI 16S database
GJE2AWQ01B6G01	1441	346	161AA050	Veillonella parvula | Oral Taxon 161 | Clone AA050 | AF287782 | 2305 | N	97.3	9/329	AS>OS	RC>OS	(p-value = 0.00428815)	matched to same species (95.6%) and to V. denticariosi (95.6%) in NCBI 16S database
GJE2AWQ01AOOEL	707	323	023_2803	Delftia acidovorans | Oral Taxon 023 | Strain 158 | AJ002803 | 4 | N	93.4	20/304	OS>AS	RC>AS	(p-value = 0.003763211)	higher match in NCBI 16S DB to Diaphorobacter nitroreducens (99% identity) and to Alicycliphilus denitrificans (99% identity)
GJE2AWQ01ANJCC	2207	345	161AA050	Veillonella parvula | Oral Taxon 161 | Clone AA050 | AF287782 | 2305 | N	90.6	31/330	AS>OS	RC>OS	(p-value = 0.007899219)	matched to same species (89.9%) and to V. denticariosi (89.9%) in NCBI 16S database
GJE2AWQ01DASD6	511	334	630F0110	Bacteroides heparinolyticus | Oral Taxon 630 | Strain F0110 | GQ422742 | 2 | N	88.3	37/316	-	RC>AS	(p-value = 0.004480749)	higher match in NCBI 16S to Bacteroides ovatus (98%) but still below the 99% cutoff
GJE2AWQ01C3RAR	1043	334	465_6488	Bacteroides zoogleoformans | Oral Taxon 465 | Strain ATCC 33285 | L16488 | 0 | N	87.7	39/316	OS>RC	RC>AS	(p-value = 0.001837678)	matched to B. dorei (95% identity) in NCBI 16S database
GJE2AWQ01DW9UQ	1857	348	096DO008	Lachnospiraceae [G-3] sp. | Oral Taxon 096 | Clone DO008 | AF385508 | 20 | U	86.2	45/327	AS>OS	RC>OS	(p-value = 0.003540465)	matched to Roseburia homini (92.1% identity) in NCBI 16S database
GJE2AWQ01E0FVG	1434	342	095EH006	Shuttleworthia satelles | Oral Taxon 095 | Clone EH006 | AF385570 | 76 | N	86	46/328	OS>AS	RC>AS	(p-value = 0.00253672)	matched to Lachnobacterium bovis (89.9% identity) in NCBI 16S database
GJE2AWQ01A2N84	626	341	095EH006	Shuttleworthia satelles | Oral Taxon 095 | Clone EH006 | AF385570 | 76 | N	85.3	48/327	OS>AS	RC>AS	(p-value = 0.006238006)	matched to Lachnobacterium bovis (89.9% identity) in NCBI 16S database
GJE2AWQ01DIVIH	559	321	602_1240	Slackia exigua | Oral Taxon 602 | Strain ATCC 700122 | AF101240 | 2 | N	82.7	54/312	OS>AS	RC>AS	(p-value = 0.008197158)	higher match to Collinsella aerofaciens (98.8% identity) in NCBI; Collinsella is also found to be higher in AS samples using RDP Classifier
red: sequence similarity > 99% between query and top hit -only these OTUs are reported as known species in the paper
orange: sequence similarity >97% but < 99% between query and top hit - likely to be a close relative of the named species or a divergent isolate
beige: sequence similarity <97% between query and top hit - belong to the same genus as the hit species, but most likely not the same species

## Sheet: Top Hits_colorbydirections
Query	OTU_Number	Query Length	HOMD Hit Name	HOMD Hit Description	Identity	Mismatch	Direction of Change	Direction of Change	p-value	Notes
GJE2AWQ01C1N2P	94	338	534_2027	Granulicatella adiacens [para-adiacens] | Oral Taxon 534 | Strain TKT1 | AB022027 | 515 | N	100	0/313	-	RC>OS	(p-value = 0.004439807)	matched to same species in NCBI 16S database
GJE2AWQ01CFXA	320	343	377_4629	Eubacterium [XI][G-7] yurii | Oral Taxon 377 | Strain ATCC 43713 | L34629 | 40 | N	99.7	1/323	OS>AS	RC>AS	(p-value = 0.005889199)	much lower match to Butyricicoccus pullicaecorum (80% identity) in NCBI 16S DB but matched to same species in NCBI NR
GJE2AWQ01DJG9G	634	337	469_3525	Prevotella melaninogenica | Oral Taxon 469 | Strain ATCC 25845 | AY323525 | 78 | N	99.7	1/318	AS>OS	RC>OS	(p-value = 0.000269848)	matched to same species in NCBI 16S database
GJE2AWQ01A9X99	1369	334	307_8826	Prevotella salivae | Oral Taxon 307 | Strain JCM 12084 | AB108826 | 7 | N	99.4	2/315	AS>OS	RC>OS	(p-value = 0.006934386)	matched to same species in NCBI 16S database
GJE2AWQ01DCUWN	3314	336	469_3525	Prevotella melaninogenica | Oral Taxon 469 | Strain ATCC 25845 | AY323525 | 78 | N	99.4	2/316	AS>OS	RC>OS	(p-value = 0.007826336)	matched to same species in NCBI 16S database
GJE2AWQ01C90KD	1876	335	677_3929	Streptococcus mitis | Oral Taxon 677 | Strain ATCC 49456 | AF003929 | 1973 | N	99.1	3/316	AS>OS	RC>OS	(p-value = 0.004388738)	matched to same species in NCBI 16S database
GJE2AWQ01B9WTM	3077	339	469_3525	Prevotella melaninogenica | Oral Taxon 469 | Strain ATCC 25845 | AY323525 | 78 | N	99.1	3/320	AS>OS	RC>OS	(p-value = 0.007232015)	matched to same species in NCBI 16S database
GJE2AWQ01DLJAT	8428	330	750_2371	Atopobium rimae | Oral Taxon 750 | Strain ATCC49626 | AF292371 | 164 | N	99	3/311	AS>RC	OS>RC	(p-value = 0.009773816)	matched to same species in NCBI 16S database
GJE2AWQ01AWDRF	4268	333	272_X083	Bacteroidetes [G-1] (Prevotella) sp. | Oral Taxon 272 | Clone _X083 | AY005066 | 210 | U	98.7	4/316	AS>RC	OS>RC	(p-value = 0.009564597)	match to Phocaeicola abscessus (98.8% identity)
GJE2AWQ01BO0OD	299	336	758_3928	Streptococcus sanguinis | Oral Taxon 758 | Strain ATCC 10556 | AF003928 | 851 | N	98.4	5/316	-	RC>OS	(p-value = 0.008626333)	matched to same species in NCBI 16S database
GJE2AWQ01E16S8	12022	351	118BS095	Dialister invisus | Oral Taxon 118 | Clone BS095 | AF287787 | 460 | N	98.2	6/332	AS>RC	OS>RC	(p-value = 0.007908336)	matched to the same species at slightly higher similarity (99.1%) in NCBI
GJE2AWQ01AHGS8	908	343	419_8618	Lachnospiraceae [G-4] sp. | Oral Taxon 419 | Clone C4ALM087 | AY278618 | 33 | U	98.1	6/324	AS>OS	RC>OS	(p-value = 0.004637219)	matched to Roseburia hominis (88.9% identity) in NCBI 16S database
GJE2AWQ01DN3HJ	3162	332	272_X083	Bacteroidetes [G-1] (Prevotella) sp. | Oral Taxon 272 | Clone _X083 | AY005066 | 210 | U	98.1	6/316	AS>RC	OS>RC	(p-value = 0.007496774)	matched Phocaeicola abscessus (98.2% identity) in NCBI
GJE2AWQ01BVEDF	10198	333	677_3929	Streptococcus mitis | Oral Taxon 677 | Strain ATCC 49456 | AF003929 | 1973 | N	98.1	6/313	AS>OS	RC>OS	(p-value = 0.008855347)	matched to same species in NCBI 16S database
GJE2AWQ01DRN4K	1188	341	705_3522	Prevotella oralis | Oral Taxon 705 | Strain ATCC 33269 | AY323522 | 43 | N	97.8	7/322	AS>RC	OS>RC	(p-value = 0.007729693)	matched to same species in NCBI 16S database
GJE2AWQ01B6G01	1441	346	161AA050	Veillonella parvula | Oral Taxon 161 | Clone AA050 | AF287782 | 2305 | N	97.3	9/329	AS>OS	RC>OS	(p-value = 0.00428815)	matched to same species (95.6%) and to V. denticariosi (95.6%) in NCBI 16S database
GJE2AWQ01AOOEL	707	323	023_2803	Delftia acidovorans | Oral Taxon 023 | Strain 158 | AJ002803 | 4 | N	93.4	20/304	OS>AS	RC>AS	(p-value = 0.003763211)	higher match in NCBI 16S DB to Diaphorobacter nitroreducens (99% identity) and to Alicycliphilus denitrificans (99% identity)
GJE2AWQ01ANJCC	2207	345	161AA050	Veillonella parvula | Oral Taxon 161 | Clone AA050 | AF287782 | 2305 | N	90.6	31/330	AS>OS	RC>OS	(p-value = 0.007899219)	matched to same species (89.9%) and to V. denticariosi (89.9%) in NCBI 16S database
GJE2AWQ01DASD6	511	334	630F0110	Bacteroides heparinolyticus | Oral Taxon 630 | Strain F0110 | GQ422742 | 2 | N	88.3	37/316	-	RC>AS	(p-value = 0.004480749)	higher in NCBI 16S match to Bacteroides ovatus (98%) but still below the 99% cutoff
GJE2AWQ01C3RAR	1043	334	465_6488	Bacteroides zoogleoformans | Oral Taxon 465 | Strain ATCC 33285 | L16488 | 0 | N	87.7	39/316	OS>RC	RC>AS	(p-value = 0.001837678)	matched to B. dorei (95% identity) in NCBI 16S database
GJE2AWQ01DW9UQ	1857	348	096DO008	Lachnospiraceae [G-3] sp. | Oral Taxon 096 | Clone DO008 | AF385508 | 20 | U	86.2	45/327	AS>OS	RC>OS	(p-value = 0.003540465)	matched to Roseburia homini (92.1% identity) in NCBI 16S database
GJE2AWQ01E0FVG	1434	342	095EH006	Shuttleworthia satelles | Oral Taxon 095 | Clone EH006 | AF385570 | 76 | N	86	46/328	OS>AS	RC>AS	(p-value = 0.00253672)	matched to Lachnobacterium bovis (89.9% identity) in NCBI 16S database
GJE2AWQ01A2N84	626	341	095EH006	Shuttleworthia satelles | Oral Taxon 095 | Clone EH006 | AF385570 | 76 | N	85.3	48/327	OS>AS	RC>AS	(p-value = 0.006238006)	matched to Lachnobacterium bovis (89.9% identity) in NCBI 16S database
GJE2AWQ01DIVIH	559	321	602_1240	Slackia exigua | Oral Taxon 602 | Strain ATCC 700122 | AF101240 | 2 | N	82.7	54/312	OS>AS	RC>AS	(p-value = 0.008197158)	higher match to Collinsella aerofaciens (98.8% identity) in NCBI; Collinsella is also found to be higher in AS samples using RDP Classifier
red: the relative abundance of the OTU is significantly higher in both abscess and root canal samples than in oral samples - these may be disease associated
orange: the relative abundance of the OTU is significantly higher tin root canal than in oral samples - these may be root canal associated
yellow: the relative abundance of the OTU is significantly higher in oral and root canal samples than in abscess samples
blue: the relative abundance of the OTU is significantly higher in abscess and oral samples than in root canal samples
green: the relative abundance of the OTU is significantly higher in oral samples than in root canal or abscess samples - these may be health associated
purple: the relative abundance of the OTU is significantly higher in abscess samples and oral samples than in root canal samples

## Sheet: 16S rRNA HOMD BLAST results
Query seq	Query length (nt)	Match order	Hit HOT	Hit HOMD seq name	HOMD clone name	Identities (%)	Mismatch	Identities (no gaps & non-AGCTU)(%)	Mismatch (no gaps & non-AGCTU)	Score (bits)	Query Start	Subject Start	Notes
GJE2AWQ01A2N84_Firmicutes_100_Clos	341	1	95	095EH006	Shuttleworthia satelles | Oral Taxon 095 | Clone EH006 | AF385570 | 76 | N	85.3	48/327	87.5	40/319	332	1	324
GJE2AWQ01A2N84_Firmicutes_100_Clos	341	2	95	095_9956	Shuttleworthia satelles | Oral Taxon 095 | Strain D143K-13 | AF399956 | 76 | N	85.3	48/327	87.5	40/319	332	1	324
GJE2AWQ01A2N84_Firmicutes_100_Clos	341	3	455	455GI038	Lachnospiraceae [G-5] sp. | Oral Taxon 455 | Clone GI038 | AY349374 | 1 | P	85.2	48/324	86.3	44/320	331	2	323
GJE2AWQ01A2N84_Firmicutes_100_Clos	341	4	95	095DN050	Shuttleworthia satelles | Oral Taxon 095 | Clone DN050 | AF385507 | 76 | N	84.3	51/325	85.6	46/320	320	1	323
GJE2AWQ01A2N84_Firmicutes_100_Clos	341	5	96	096DO008	Lachnospiraceae [G-3] sp. | Oral Taxon 096 | Clone DO008 | AF385508 | 20 | U	83.8	53/327	85.9	45/319	310	1	324
GJE2AWQ01A2N84_Firmicutes_100_Clos	341	6	94	094DA074	Butyrivibrio sp. | Oral Taxon 094 | Clone DA074 | AF287768 | 2 | P	83.2	55/328	86.1	44/317	303	1	323
GJE2AWQ01A2N84_Firmicutes_100_Clos	341	7	90	090CK030	Lachnospiraceae [G-6] sp. | Oral Taxon 090 | Clone CK030 | AF287773 | 1 | P	81.8	59/325	83.1	54/320	292	1	323
GJE2AWQ01A2N84_Firmicutes_100_Clos	341	8	102	102FB046	Oribacterium sp. | Oral Taxon 102 | Clone FB046 | GQ422713 | 16 | P	81.1	61/323	81.9	58/320	286	2	322
GJE2AWQ01A2N84_Firmicutes_100_Clos	341	9	165	165EZ006	Catonella morbi | Oral Taxon 165 | Clone EZ006 | AF385577 | 92 | N	81.1	62/328	83.1	54/320	284	1	326
GJE2AWQ01A2N84_Firmicutes_100_Clos	341	10	419	419_8618	Lachnospiraceae [G-4] sp. | Oral Taxon 419 | Clone C4ALM087 | AY278618 | 33 | U	81.4	61/328	84.2	50/317	284	1	323
GJE2AWQ01A2N84_Firmicutes_100_Clos	341	11	80	080BB124	Lachnospiraceae [G-5] sp. | Oral Taxon 080 | Clone BB124 | AF287772 | 4 | P	81.1	62/328	83.6	52/318	280	2	325
GJE2AWQ01A2N84_Firmicutes_100_Clos	341	12	102	102_1218	Oribacterium sp. | Oral Taxon 102 | Clone MCE7_60 | AF481218 | 16 | P	80.5	63/323	81.2	60/320	279	2	322
GJE2AWQ01A2N84_Firmicutes_100_Clos	341	13	83	083BR088	Lachnospiraceae [G-1] sp. | Oral Taxon 083 | Clone BR088 | AF385557 | 3 | P	80.7	63/326	82.2	57/320	277	1	324
GJE2AWQ01A2N84_Firmicutes_100_Clos	341	14	97	097DO016	Lachnospiraceae [G-4] sp. | Oral Taxon 097 | Clone DO016 | AF385510 | 10 | P	80.8	63/328	83.6	52/317	277	1	323
GJE2AWQ01A2N84_Firmicutes_100_Clos	341	15	496	496JI012	Lachnospiraceae [G-1] sp. | Oral Taxon 496 | Clone JI012 | AY349379 | 1 | P	80.7	63/327	82.8	55/319	275	1	324
GJE2AWQ01A2N84_Firmicutes_100_Clos	341	16	165	165_3629	Catonella morbi | Oral Taxon 165 | Clone MB5_P12 | DQ003629 | 92 | N	80.4	65/331	83.9	51/317	274	1	326
GJE2AWQ01A2N84_Firmicutes_100_Clos	341	17	373	373_1221	Lachnospiraceae [G-4] sp. | Oral Taxon 373 | Clone MCE9_173 | AF481221 | 15 | P	80.7	63/327	83	54/318	273	1	323
GJE2AWQ01A2N84_Firmicutes_100_Clos	341	18	86	086BU061	Lachnospiraceae [G-7] sp. | Oral Taxon 086 | Clone BU061 | AF385567 | 4 | P	80.5	64/328	83	54/318	273	2	325
GJE2AWQ01A2N84_Firmicutes_100_Clos	341	19	165	165_7151	Catonella morbi | Oral Taxon 165 | Strain ATCC 51271 | X87151 | 92 | N	80.4	65/332	84.5	49/316	272	1	326
GJE2AWQ01A2N84_Firmicutes_100_Clos	341	20	164	164BR063	Catonella sp. | Oral Taxon 164 | Clone BR063 | AF385556 | 10 | P	80.1	66/331	83.6	52/317	269	1	326
GJE2AWQ01A9X99_Bacteroidetes_100_Bacte	334	1	307	307_8826	Prevotella salivae | Oral Taxon 307 | Strain JCM 12084 | AB108826 | 7 | N	99.4	2/315	99.4	2/315	486	1	315
GJE2AWQ01A9X99_Bacteroidetes_100_Bacte	334	2	307	307DO033	Prevotella salivae | Oral Taxon 307 | Clone DO033 | AF385512 | 7 | N	98.1	6/315	98.1	6/315	472	1	315
GJE2AWQ01A9X99_Bacteroidetes_100_Bacte	334	3	289	289AA020	Prevotella maculosa | Oral Taxon 289 | Clone AA020 | AY005057 | 18 | N	92.1	25/316	92.4	24/315	405	1	316
GJE2AWQ01A9X99_Bacteroidetes_100_Bacte	334	4	289	289AA016	Prevotella maculosa | Oral Taxon 289 | Clone AA016 | AY005058 | 18 | N	92.1	25/316	92.4	24/315	405	1	316
GJE2AWQ01A9X99_Bacteroidetes_100_Bacte	334	5	311	311_F045	Prevotella oris | Oral Taxon 311 | Clone _F045 | AY005056 | 153 | N	91.5	27/316	91.7	26/315	398	1	316
GJE2AWQ01A9X99_Bacteroidetes_100_Bacte	334	6	311	311_6474	Prevotella oris | Oral Taxon 311 | Strain ATCC 33573 | L16474 | 153 | N	91.1	28/316	91.4	27/315	394	1	316
GJE2AWQ01A9X99_Bacteroidetes_100_Bacte	334	7	293	293AO009	Prevotella sp. | Oral Taxon 293 | Clone AO009 | AY005059 | 1 | P	91.2	28/318	92.7	23/313	390	1	316
GJE2AWQ01A9X99_Bacteroidetes_100_Bacte	334	8	289	289_4315	Prevotella maculosa | Oral Taxon 289 | Strain W1609 | EF534315 | 18 | N	91.2	28/318	92.7	23/313	390	1	316
GJE2AWQ01A9X99_Bacteroidetes_100_Bacte	334	9	572	572_6473	Prevotella veroralis | Oral Taxon 572 | Strain ATCC 33779 | L16473 | 1 | N	89.3	34/317	89.8	32/315	373	1	317
GJE2AWQ01A9X99_Bacteroidetes_100_Bacte	334	10	298	298BE073	Prevotella histicola | Oral Taxon 298 | Clone BE073 | AF385551 | 47 | U	88.7	36/319	90.4	30/313	365	1	317
GJE2AWQ01A9X99_Bacteroidetes_100_Bacte	334	11	288	288_6472	Prevotella oulorum | Oral Taxon 288 | Strain ATCC43324 | L16472 | 13 | N	89	35/318	90.4	30/313	365	1	316
GJE2AWQ01A9X99_Bacteroidetes_100_Bacte	334	12	306	306DO027	Prevotella sp. | Oral Taxon 306 | Clone DO027 | AF385511 | 11 | U	88.5	37/321	91.3	27/311	361	1	317
GJE2AWQ01A9X99_Bacteroidetes_100_Bacte	334	13	288	288C08KA	Prevotella oulorum | Oral Taxon 288 | Strain C08KA | GQ422734 | 13 | N	88.4	37/318	89.8	32/313	358	1	316
GJE2AWQ01A9X99_Bacteroidetes_100_Bacte	334	14	782	782F0012	Prevotella sp. | Oral Taxon 782 | Strain F0012 | GQ422745 | 1 | U	87.5	40/319	89.1	34/313	351	1	317
GJE2AWQ01A9X99_Bacteroidetes_100_Bacte	334	15	556	556_6475	Prevotella bivia | Oral Taxon 556 | Strain ATCC 29303 | L16475 | 0 | N	88.2	38/323	92.8	22/307	349	1	315
GJE2AWQ01A9X99_Bacteroidetes_100_Bacte	334	16	469	469_3525	Prevotella melaninogenica | Oral Taxon 469 | Strain ATCC 25845 | AY323525 | 78 | N	87.5	40/319	89.1	34/313	347	1	317
GJE2AWQ01A9X99_Bacteroidetes_100_Bacte	334	17	562	562_6476	Prevotella buccalis | Oral Taxon 562 | Strain ATCC 35310 | L16476 | 0 | N	86.7	42/315	86.7	42/315	346	1	315
GJE2AWQ01A9X99_Bacteroidetes_100_Bacte	334	18	469	469GI030	Prevotella melaninogenica | Oral Taxon 469 | Clone GI030 | AY349395 | 78 | N	87.1	41/319	88.8	35/313	346	1	317
GJE2AWQ01A9X99_Bacteroidetes_100_Bacte	334	19	302	302BU035	Prevotella sp. | Oral Taxon 302 | Clone BU035 | AF385564 | 2 | U	86.8	42/317	87.3	40/315	345	1	317
GJE2AWQ01A9X99_Bacteroidetes_100_Bacte	334	20	313	313FM005	Prevotella sp. | Oral Taxon 313 | Clone FM005 | AF432133 | 19 | P	87.1	41/319	88.8	35/313	344	1	317
GJE2AWQ01AHGS8_Firmicutes_100_Clos	343	1	419	419_8618	Lachnospiraceae [G-4] sp. | Oral Taxon 419 | Clone C4ALM087 | AY278618 | 33 | U	98.1	6/324	98.5	5/323	484	1	323
GJE2AWQ01AHGS8_Firmicutes_100_Clos	343	2	97	097DO016	Lachnospiraceae [G-4] sp. | Oral Taxon 097 | Clone DO016 | AF385510 | 10 | P	97.8	7/324	98.1	6/323	480	1	323
GJE2AWQ01AHGS8_Firmicutes_100_Clos	343	3	373	373_1221	Lachnospiraceae [G-4] sp. | Oral Taxon 373 | Clone MCE9_173 | AF481221 | 15 | P	91.4	28/327	93.4	21/320	402	1	323
GJE2AWQ01AHGS8_Firmicutes_100_Clos	343	4	96	096DO008	Lachnospiraceae [G-3] sp. | Oral Taxon 096 | Clone DO008 | AF385508 | 20 | U	85.9	46/326	87	42/322	341	1	324
GJE2AWQ01AHGS8_Firmicutes_100_Clos	343	5	95	095EH006	Shuttleworthia satelles | Oral Taxon 095 | Clone EH006 | AF385570 | 76 | N	85.6	47/326	86.6	43/322	337	1	324
GJE2AWQ01AHGS8_Firmicutes_100_Clos	343	6	95	095DN050	Shuttleworthia satelles | Oral Taxon 095 | Clone DN050 | AF385507 | 76 | N	85.6	47/326	86.9	42/321	337	1	323
GJE2AWQ01AHGS8_Firmicutes_100_Clos	343	7	95	095_9956	Shuttleworthia satelles | Oral Taxon 095 | Strain D143K-13 | AF399956 | 76 | N	85.6	47/326	86.6	43/322	337	1	324
GJE2AWQ01AHGS8_Firmicutes_100_Clos	343	8	455	455GI038	Lachnospiraceae [G-5] sp. | Oral Taxon 455 | Clone GI038 | AY349374 | 1 | P	85.5	47/325	86.6	43/321	336	2	323
GJE2AWQ01AHGS8_Firmicutes_100_Clos	343	9	83	083BR088	Lachnospiraceae [G-1] sp. | Oral Taxon 083 | Clone BR088 | AF385557 | 3 | P	85.1	49/328	87.2	41/320	332	1	324
GJE2AWQ01AHGS8_Firmicutes_100_Clos	343	10	90	090CK030	Lachnospiraceae [G-6] sp. | Oral Taxon 090 | Clone CK030 | AF287773 | 1 | P	85.1	49/328	87.5	40/319	326	1	323
GJE2AWQ01AHGS8_Firmicutes_100_Clos	343	11	83	083BS091	Lachnospiraceae [G-1] sp. | Oral Taxon 083 | Clone BS091 | AF385562 | 3 | P	84.4	51/326	85.4	47/322	323	1	324
GJE2AWQ01AHGS8_Firmicutes_100_Clos	343	12	457	457JN088	Oribacterium sinus | Oral Taxon 457 | Clone JN088 | AY349377 | 48 | N	84	52/326	85.6	46/320	320	1	322
GJE2AWQ01AHGS8_Firmicutes_100_Clos	343	13	494	494_RDP	Eubacterium [XIVa][G-1] saburreum | Oral Taxon 494 | Strain DSM 3986 | RDP | 109 | N	83.2	55/328	85.3	47/320	309	1	324
GJE2AWQ01AHGS8_Firmicutes_100_Clos	343	14	88	088CH017	Lachnospiraceae [G-2] sp. | Oral Taxon 088 | Clone CH017 | AF287775 | 1 | P	82.9	56/328	85	48/320	307	1	324
GJE2AWQ01AHGS8_Firmicutes_100_Clos	343	15	108	108FTB41	Oribacterium sp. | Oral Taxon 108 | Strain FTB41 | AF287770 | 22 | U	82.8	56/325	84.1	51/320	306	1	322
GJE2AWQ01AHGS8_Firmicutes_100_Clos	343	16	165	165_3629	Catonella morbi | Oral Taxon 165 | Clone MB5_P12 | DQ003629 | 92 | N	82.7	57/330	85.3	47/320	305	1	326
GJE2AWQ01AHGS8_Firmicutes_100_Clos	343	17	102	102_1218	Oribacterium sp. | Oral Taxon 102 | Clone MCE7_60 | AF481218 | 16 | P	82.4	57/323	82.6	56/322	304	2	322
GJE2AWQ01AHGS8_Firmicutes_100_Clos	343	18	89	089CK004	Lachnospiraceae [G-1] sp. | Oral Taxon 089 | Clone CK004 | AF287776 | 2 | P	82.6	57/328	84.7	49/320	304	1	324
GJE2AWQ01AHGS8_Firmicutes_100_Clos	343	19	165	165EZ006	Catonella morbi | Oral Taxon 165 | Clone EZ006 | AF385577 | 92 | N	82.8	57/331	85.9	45/319	302	1	326
GJE2AWQ01AHGS8_Firmicutes_100_Clos	343	20	107	107C27KA	Lachnospiraceae [G-1] sp. | Oral Taxon 107 | Strain C27KA | AF287777 | 54 | U	82.4	58/329	85	48/319	302	1	324
GJE2AWQ01ANJCC_Firmicutes_100_Clos	345	1	161	161AA050	Veillonella parvula | Oral Taxon 161 | Clone AA050 | AF287782 | 2305 | N	90.6	31/330	92	26/325	400	1	329
GJE2AWQ01ANJCC_Firmicutes_100_Clos	345	2	161	161_X042	Veillonella parvula | Oral Taxon 161 | Clone _X042 | AF287781 | 2305 | N	90.6	31/330	92	26/325	400	1	329
GJE2AWQ01ANJCC_Firmicutes_100_Clos	345	3	161	161_X002	Veillonella parvula | Oral Taxon 161 | Clone _X002 | GU350451 | 2305 | N	90.6	31/330	92	26/325	400	1	329
GJE2AWQ01ANJCC_Firmicutes_100_Clos	345	4	160	160_X031	Veillonella dispar | Oral Taxon 160 | Clone _X031 | GQ422726 | 848 | N	90.6	31/330	92	26/325	400	1	329
GJE2AWQ01ANJCC_Firmicutes_100_Clos	345	5	161	161Vparv	Veillonella parvula | Oral Taxon 161 | Strain DSM 2008 | X84005 | 2305 | N	90	33/330	91.4	28/325	393	1	329
GJE2AWQ01ANJCC_Firmicutes_100_Clos	345	6	160	160Vdisp	Veillonella dispar | Oral Taxon 160 | Strain DSM 20735 | X84006 | 848 | N	89.7	34/330	91.1	29/325	389	1	329
GJE2AWQ01ANJCC_Firmicutes_100_Clos	345	7	524	524_3631	Veillonella atypica | Oral Taxon 524 | Clone MB5_P17 | DQ003631 | 208 | N	89.4	35/330	90.8	30/325	386	1	329
GJE2AWQ01ANJCC_Firmicutes_100_Clos	345	8	161	161BU083	Veillonella parvula | Oral Taxon 161 | Clone BU083 | AF366266 | 2305 | N	89.4	35/330	90.8	30/325	386	1	329
GJE2AWQ01ANJCC_Firmicutes_100_Clos	345	9	158	158BI029	Veillonella sp. | Oral Taxon 158 | Clone BI029 | GQ422725 | 39 | U	89.4	35/330	90.8	30/325	386	1	329
GJE2AWQ01ANJCC_Firmicutes_100_Clos	345	10	524	524Vatyp	Veillonella atypica | Oral Taxon 524 | Strain DSM 20739 | X84007 | 208 | N	88.5	38/330	89.8	33/325	375	1	329
GJE2AWQ01ANJCC_Firmicutes_100_Clos	345	11	780	780_7189	Veillonella sp. | Oral Taxon 780 | Clone HB016 | DQ087189 | 28 | U	86.1	46/331	89.1	35/320	341	2	326
GJE2AWQ01ANJCC_Firmicutes_100_Clos	345	12	780	780F0009	Veillonella sp. | Oral Taxon 780 | Strain F0009 | GQ422743 | 28 | U	85.4	48/329	87.3	41/322	337	2	326
GJE2AWQ01ANJCC_Firmicutes_100_Clos	345	13	734	734_3930	Streptococcus pneumoniae | Oral Taxon 734 | Strain ATCC 33400 | AF003930 | 62 | N	85.4	48/329	90.4	30/311	321	1	314
GJE2AWQ01ANJCC_Firmicutes_100_Clos	345	14	578	578_8313	Streptococcus cristatus | Oral Taxon 578 | Strain NCTC12479 | AB008313 | 325 | N	85.1	49/329	90	31/311	320	1	314
GJE2AWQ01ANJCC_Firmicutes_100_Clos	345	15	58	058BW009	Streptococcus sp. | Oral Taxon 058 | Clone BW009 | AY005042 | 251 | U	85.4	48/329	90.4	30/311	319	1	314
GJE2AWQ01ANJCC_Firmicutes_100_Clos	345	16	58	058BM035	Streptococcus sp. | Oral Taxon 058 | Clone BM035 | AY005043 | 251 | U	85.4	48/329	90.4	30/311	319	1	314
GJE2AWQ01ANJCC_Firmicutes_100_Clos	345	17	677	677_3929	Streptococcus mitis | Oral Taxon 677 | Strain ATCC 49456 | AF003929 | 1973 | N	85.5	48/330	91	28/310	317	1	314
GJE2AWQ01ANJCC_Firmicutes_100_Clos	345	18	423	423_8630	Streptococcus sp. | Oral Taxon 423 | Clone C2MKM128 | AY278630 | 1 | U	85.5	48/330	91	28/310	317	1	314
GJE2AWQ01ANJCC_Firmicutes_100_Clos	345	19	58	058_8632	Streptococcus sp. | Oral Taxon 058 | Clone C3MLM097 | AY278632 | 251 | U	85.1	49/329	90	31/311	316	1	314
GJE2AWQ01ANJCC_Firmicutes_100_Clos	345	20	71	071_7064	Streptococcus sp. | Oral Taxon 071 | Clone P4PA_30 | AY207064 | 189 | U	84.9	50/331	90.4	30/311	315	1	316
GJE2AWQ01AOOEL_Proteobacteria_100_Beta	323	1	23	023_2803	Delftia acidovorans | Oral Taxon 023 | Strain 158 | AJ002803 | 4 | N	93.4	20/304	94	18/302	402	1	302	higher match in Genbank
GJE2AWQ01AOOEL_Proteobacteria_100_Beta	323	2	717	717_0793	Variovorax paradoxus | Oral Taxon 717 | Strain IAM 12373 | D30793 | 7 | N	87.6	38/307	89.4	32/301	339	1	304
GJE2AWQ01AOOEL_Proteobacteria_100_Beta	323	3	22	022_3223	Lautropia mirabilis | Oral Taxon 022 | Strain Fredericksen | X73223 | 138 | N	87.3	39/306	88.4	35/302	334	1	304
GJE2AWQ01AOOEL_Proteobacteria_100_Beta	323	4	27	027_5039	Ralstonia sp. | Oral Taxon 027 | Strain C37KA | AY005039 | 0 | U	86.8	40/304	87.4	38/302	332	1	302
GJE2AWQ01AOOEL_Proteobacteria_100_Beta	323	5	22	022AP009	Lautropia mirabilis | Oral Taxon 022 | Clone AP009 | AY005030 | 138 | N	86.9	40/306	88.1	36/302	331	1	304
GJE2AWQ01AOOEL_Proteobacteria_100_Beta	323	6	571	571_7530	Burkholderia cepacia | Oral Taxon 571 | Strain ATCC25416 | AF097530 | 16 | N	85.7	44/308	87.4	38/302	318	1	306
GJE2AWQ01AOOEL_Proteobacteria_100_Beta	323	7	26	026CA004	Leptothrix sp. | Oral Taxon 026 | Clone CA004 | AF385538 | 9 | P	84.6	47/306	86	42/301	304	1	303
GJE2AWQ01AOOEL_Proteobacteria_100_Beta	323	8	828	828_4950	Bordetella pertussis | Oral Taxon 828 | Strain ATCC 25238 | U04950 | 0 | N	84	49/306	85.7	43/300	302	1	304
GJE2AWQ01AOOEL_Proteobacteria_100_Beta	323	9	24	024_5876	Leptothrix sp. | Oral Taxon 024 | Strain DhA-71 | AF125876 | 0 | U	84	49/306	85.1	45/302	299	1	304
GJE2AWQ01AOOEL_Proteobacteria_100_Beta	323	10	406	406AK168	Burkholderia sp. | Oral Taxon 406 | Clone AK168 | AY005032 | 33 | P	83.7	51/312	86.4	41/302	298	1	310
GJE2AWQ01AOOEL_Proteobacteria_100_Beta	323	11	343	343_4907	Achromobacter xylosoxidans | Oral Taxon 343 | Strain DSM 30026 | Y14907 | 30 | N	83.1	52/307	84.4	47/302	290	1	305
GJE2AWQ01AOOEL_Proteobacteria_100_Beta	323	12	25	025AV011	Leptothrix sp. | Oral Taxon 025 | Clone AV011a | AF385528 | 11 | P	83.1	52/308	85.3	44/300	288	1	304
GJE2AWQ01AOOEL_Proteobacteria_100_Beta	323	13	28	028_5031	Rhodocyclus sp. | Oral Taxon 028 | Strain A08KA | AY005031 | 14 | U	83	53/311	86.3	41/299	285	1	310
GJE2AWQ01AOOEL_Proteobacteria_100_Beta	323	14	706	706_6164	Kingella oralis | Oral Taxon 706 | Strain CCUG 30450 | L06164 | 88 | N	82.1	56/312	84.8	46/302	282	1	310
GJE2AWQ01AOOEL_Proteobacteria_100_Beta	323	15	18	018AP132	Neisseria sp. | Oral Taxon 018 | Clone AP132 | AY005027 | 5 | P	82.3	55/311	85	45/301	282	1	308
GJE2AWQ01AOOEL_Proteobacteria_100_Beta	323	16	14	014AP015	Neisseria sp. | Oral Taxon 014 | Clone AP015 | AY005025 | 60 | U	82.1	56/312	84.8	46/302	282	1	310
GJE2AWQ01AOOEL_Proteobacteria_100_Beta	323	17	582	582_6166	Kingella denitrificans | Oral Taxon 582 | Strain UB-294 | L06166 | 30 | N	82.1	55/308	83.8	49/302	279	1	306
GJE2AWQ01AOOEL_Proteobacteria_100_Beta	323	18	11	011_6165	Eikenella sp. | Oral Taxon 011 | Strain UB-204 | L06165 | 1 | U	82.2	56/314	85.7	43/301	279	1	311
GJE2AWQ01AOOEL_Proteobacteria_100_Beta	323	19	16	016AP067	Neisseria sp. | Oral Taxon 016 | Clone AP067 | AY005024 | 0 | U	81.7	57/312	84.4	47/302	279	1	310
GJE2AWQ01AOOEL_Proteobacteria_100_Beta	323	20	9	009BM052	Neisseria sp. | Oral Taxon 009 | clone BM052 | NA | 0 | P	81.7	57/312	84.4	47/302	279	1	310
GJE2AWQ01AWDRF_Bacteroidetes_100_Bacte	333	1	272	272_X083	Bacteroidetes [G-1] (Prevotella) sp. | Oral Taxon 272 | Clone _X083 | AY005066 | 210 | U	98.7	4/316	99.7	1/313	475	1	315	NCBI match: Phocaeicola abscessus strain CCUG 55929
GJE2AWQ01AWDRF_Bacteroidetes_100_Bacte	333	2	787	787F0041	Bacteroides tectus | Oral Taxon 787 | Strain F0041 | GQ422748 | 0 | N	77.7	72/323	82.3	54/305	233	2	315
GJE2AWQ01AWDRF_Bacteroidetes_100_Bacte	333	3	474	474ID019	Prevotella sp. | Oral Taxon 474 | Clone ID019 | AY349400 | 4 | P	78.3	70/323	82.7	53/306	233	1	315
GJE2AWQ01AWDRF_Bacteroidetes_100_Bacte	333	4	473	473IK062	Prevotella sp. | Oral Taxon 473 | Clone IK062 | AY349402 | 31 | U	77.7	72/323	82	55/306	226	1	315
GJE2AWQ01AWDRF_Bacteroidetes_100_Bacte	333	5	473	473HF050	Prevotella sp. | Oral Taxon 473 | Clone HF050 | AY349399 | 31 | U	77.7	72/323	82	55/306	226	1	315
GJE2AWQ01AWDRF_Bacteroidetes_100_Bacte	333	6	465	465_6488	Bacteroides zoogleoformans | Oral Taxon 465 | Strain ATCC 33285 | L16488 | 0 | N	76.4	76/322	80.9	58/304	220	2	313
GJE2AWQ01AWDRF_Bacteroidetes_100_Bacte	333	7	304	304DA058	Prevotella sp. | Oral Taxon 304 | Clone DA058 | AY005065 | 5 | P	75.9	77/320	79.2	64/307	217	2	315
GJE2AWQ01AWDRF_Bacteroidetes_100_Bacte	333	8	308	308DO039	Prevotella sp. | Oral Taxon 308 | Clone DO039 | AF385513 | 10 | P	76.7	75/322	80.5	60/307	216	1	315
GJE2AWQ01AWDRF_Bacteroidetes_100_Bacte	333	9	808	808BU045	Tannerella sp. | Oral Taxon 808 | Clone BU045 | AF385565 | 1 | P	76.6	75/321	80.7	59/305	214	1	312
GJE2AWQ01AWDRF_Bacteroidetes_100_Bacte	333	10	466	466_5634	Prevotella tannerae | Oral Taxon 466 | Strain ATCC 51259 | AJ005634 | 64 | N	76.8	75/323	81	58/306	213	2	316
GJE2AWQ01AWDRF_Bacteroidetes_100_Bacte	333	11	286	286BU063	Tannerella sp. | Oral Taxon 286 | Clone BU063 | AY008308 | 16 | P	75.9	77/320	79.4	63/306	213	1	312
GJE2AWQ01AWDRF_Bacteroidetes_100_Bacte	333	12	630	630F0110	Bacteroides heparinolyticus | Oral Taxon 630 | Strain F0110 | GQ422742 | 2 | N	75.8	78/322	80.3	60/304	213	2	313
GJE2AWQ01AWDRF_Bacteroidetes_100_Bacte	333	13	630	630_6487	Bacteroides heparinolyticus | Oral Taxon 630 | Strain ATCC 35895 | L16487 | 2 | N	75.8	78/322	80.3	60/304	213	2	313
GJE2AWQ01AWDRF_Bacteroidetes_100_Bacte	333	14	310	310DR022	Prevotella sp. | Oral Taxon 310 | Clone DR022 | GQ422737 | 1 | P	75.5	79/323	79.7	62/306	207	2	316
GJE2AWQ01AWDRF_Bacteroidetes_100_Bacte	333	15	443	443_1415	Prevotella sp. | Oral Taxon 443 | Clone P4PB_24 | AY331415 | 1 | P	75.7	79/325	80.9	58/304	204	2	316
GJE2AWQ01AWDRF_Bacteroidetes_100_Bacte	333	16	299	299BI027	Prevotella sp. | Oral Taxon 299 | Clone BI027 | AY005064 | 8 | U	75.8	79/326	82.3	53/300	204	2	313
GJE2AWQ01AWDRF_Bacteroidetes_100_Bacte	333	17	795	795_8825	Prevotella shahii | Oral Taxon 795 | Strain JCM 12083 | AB108825 | 0 | N	75.7	79/325	80.9	58/304	202	1	315
GJE2AWQ01AWDRF_Bacteroidetes_100_Bacte	333	18	378	378_1228	Prevotella micans | Oral Taxon 378 | Strain E7_56 E3 | AF481228 | 6 | N	75.1	80/321	78.8	65/306	202	2	314
GJE2AWQ01AWDRF_Bacteroidetes_100_Bacte	333	19	553	553_2605	Prevotella baroniae | Oral Taxon 553 | Clone PUS9.180 | AJ012605 | 5 | N	75.5	79/322	79.2	64/307	201	2	316
GJE2AWQ01AWDRF_Bacteroidetes_100_Bacte	333	20	306	306DO027	Prevotella sp. | Oral Taxon 306 | Clone DO027 | AF385511 | 11 | U	74.5	82/322	78.2	67/307	199	2	316
GJE2AWQ01B6G01_Firmicutes_100_Clos	346	1	161	161AA050	Veillonella parvula | Oral Taxon 161 | Clone AA050 | AF287782 | 2305 | N	97.3	9/329	97.9	7/327	479	1	329
GJE2AWQ01B6G01_Firmicutes_100_Clos	346	2	161	161_X042	Veillonella parvula | Oral Taxon 161 | Clone _X042 | AF287781 | 2305 | N	97.3	9/329	97.9	7/327	479	1	329
GJE2AWQ01B6G01_Firmicutes_100_Clos	346	3	161	161_X002	Veillonella parvula | Oral Taxon 161 | Clone _X002 | GU350451 | 2305 | N	97.3	9/329	97.9	7/327	479	1	329
GJE2AWQ01B6G01_Firmicutes_100_Clos	346	4	160	160_X031	Veillonella dispar | Oral Taxon 160 | Clone _X031 | GQ422726 | 848 | N	97.3	9/329	97.9	7/327	479	1	329
GJE2AWQ01B6G01_Firmicutes_100_Clos	346	5	160	160Vdisp	Veillonella dispar | Oral Taxon 160 | Strain DSM 20735 | X84006 | 848 | N	96.4	12/329	96.9	10/327	469	1	329
GJE2AWQ01B6G01_Firmicutes_100_Clos	346	6	161	161Vparv	Veillonella parvula | Oral Taxon 161 | Strain DSM 2008 | X84005 | 2305 | N	96	13/329	96.6	11/327	465	1	329
GJE2AWQ01B6G01_Firmicutes_100_Clos	346	7	161	161BU083	Veillonella parvula | Oral Taxon 161 | Clone BU083 | AF366266 | 2305 | N	95.4	15/329	96	13/327	458	1	329
GJE2AWQ01B6G01_Firmicutes_100_Clos	346	8	158	158BI029	Veillonella sp. | Oral Taxon 158 | Clone BI029 | GQ422725 | 39 | U	95.4	15/329	96	13/327	458	1	329
GJE2AWQ01B6G01_Firmicutes_100_Clos	346	9	524	524Vatyp	Veillonella atypica | Oral Taxon 524 | Strain DSM 20739 | X84007 | 208 | N	95.1	16/329	95.7	14/327	455	1	329
GJE2AWQ01B6G01_Firmicutes_100_Clos	346	10	524	524_3631	Veillonella atypica | Oral Taxon 524 | Clone MB5_P17 | DQ003631 | 208 | N	94.8	17/329	95.4	15/327	451	1	329
GJE2AWQ01B6G01_Firmicutes_100_Clos	346	11	780	780_7189	Veillonella sp. | Oral Taxon 780 | Clone HB016 | DQ087189 | 28 | U	88.8	37/330	91	29/322	373	2	326
GJE2AWQ01B6G01_Firmicutes_100_Clos	346	12	780	780F0009	Veillonella sp. | Oral Taxon 780 | Strain F0009 | GQ422743 | 28 | U	88.5	38/330	90.7	30/322	369	2	326
GJE2AWQ01B6G01_Firmicutes_100_Clos	346	13	841	841_6094	Megasphaera sp. | Oral Taxon 841 | Clone Y14 | DQ666094 | 0 | P	87.2	43/335	90.4	31/323	352	1	331
GJE2AWQ01B6G01_Firmicutes_100_Clos	346	14	122	122_8622	Megasphaera micronuciformis | Oral Taxon 122 | Clone C3MLM013 | AY278622 | 114 | N	86.1	47/337	90.1	32/322	339	1	332
GJE2AWQ01B6G01_Firmicutes_100_Clos	346	15	118	118GBA27	Dialister invisus | Oral Taxon 118 | Strain GBA27 | AF287788 | 460 | N	85.1	50/335	88	39/324	333	1	333
GJE2AWQ01B6G01_Firmicutes_100_Clos	346	16	122	122BU057	Megasphaera micronuciformis | Oral Taxon 122 | Clone BU057 | AF385566 | 114 | N	85.5	49/337	89.4	34/322	332	1	332
GJE2AWQ01B6G01_Firmicutes_100_Clos	346	17	118	118BS095	Dialister invisus | Oral Taxon 118 | Clone BS095 | AF287787 | 460 | N	85.1	50/336	88.5	37/323	331	1	332
GJE2AWQ01B6G01_Firmicutes_100_Clos	346	18	121	121BB166	Anaeroglobus geminatus | Oral Taxon 121 | Clone BB166 | AF287783 | 155 | N	84.5	52/335	87.6	40/323	320	1	331
GJE2AWQ01B6G01_Firmicutes_100_Clos	346	19	736	736Dpneu	Dialister pneumosintes | Oral Taxon 736 | Strain ATCC 33048 | X82500 | 186 | N	83.8	55/339	88.2	38/322	318	1	334
GJE2AWQ01B6G01_Firmicutes_100_Clos	346	20	502	502MD028	Dialister sp. | Oral Taxon 502 | Clone MD028 | GQ422739 | 10 | P	83.5	56/339	87.9	39/322	314	1	334
GJE2AWQ01B9WTM_Bacteroidetes_100_Bacte	339	1	469	469_3525	Prevotella melaninogenica | Oral Taxon 469 | Strain ATCC 25845 | AY323525 | 78 | N	99.1	3/320	100	0/317	484	1	317
GJE2AWQ01B9WTM_Bacteroidetes_100_Bacte	339	2	396	396_7050	Prevotella sp. | Oral Taxon 396 | Clone P4PB_83 | AY207050 | 1 | P	97.8	7/320	98.7	4/317	470	1	317
GJE2AWQ01B9WTM_Bacteroidetes_100_Bacte	339	3	314	314FU048	Prevotella sp. | Oral Taxon 314 | Clone FU048 | AY349393 | 16 | U	97.2	9/320	98.1	6/317	463	1	317
GJE2AWQ01B9WTM_Bacteroidetes_100_Bacte	339	4	313	313GI059	Prevotella sp. | Oral Taxon 313 | Clone GI059 | AY349397 | 19 | P	97.2	9/320	98.1	6/317	463	1	317
GJE2AWQ01B9WTM_Bacteroidetes_100_Bacte	339	5	469	469GI030	Prevotella melaninogenica | Oral Taxon 469 | Clone GI030 | AY349395 | 78 | N	96.9	10/320	97.8	7/317	460	1	317
GJE2AWQ01B9WTM_Bacteroidetes_100_Bacte	339	6	313	313FM005	Prevotella sp. | Oral Taxon 313 | Clone FM005 | AF432133 | 19 | P	96.9	10/320	97.8	7/317	460	1	317
GJE2AWQ01B9WTM_Bacteroidetes_100_Bacte	339	7	782	782F0012	Prevotella sp. | Oral Taxon 782 | Strain F0012 | GQ422745 | 1 | U	95.3	15/320	96.2	12/317	442	1	317
GJE2AWQ01B9WTM_Bacteroidetes_100_Bacte	339	8	298	298BE073	Prevotella histicola | Oral Taxon 298 | Clone BE073 | AF385551 | 47 | U	95.3	15/320	96.2	12/317	442	1	317
GJE2AWQ01B9WTM_Bacteroidetes_100_Bacte	339	9	291	291AO036	Prevotella denticola | Oral Taxon 291 | Clone AO036 | AY005054 | 61 | N	93.8	20/320	94.6	17/317	425	1	317
GJE2AWQ01B9WTM_Bacteroidetes_100_Bacte	339	10	291	291_3524	Prevotella denticola | Oral Taxon 291 | Strain ATCC 35308 | AY323524 | 61 | N	93.4	21/320	94.3	18/317	421	1	317
GJE2AWQ01B9WTM_Bacteroidetes_100_Bacte	339	11	291	291AH005	Prevotella denticola | Oral Taxon 291 | Clone AH005 | AY005053 | 61 | N	92.8	23/320	93.7	20/317	414	1	317
GJE2AWQ01B9WTM_Bacteroidetes_100_Bacte	339	12	572	572_6473	Prevotella veroralis | Oral Taxon 572 | Strain ATCC 33779 | L16473 | 1 | N	92.3	25/323	94.9	16/314	408	1	317
GJE2AWQ01B9WTM_Bacteroidetes_100_Bacte	339	13	685	685_2483	Prevotella multiformis | Oral Taxon 685 | Strain PPPA21 | AB182483 | 2 | N	91.6	27/322	93.1	22/317	401	1	319
GJE2AWQ01B9WTM_Bacteroidetes_100_Bacte	339	14	306	306DO027	Prevotella sp. | Oral Taxon 306 | Clone DO027 | AF385511 | 11 | U	91.9	26/321	93.4	21/316	401	1	317
GJE2AWQ01B9WTM_Bacteroidetes_100_Bacte	339	15	309	309DO045	Prevotella sp. | Oral Taxon 309 | Clone DO045 | AF385515 | 1 | P	90.3	31/321	92.4	24/314	382	1	315
GJE2AWQ01B9WTM_Bacteroidetes_100_Bacte	339	16	310	310DR022	Prevotella sp. | Oral Taxon 310 | Clone DR022 | GQ422737 | 1 | P	89.7	33/321	91.1	28/316	377	1	317
GJE2AWQ01B9WTM_Bacteroidetes_100_Bacte	339	17	288	288_6472	Prevotella oulorum | Oral Taxon 288 | Strain ATCC43324 | L16472 | 13 | N	88.8	36/320	89.9	32/316	367	1	316
GJE2AWQ01B9WTM_Bacteroidetes_100_Bacte	339	18	714	714_3106	Prevotella pallens | Oral Taxon 714 | Strain 9423 | Y13106 | 9 | N	88.5	37/321	89.9	32/316	363	1	317
GJE2AWQ01B9WTM_Bacteroidetes_100_Bacte	339	19	288	288C08KA	Prevotella oulorum | Oral Taxon 288 | Strain C08KA | GQ422734 | 13 | N	88.1	38/320	89.2	34/316	360	1	316
GJE2AWQ01B9WTM_Bacteroidetes_100_Bacte	339	20	820	820_7212	Prevotella sp. | Oral Taxon 820 | Strain P2A_FAAD4 | AF537212 | 0 | U	88	39/324	91.3	27/312	353	1	316
GJE2AWQ01BO0OD_Firmicutes_100_Baci	336	1	758	758_3928	Streptococcus sanguinis | Oral Taxon 758 | Strain ATCC 10556 | AF003928 | 851 | N	98.4	5/316	98.4	5/316	477	1	316
GJE2AWQ01BO0OD_Firmicutes_100_Baci	336	2	71	071_7062	Streptococcus sp. | Oral Taxon 071 | Clone P4PA_13 | AY207062 | 189 | U	97.8	7/316	97.8	7/316	470	1	316
GJE2AWQ01BO0OD_Firmicutes_100_Baci	336	3	71	071-H6	Streptococcus sp. | Oral Taxon 071 | Strain Hans H6 | AY005041 | 189 | U	96.8	10/316	96.8	10/316	459	1	316
GJE2AWQ01BO0OD_Firmicutes_100_Baci	336	4	71	071_8631	Streptococcus sp. | Oral Taxon 071 | Clone C3ALM006 | AY278631 | 189 | U	96.8	10/316	96.8	10/316	459	1	316
GJE2AWQ01BO0OD_Firmicutes_100_Baci	336	5	71	071_7064	Streptococcus sp. | Oral Taxon 071 | Clone P4PA_30 | AY207064 | 189 | U	96.8	10/316	96.8	10/316	459	1	316
GJE2AWQ01BO0OD_Firmicutes_100_Baci	336	6	64	064_8609	Streptococcus sp. | Oral Taxon 064 | Clone C5MLM037 | AY278609 | 460 | P	96.2	12/316	96.2	12/316	452	1	316
GJE2AWQ01BO0OD_Firmicutes_100_Baci	336	7	56	056AY020	Streptococcus sp. | Oral Taxon 056 | Clone AY020 | AF385545 | 30 | U	96.5	11/316	97.1	9/314	452	1	314
GJE2AWQ01BO0OD_Firmicutes_100_Baci	336	8	58	058BW009	Streptococcus sp. | Oral Taxon 058 | Clone BW009 | AY005042 | 251 | U	95.9	13/316	96.5	11/314	445	1	314
GJE2AWQ01BO0OD_Firmicutes_100_Baci	336	9	58	058BM035	Streptococcus sp. | Oral Taxon 058 | Clone BM035 | AY005043 | 251 | U	95.9	13/316	96.5	11/314	445	1	314
GJE2AWQ01BO0OD_Firmicutes_100_Baci	336	10	64	064EK048	Streptococcus sp. | Oral Taxon 064 | Clone EK048 | AF385574 | 460 | P	95.3	15/316	95.3	15/316	442	1	316
GJE2AWQ01BO0OD_Firmicutes_100_Baci	336	11	578	578_8313	Streptococcus cristatus | Oral Taxon 578 | Strain NCTC12479 | AB008313 | 325 | N	95.6	14/316	96.2	12/314	441	1	314
GJE2AWQ01BO0OD_Firmicutes_100_Baci	336	12	638	638_8315	Streptococcus infantis | Oral Taxon 638 | Strain GTC849 | AB008315 | 208 | N	95.3	15/316	95.9	13/314	438	1	314
GJE2AWQ01BO0OD_Firmicutes_100_Baci	336	13	58	058CH016	Streptococcus sp. | Oral Taxon 058 | Clone CH016 | AY005044 | 251 | U	95.3	15/316	95.9	13/314	438	1	314
GJE2AWQ01BO0OD_Firmicutes_100_Baci	336	14	58	058_8632	Streptococcus sp. | Oral Taxon 058 | Clone C3MLM097 | AY278632 | 251 | U	95.3	15/316	95.9	13/314	438	1	314
GJE2AWQ01BO0OD_Firmicutes_100_Baci	336	15	398	398_7051	Streptococcus mitis bv 2 | Oral Taxon 398 | Clone P2PA_41 | AY207051 | 410 | N	94.9	16/316	95.5	14/314	434	1	314
GJE2AWQ01BO0OD_Firmicutes_100_Baci	336	16	398	398_5045	Streptococcus mitis bv 2 | Oral Taxon 398 | Strain SK34 | AY005045 | 410 | N	94.9	16/316	95.5	14/314	434	1	314
GJE2AWQ01BO0OD_Firmicutes_100_Baci	336	17	73	073_4974	Streptococcus australis | Oral Taxon 073 | Strain ATCC 700641 | AF184974 | 179 | N	94.3	18/316	94.3	18/316	431	1	316
GJE2AWQ01BO0OD_Firmicutes_100_Baci	336	18	70	070-12F	Streptococcus sp. | Oral Taxon 070 | Strain Hans 12F | GQ422711 | 131 | U	94.3	18/316	94.3	18/316	431	1	316
GJE2AWQ01BO0OD_Firmicutes_100_Baci	336	19	65	065FN042	Streptococcus sp. | Oral Taxon 065 | Clone FN042 | AF432134 | 23 | U	94	19/316	94	19/316	428	1	316
GJE2AWQ01BO0OD_Firmicutes_100_Baci	336	20	21	021_8353	Streptococcus vestibularis | Oral Taxon 021 | Strain ATCC 49124 | AY188353 | 61 | N	94	19/316	94	19/316	428	1	316
GJE2AWQ01BVEDF_Firmicutes_100_Baci	333	1	677	677_3929	Streptococcus mitis | Oral Taxon 677 | Strain ATCC 49456 | AF003929 | 1973 | N	98.1	6/313	98.1	6/313	469	2	313
GJE2AWQ01BVEDF_Firmicutes_100_Baci	333	2	734	734_3930	Streptococcus pneumoniae | Oral Taxon 734 | Strain ATCC 33400 | AF003930 | 62 | N	97.8	7/313	97.8	7/313	465	2	313
GJE2AWQ01BVEDF_Firmicutes_100_Baci	333	3	423	423_8630	Streptococcus sp. | Oral Taxon 423 | Clone C2MKM128 | AY278630 | 1 | U	97.4	8/313	97.4	8/313	462	2	313
GJE2AWQ01BVEDF_Firmicutes_100_Baci	333	4	431	431_8633	Streptococcus sp. | Oral Taxon 431 | Clone C4AKM023 | AY278633 | 140 | P	96.5	11/313	96.5	11/313	451	2	313
GJE2AWQ01BVEDF_Firmicutes_100_Baci	333	5	64	064_8609	Streptococcus sp. | Oral Taxon 064 | Clone C5MLM037 | AY278609 | 460 | P	96.5	11/315	97.1	9/313	450	2	315
GJE2AWQ01BVEDF_Firmicutes_100_Baci	333	6	728	728_8314	Streptococcus peroris | Oral Taxon 728 | Strain GTC848 | AB008314 | 20 | N	96.2	12/313	96.2	12/313	448	2	313
GJE2AWQ01BVEDF_Firmicutes_100_Baci	333	7	487	487GM006	Streptococcus sp. | Oral Taxon 487 | Clone GM006 | AY349414 | 2 | P	95.8	13/313	95.8	13/313	444	2	313
GJE2AWQ01BVEDF_Firmicutes_100_Baci	333	8	64	064EK048	Streptococcus sp. | Oral Taxon 064 | Clone EK048 | AF385574 | 460 | P	95.6	14/315	96.2	12/313	440	2	315
GJE2AWQ01BVEDF_Firmicutes_100_Baci	333	9	398	398_5045	Streptococcus mitis bv 2 | Oral Taxon 398 | Strain SK34 | AY005045 | 410 | N	95.2	15/313	95.2	15/313	437	2	313
GJE2AWQ01BVEDF_Firmicutes_100_Baci	333	10	58	058BW009	Streptococcus sp. | Oral Taxon 058 | Clone BW009 | AY005042 | 251 | U	95.2	15/314	95.8	13/312	435	2	313
GJE2AWQ01BVEDF_Firmicutes_100_Baci	333	11	58	058_8632	Streptococcus sp. | Oral Taxon 058 | Clone C3MLM097 | AY278632 | 251 | U	95.2	15/314	95.8	13/312	435	2	313
GJE2AWQ01BVEDF_Firmicutes_100_Baci	333	12	638	638_8315	Streptococcus infantis | Oral Taxon 638 | Strain GTC849 | AB008315 | 208 | N	94.9	16/313	94.9	16/313	434	2	313
GJE2AWQ01BVEDF_Firmicutes_100_Baci	333	13	398	398_7051	Streptococcus mitis bv 2 | Oral Taxon 398 | Clone P2PA_41 | AY207051 | 410 | N	94.9	16/313	94.9	16/313	434	2	313
GJE2AWQ01BVEDF_Firmicutes_100_Baci	333	14	73	073-T1E5	Streptococcus australis | Oral Taxon 073 | Strain T1-E5 | AF385525 | 179 | N	94.9	16/315	95.5	14/313	433	2	315
GJE2AWQ01BVEDF_Firmicutes_100_Baci	333	15	73	073_4974	Streptococcus australis | Oral Taxon 073 | Strain ATCC 700641 | AF184974 | 179 | N	94.9	16/315	95.5	14/313	433	2	315
GJE2AWQ01BVEDF_Firmicutes_100_Baci	333	16	58	058BM035	Streptococcus sp. | Oral Taxon 058 | Clone BM035 | AY005043 | 251 | U	94.9	16/314	95.5	14/312	431	2	313
GJE2AWQ01BVEDF_Firmicutes_100_Baci	333	17	707	707_3932	Streptococcus oralis | Oral Taxon 707 | Strain ATCC 35037 | AF003932 | 20 | N	94.6	17/315	95.2	15/313	429	2	315
GJE2AWQ01BVEDF_Firmicutes_100_Baci	333	18	58	058CH016	Streptococcus sp. | Oral Taxon 058 | Clone CH016 | AY005044 | 251 | U	94.6	17/314	95.2	15/312	428	2	313
GJE2AWQ01BVEDF_Firmicutes_100_Baci	333	19	65	065FN042	Streptococcus sp. | Oral Taxon 065 | Clone FN042 | AF432134 | 23 | U	94	19/315	94.6	17/313	422	2	315
GJE2AWQ01BVEDF_Firmicutes_100_Baci	333	20	56	056AY020	Streptococcus sp. | Oral Taxon 056 | Clone AY020 | AF385545 | 30 | U	93.3	21/313	93.3	21/313	416	2	313
GJE2AWQ01C1N2P_Firmicutes_100_Baci	338	1	534	534_2027	Granulicatella adiacens [para-adiacens] | Oral Taxon 534 | Strain TKT1 | AB022027 | 515 | N	100	0/313	100	0/313	490	1	318
GJE2AWQ01C1N2P_Firmicutes_100_Baci	338	2	534	534_0540	Granulicatella adiacens | Oral Taxon 534 | Strain GIFU12706 | D50540 | 515 | N	99.7	1/313	99.7	1/313	486	1	318
GJE2AWQ01C1N2P_Firmicutes_100_Baci	338	3	596	596_5408	Granulicatella elegans | Oral Taxon 596 | Strain 2640-91 | Y15408 | 136 | N	96.2	12/315	97.4	8/311	443	1	318
GJE2AWQ01C1N2P_Firmicutes_100_Baci	338	4	389	389_0541	Abiotrophia defectiva | Oral Taxon 389 | Strain GIFU12707 | D50541 | 236 | N	86.8	42/319	89.1	34/311	336	1	322
GJE2AWQ01C1N2P_Firmicutes_100_Baci	338	5	389	389_7063	Abiotrophia defectiva | Oral Taxon 389 | Clone P4PA_155 | AY207063 | 236 | N	86.2	44/319	89	34/309	325	2	321
GJE2AWQ01C1N2P_Firmicutes_100_Baci	338	6	716	716_9212	Lactobacillus paracasei | Oral Taxon 716 | Strain JCM 8130 | D79212 | 104 | N	83.4	55/332	89.1	34/311	309	1	335
GJE2AWQ01C1N2P_Firmicutes_100_Baci	338	7	604	604_8293	Enterococcus faecalis | Oral Taxon 604 | Strain NA | Y18293 | 138 | N	83.6	53/323	87.4	39/309	308	2	325
GJE2AWQ01C1N2P_Firmicutes_100_Baci	338	8	749	749_3146	Lactobacillus rhamnosus | Oral Taxon 749 | Strain F11 | AF243146 | 44 | N	82.8	57/332	88.4	36/311	304	1	335
GJE2AWQ01C1N2P_Firmicutes_100_Baci	338	9	568	568_6552	Lactobacillus casei | Oral Taxon 568 | Strain JCM 1136 | D16552 | 0 | N	82.8	57/332	88.4	36/311	304	1	335
GJE2AWQ01C1N2P_Firmicutes_100_Baci	338	10	824	824_5951	Bacillus anthracis | Oral Taxon 824 | Strain Delta Ames | AF155951 | 0 | N	82.9	54/315	84.5	48/309	292	2	317
GJE2AWQ01C1N2P_Firmicutes_100_Baci	338	11	801	801_9899	Enterococcus casseliflava | Oral Taxon 801 | Strain 32 | AF039899 | 282 | N	82.1	58/324	86.4	42/308	290	2	325
GJE2AWQ01C1N2P_Firmicutes_100_Baci	338	12	802	802_1004	Enterococcus saccharolyticus | Oral Taxon 802 | Strain ATCC 43076 | AF061004 | 0 | N	82.3	57/322	86	43/308	288	2	323
GJE2AWQ01C1N2P_Firmicutes_100_Baci	338	13	468	468_8486	Bacillus subtilis | Oral Taxon 468 | Strain ATCC 6633 | AB018486 | 46 | N	81.2	59/313	82.2	55/309	275	2	315
GJE2AWQ01C1N2P_Firmicutes_100_Baci	338	14	831	831_7475	Alloiococcus otitis | Oral Taxon 831 | Strain NA | AY957475 | 0 | N	81	60/315	82.8	53/308	273	2	316
GJE2AWQ01C1N2P_Firmicutes_100_Baci	338	15	813	813_0907	Dolosigranulum pigrum | Oral Taxon 813 | Strain NCFB 2975 | X70907 | 0 | N	81	60/316	83.9	49/305	270	2	314
GJE2AWQ01C1N2P_Firmicutes_100_Baci	338	16	745	745_3575	Streptococcus pyogenes | Oral Taxon 745 | Strain JCM 5674 | AB023575 | 0 | N	82.6	56/321	88	36/301	269	2	315
GJE2AWQ01C1N2P_Firmicutes_100_Baci	338	17	550	550_3357	Staphylococcus aureus | Oral Taxon 550 | Strain ATCC 12600 | D83357 | 15 | N	81.1	60/317	84	49/306	264	2	316
GJE2AWQ01C1N2P_Firmicutes_100_Baci	338	18	411	411_9017	Streptococcus parasanguinis II | Oral Taxon 411 | Clone SJTU_F_10_28 | EF399017 | 366 | N	81.1	60/318	84.6	47/305	264	2	316
GJE2AWQ01C1N2P_Firmicutes_100_Baci	338	19	55	055AA007	Streptococcus sp. | Oral Taxon 055 | Clone AA007 | AY005046 | 2 | P	81.1	60/318	84.9	46/304	262	2	315
GJE2AWQ01C1N2P_Firmicutes_100_Baci	338	20	567	567_9935	Staphylococcus caprae | Oral Taxon 567 | Strain ATCC 35538 | AB009935 | 3 | N	80.8	61/317	83.7	50/306	261	2	316
GJE2AWQ01C3RAR_Bacteroidetes_100_Bacte	334	1	465	465_6488	Bacteroides zoogleoformans | Oral Taxon 465 | Strain ATCC 33285 | L16488 | 0 | N	87.7	39/316	88.5	36/313	352	1	314
GJE2AWQ01C3RAR_Bacteroidetes_100_Bacte	334	2	630	630F0110	Bacteroides heparinolyticus | Oral Taxon 630 | Strain F0110 | GQ422742 | 2 | N	87.3	40/316	88.2	37/313	348	1	314
GJE2AWQ01C3RAR_Bacteroidetes_100_Bacte	334	3	630	630_6487	Bacteroides heparinolyticus | Oral Taxon 630 | Strain ATCC 35895 | L16487 | 2 | N	87	41/316	87.9	38/313	345	1	314
GJE2AWQ01C3RAR_Bacteroidetes_100_Bacte	334	4	473	473IK062	Prevotella sp. | Oral Taxon 473 | Clone IK062 | AY349402 | 31 | U	84.2	50/317	85.9	44/311	309	2	314
GJE2AWQ01C3RAR_Bacteroidetes_100_Bacte	334	5	473	473HF050	Prevotella sp. | Oral Taxon 473 | Clone HF050 | AY349399 | 31 | U	84.2	50/317	85.9	44/311	309	2	314
GJE2AWQ01C3RAR_Bacteroidetes_100_Bacte	334	6	474	474ID019	Prevotella sp. | Oral Taxon 474 | Clone ID019 | AY349400 | 4 | P	84.3	50/318	86.5	42/310	307	2	314
GJE2AWQ01C3RAR_Bacteroidetes_100_Bacte	334	7	787	787F0041	Bacteroides tectus | Oral Taxon 787 | Strain F0041 | GQ422748 | 0 | N	84.1	51/320	86.5	42/311	304	1	316
GJE2AWQ01C3RAR_Bacteroidetes_100_Bacte	334	8	308	308DO039	Prevotella sp. | Oral Taxon 308 | Clone DO039 | AF385513 | 10 | P	82.2	58/325	88.1	36/303	276	2	314
GJE2AWQ01C3RAR_Bacteroidetes_100_Bacte	334	9	553	553_2605	Prevotella baroniae | Oral Taxon 553 | Clone PUS9.180 | AJ012605 | 5 | N	80.2	63/318	81.2	59/314	271	1	317
GJE2AWQ01C3RAR_Bacteroidetes_100_Bacte	334	10	466	466_5634	Prevotella tannerae | Oral Taxon 466 | Strain ATCC 51259 | AJ005634 | 64 | N	81.2	61/324	85.4	45/308	270	1	317
GJE2AWQ01C3RAR_Bacteroidetes_100_Bacte	334	11	302	302F0020	Prevotella sp. | Oral Taxon 302 | Strain F0020 | GQ422736 | 2 | U	80.9	62/324	85.1	46/308	268	1	317
GJE2AWQ01C3RAR_Bacteroidetes_100_Bacte	334	12	302	302BU035	Prevotella sp. | Oral Taxon 302 | Clone BU035 | AF385564 | 2 | U	80.5	63/323	84.1	49/309	265	1	317
GJE2AWQ01C3RAR_Bacteroidetes_100_Bacte	334	13	475	475IK053	Prevotella sp. | Oral Taxon 475 | Clone IK053 | AY349401 | 1 | U	79.7	64/316	80.8	60/312	262	2	314
GJE2AWQ01C3RAR_Bacteroidetes_100_Bacte	334	14	304	304DA058	Prevotella sp. | Oral Taxon 304 | Clone DA058 | AY005065 | 5 | P	79.6	65/318	81.1	59/312	262	1	316
GJE2AWQ01C3RAR_Bacteroidetes_100_Bacte	334	15	299	299BI027	Prevotella sp. | Oral Taxon 299 | Clone BI027 | AY005064 | 8 | U	79.9	64/318	81.7	57/311	260	1	314
GJE2AWQ01C3RAR_Bacteroidetes_100_Bacte	334	16	560	560_6478	Prevotella buccae | Oral Taxon 560 | Strain ATCC 33690 | L16478 | 9 | N	79.5	65/317	81	59/311	256	2	314
GJE2AWQ01C3RAR_Bacteroidetes_100_Bacte	334	17	658	658_6481	Prevotella loescheii | Oral Taxon 658 | Strain ATCC 15930 | L16481 | 0 | N	79.2	66/317	80.7	60/311	253	2	314
GJE2AWQ01C3RAR_Bacteroidetes_100_Bacte	334	18	272	272_X083	Bacteroidetes [G-1] (Prevotella) sp. | Oral Taxon 272 | Clone _X083 | AY005066 | 210 | U	79.4	66/320	82.5	54/308	252	2	314
GJE2AWQ01C3RAR_Bacteroidetes_100_Bacte	334	19	820	820_7212	Prevotella sp. | Oral Taxon 820 | Strain P2A_FAAD4 | AF537212 | 0 | U	79	67/319	80.8	60/312	251	1	316
GJE2AWQ01C3RAR_Bacteroidetes_100_Bacte	334	20	469	469GI030	Prevotella melaninogenica | Oral Taxon 469 | Clone GI030 | AY349395 | 78 | N	79.4	67/326	84.6	47/306	250	1	317
GJE2AWQ01C90KD_Firmicutes_100_Baci	335	1	677	677_3929	Streptococcus mitis | Oral Taxon 677 | Strain ATCC 49456 | AF003929 | 1973 | N	99.1	3/316	99.7	1/314	480	1	314
GJE2AWQ01C90KD_Firmicutes_100_Baci	335	2	734	734_3930	Streptococcus pneumoniae | Oral Taxon 734 | Strain ATCC 33400 | AF003930 | 62 | N	98.7	4/316	99.4	2/314	477	1	314
GJE2AWQ01C90KD_Firmicutes_100_Baci	335	3	423	423_8630	Streptococcus sp. | Oral Taxon 423 | Clone C2MKM128 | AY278630 | 1 | U	98.4	5/316	99	3/314	473	1	314
GJE2AWQ01C90KD_Firmicutes_100_Baci	335	4	431	431_8633	Streptococcus sp. | Oral Taxon 431 | Clone C4AKM023 | AY278633 | 140 | P	97.5	8/316	98.1	6/314	462	1	314
GJE2AWQ01C90KD_Firmicutes_100_Baci	335	5	728	728_8314	Streptococcus peroris | Oral Taxon 728 | Strain GTC848 | AB008314 | 20 | N	97.2	9/316	97.8	7/314	459	1	314
GJE2AWQ01C90KD_Firmicutes_100_Baci	335	6	64	064_8609	Streptococcus sp. | Oral Taxon 064 | Clone C5MLM037 | AY278609 | 460 | P	97.2	9/318	98.4	5/314	458	1	316
GJE2AWQ01C90KD_Firmicutes_100_Baci	335	7	487	487GM006	Streptococcus sp. | Oral Taxon 487 | Clone GM006 | AY349414 | 2 | P	96.8	10/316	97.5	8/314	455	1	314
GJE2AWQ01C90KD_Firmicutes_100_Baci	335	8	398	398_5045	Streptococcus mitis bv 2 | Oral Taxon 398 | Strain SK34 | AY005045 | 410 | N	96.2	12/316	96.8	10/314	448	1	314
GJE2AWQ01C90KD_Firmicutes_100_Baci	335	9	64	064EK048	Streptococcus sp. | Oral Taxon 064 | Clone EK048 | AF385574 | 460 | P	96.2	12/318	97.5	8/314	448	1	316
GJE2AWQ01C90KD_Firmicutes_100_Baci	335	10	58	058BW009	Streptococcus sp. | Oral Taxon 058 | Clone BW009 | AY005042 | 251 | U	96.2	12/317	97.4	8/313	446	1	314
GJE2AWQ01C90KD_Firmicutes_100_Baci	335	11	73	073-T1E5	Streptococcus australis | Oral Taxon 073 | Strain T1-E5 | AF385525 | 179 | N	95.9	13/318	97.1	9/314	444	1	316
GJE2AWQ01C90KD_Firmicutes_100_Baci	335	12	73	073_4974	Streptococcus australis | Oral Taxon 073 | Strain ATCC 700641 | AF184974 | 179 | N	95.9	13/318	97.1	9/314	444	1	316
GJE2AWQ01C90KD_Firmicutes_100_Baci	335	13	58	058BM035	Streptococcus sp. | Oral Taxon 058 | Clone BM035 | AY005043 | 251 | U	95.9	13/317	97.1	9/313	443	1	314
GJE2AWQ01C90KD_Firmicutes_100_Baci	335	14	58	058_8632	Streptococcus sp. | Oral Taxon 058 | Clone C3MLM097 | AY278632 | 251 | U	95.9	13/317	97.1	9/313	443	1	314
GJE2AWQ01C90KD_Firmicutes_100_Baci	335	15	638	638_8315	Streptococcus infantis | Oral Taxon 638 | Strain GTC849 | AB008315 | 208 | N	95.6	14/316	96.2	12/314	441	1	314
GJE2AWQ01C90KD_Firmicutes_100_Baci	335	16	398	398_7051	Streptococcus mitis bv 2 | Oral Taxon 398 | Clone P2PA_41 | AY207051 | 410 | N	95.6	14/316	96.2	12/314	441	1	314
GJE2AWQ01C90KD_Firmicutes_100_Baci	335	17	707	707_3932	Streptococcus oralis | Oral Taxon 707 | Strain ATCC 35037 | AF003932 | 20 | N	95.3	15/318	96.5	11/314	437	1	316
GJE2AWQ01C90KD_Firmicutes_100_Baci	335	18	58	058CH016	Streptococcus sp. | Oral Taxon 058 | Clone CH016 | AY005044 | 251 | U	95.3	15/317	96.5	11/313	436	1	314
GJE2AWQ01C90KD_Firmicutes_100_Baci	335	19	65	065FN042	Streptococcus sp. | Oral Taxon 065 | Clone FN042 | AF432134 | 23 | U	94.7	17/318	95.9	13/314	430	1	316
GJE2AWQ01C90KD_Firmicutes_100_Baci	335	20	56	056AY020	Streptococcus sp. | Oral Taxon 056 | Clone AY020 | AF385545 | 30 | U	94.3	18/316	94.9	16/314	427	1	314
GJE2AWQ01CFXAW_Firmicutes_100_Clos	343	1	377	377_4629	Eubacterium [XI][G-7] yurii | Oral Taxon 377 | Strain ATCC 43713 | L34629 | 40 | N	99.7	1/323	99.7	1/323	502	1	323	much lower much in NCBI
GJE2AWQ01CFXAW_Firmicutes_100_Clos	343	2	106	106A03MT	Peptostreptococcaceae [XI][G-7] sp. | Oral Taxon 106 | Strain A03MT | AF287765 | 2 | U	89	38/344	94.7	17/323	389	1	344
GJE2AWQ01CFXAW_Firmicutes_100_Clos	343	3	81	081BB142	Peptostreptococcaceae [XI][G-7] sp. | Oral Taxon 081 | Clone BB142 | AF287764 | 3 | P	88	39/324	89.6	33/318	362	1	319
GJE2AWQ01CFXAW_Firmicutes_100_Clos	343	4	539	539_6962	Filifactor alocis | Oral Taxon 539 | Strain ATCC 35896 | AJ006962 | 108 | N	79.3	68/328	81.2	60/320	263	1	325
GJE2AWQ01CFXAW_Firmicutes_100_Clos	343	5	166	166CK051	Johnsonella sp. | Oral Taxon 166 | Clone CK051 | AF287774 | 11 | P	77.8	73/329	80.3	63/319	241	1	325
GJE2AWQ01CFXAW_Firmicutes_100_Clos	343	6	96	096DO008	Lachnospiraceae [G-3] sp. | Oral Taxon 096 | Clone DO008 | AF385508 | 20 | U	77.6	74/331	81.3	59/316	237	1	324
GJE2AWQ01CFXAW_Firmicutes_100_Clos	343	7	165	165_7151	Catonella morbi | Oral Taxon 165 | Strain ATCC 51271 | X87151 | 92 | N	76.7	77/330	79.3	66/319	225	1	326
GJE2AWQ01CFXAW_Firmicutes_100_Clos	343	8	542	542_6462	Peptostreptococcus anaerobius | Oral Taxon 542 | Strain NCTC 11460 | AY326462 | 10 | N	76.8	76/327	81.2	58/309	221	1	314
GJE2AWQ01CFXAW_Firmicutes_100_Clos	343	9	112	112A21H2	Peptostreptococcus stomatis | Oral Taxon 112 | Strain A21H2 | GQ422715 | 191 | N	75.9	83/344	82.1	57/318	220	1	339
GJE2AWQ01CFXAW_Firmicutes_100_Clos	343	10	88	088CH017	Lachnospiraceae [G-2] sp. | Oral Taxon 088 | Clone CH017 | AF287775 | 1 | P	76.1	79/330	79.2	66/317	218	1	324
GJE2AWQ01CFXAW_Firmicutes_100_Clos	343	11	112	112CK035	Peptostreptococcus stomatis | Oral Taxon 112 | Clone CK035 | AF287763 | 191 | N	75.6	84/344	81.8	58/318	216	1	339
GJE2AWQ01CFXAW_Firmicutes_100_Clos	343	12	742	742_1701	Mogibacterium pumilum | Oral Taxon 742 | Strain ATCC 700696 | AB021701 | 3 | N	75.8	80/331	79.9	63/314	216	1	322
GJE2AWQ01CFXAW_Firmicutes_100_Clos	343	13	91	091CK047	Peptostreptococcaceae [XI][G-2] sp. | Oral Taxon 091 | Clone CK047 | AF287762 | 5 | P	76.6	78/334	82.1	56/312	216	1	323
GJE2AWQ01CFXAW_Firmicutes_100_Clos	343	14	111	111FG014	Parvimonas micra | Oral Taxon 111 | Clone FG014 | AF385543 | 237 | N	76	80/333	80.8	60/313	215	1	323
GJE2AWQ01CFXAW_Firmicutes_100_Clos	343	15	111	111_3523	Parvimonas micra | Oral Taxon 111 | Strain ATCC 33270 | AY323523 | 237 | N	76	80/333	80.8	60/313	215	1	323
GJE2AWQ01CFXAW_Firmicutes_100_Clos	343	16	738	738_4139	Anaerococcus prevotii | Oral Taxon 738 | Strain ATCC 9321 | D14139 | 0 | N	75.3	81/328	78.4	68/315	215	2	322
GJE2AWQ01CFXAW_Firmicutes_100_Clos	343	17	90	090CK030	Lachnospiraceae [G-6] sp. | Oral Taxon 090 | Clone CK030 | AF287773 | 1 | P	75.8	80/330	79.1	66/316	214	1	323
GJE2AWQ01CFXAW_Firmicutes_100_Clos	343	18	662	662_4149	Finegoldia magna | Oral Taxon 662 | Strain ATCC 15794 | D14149 | 0 | N	76.4	78/330	81.8	56/308	214	1	323
GJE2AWQ01CFXAW_Firmicutes_100_Clos	343	19	110	110AJ062	Parvimonas sp. | Oral Taxon 110 | Clone AJ062 | AF287767 | 54 | U	76	80/333	80.8	60/313	213	1	323
GJE2AWQ01CFXAW_Firmicutes_100_Clos	343	20	788	788F0127	Anaerococcus tetradius | Oral Taxon 788 | Strain F0127 | GQ422749 | 1 | N	75.2	82/331	79.6	64/313	213	2	322
GJE2AWQ01DASD6_Bacteroidetes_100_Bacte	334	1	630	630F0110	Bacteroides heparinolyticus | Oral Taxon 630 | Strain F0110 | GQ422742 | 2 | N	88.3	37/316	88.9	35/314	361	1	314	higher in NCBI results but still below 99% cutoff
GJE2AWQ01DASD6_Bacteroidetes_100_Bacte	334	2	465	465_6488	Bacteroides zoogleoformans | Oral Taxon 465 | Strain ATCC 33285 | L16488 | 0 | N	88.3	37/316	88.9	35/314	361	1	314
GJE2AWQ01DASD6_Bacteroidetes_100_Bacte	334	3	630	630_6487	Bacteroides heparinolyticus | Oral Taxon 630 | Strain ATCC 35895 | L16487 | 2 | N	88	38/316	88.5	36/314	357	1	314
GJE2AWQ01DASD6_Bacteroidetes_100_Bacte	334	4	787	787F0041	Bacteroides tectus | Oral Taxon 787 | Strain F0041 | GQ422748 | 0 | N	85.5	46/317	86	44/315	331	1	316
GJE2AWQ01DASD6_Bacteroidetes_100_Bacte	334	5	299	299BI027	Prevotella sp. | Oral Taxon 299 | Clone BI027 | AY005064 | 8 | U	84.9	48/317	85.9	44/313	320	1	314
GJE2AWQ01DASD6_Bacteroidetes_100_Bacte	334	6	469	469GI030	Prevotella melaninogenica | Oral Taxon 469 | Clone GI030 | AY349395 | 78 | N	83.9	52/322	86.8	41/311	310	1	317
GJE2AWQ01DASD6_Bacteroidetes_100_Bacte	334	7	304	304DA058	Prevotella sp. | Oral Taxon 304 | Clone DA058 | AY005065 | 5 | P	83.4	53/319	85.3	46/312	305	1	316
GJE2AWQ01DASD6_Bacteroidetes_100_Bacte	334	8	443	443_1415	Prevotella sp. | Oral Taxon 443 | Clone P4PB_24 | AY331415 | 1 | P	83.4	53/320	85.3	46/313	305	1	317
GJE2AWQ01DASD6_Bacteroidetes_100_Bacte	334	9	396	396_7050	Prevotella sp. | Oral Taxon 396 | Clone P4PB_83 | AY207050 | 1 | P	83.5	53/321	85.9	44/312	305	1	317
GJE2AWQ01DASD6_Bacteroidetes_100_Bacte	334	10	820	820_7212	Prevotella sp. | Oral Taxon 820 | Strain P2A_FAAD4 | AF537212 | 0 | U	83.4	53/319	85	47/313	304	1	316
GJE2AWQ01DASD6_Bacteroidetes_100_Bacte	334	11	469	469_3525	Prevotella melaninogenica | Oral Taxon 469 | Strain ATCC 25845 | AY323525 | 78 | N	83.1	54/320	85	47/313	304	1	317
GJE2AWQ01DASD6_Bacteroidetes_100_Bacte	334	12	313	313GI059	Prevotella sp. | Oral Taxon 313 | Clone GI059 | AY349397 | 19 | P	83.2	54/322	86.2	43/311	303	1	317
GJE2AWQ01DASD6_Bacteroidetes_100_Bacte	334	13	313	313FM005	Prevotella sp. | Oral Taxon 313 | Clone FM005 | AF432133 | 19 | P	83.2	54/322	86.2	43/311	303	1	317
GJE2AWQ01DASD6_Bacteroidetes_100_Bacte	334	14	306	306DO027	Prevotella sp. | Oral Taxon 306 | Clone DO027 | AF385511 | 11 | U	83.2	54/322	86.2	43/311	303	1	317
GJE2AWQ01DASD6_Bacteroidetes_100_Bacte	334	15	556	556_6475	Prevotella bivia | Oral Taxon 556 | Strain ATCC 29303 | L16475 | 0 | N	83.3	53/318	84.7	48/313	302	1	315
GJE2AWQ01DASD6_Bacteroidetes_100_Bacte	334	16	475	475IK053	Prevotella sp. | Oral Taxon 475 | Clone IK053 | AY349401 | 1 | U	83.3	53/318	85.2	46/311	300	2	314
GJE2AWQ01DASD6_Bacteroidetes_100_Bacte	334	17	298	298BE073	Prevotella histicola | Oral Taxon 298 | Clone BE073 | AF385551 | 47 | U	82.6	56/321	84.9	47/312	294	1	317
GJE2AWQ01DASD6_Bacteroidetes_100_Bacte	334	18	572	572_6473	Prevotella veroralis | Oral Taxon 572 | Strain ATCC 33779 | L16473 | 1 | N	82.2	57/320	84	50/313	293	1	317
GJE2AWQ01DASD6_Bacteroidetes_100_Bacte	334	19	314	314FU048	Prevotella sp. | Oral Taxon 314 | Clone FU048 | AY349393 | 16 | U	82.2	57/320	84	50/313	293	1	317
GJE2AWQ01DASD6_Bacteroidetes_100_Bacte	334	20	473	473HF050	Prevotella sp. | Oral Taxon 473 | Clone HF050 | AY349399 | 31 | U	83.1	54/319	85.5	45/310	292	2	314
GJE2AWQ01DCUWN_Bacteroidetes_100_Bacte	336	1	469	469_3525	Prevotella melaninogenica | Oral Taxon 469 | Strain ATCC 25845 | AY323525 | 78 | N	99.4	2/316	99.4	2/316	487	2	316
GJE2AWQ01DCUWN_Bacteroidetes_100_Bacte	336	2	396	396_7050	Prevotella sp. | Oral Taxon 396 | Clone P4PB_83 | AY207050 | 1 | P	98.4	5/316	98.4	5/316	477	2	316
GJE2AWQ01DCUWN_Bacteroidetes_100_Bacte	336	3	314	314FU048	Prevotella sp. | Oral Taxon 314 | Clone FU048 | AY349393 | 16 | U	97.8	7/316	97.8	7/316	470	2	316
GJE2AWQ01DCUWN_Bacteroidetes_100_Bacte	336	4	313	313GI059	Prevotella sp. | Oral Taxon 313 | Clone GI059 | AY349397 | 19 | P	97.5	8/316	97.5	8/316	466	2	316
GJE2AWQ01DCUWN_Bacteroidetes_100_Bacte	336	5	469	469GI030	Prevotella melaninogenica | Oral Taxon 469 | Clone GI030 | AY349395 | 78 | N	97.2	9/316	97.2	9/316	463	2	316
GJE2AWQ01DCUWN_Bacteroidetes_100_Bacte	336	6	313	313FM005	Prevotella sp. | Oral Taxon 313 | Clone FM005 | AF432133 | 19 | P	97.2	9/316	97.2	9/316	463	2	316
GJE2AWQ01DCUWN_Bacteroidetes_100_Bacte	336	7	782	782F0012	Prevotella sp. | Oral Taxon 782 | Strain F0012 | GQ422745 | 1 | U	95.6	14/316	95.6	14/316	445	2	316
GJE2AWQ01DCUWN_Bacteroidetes_100_Bacte	336	8	298	298BE073	Prevotella histicola | Oral Taxon 298 | Clone BE073 | AF385551 | 47 | U	95.6	14/316	95.6	14/316	445	2	316
GJE2AWQ01DCUWN_Bacteroidetes_100_Bacte	336	9	291	291AO036	Prevotella denticola | Oral Taxon 291 | Clone AO036 | AY005054 | 61 | N	94.3	18/316	94.3	18/316	431	2	316
GJE2AWQ01DCUWN_Bacteroidetes_100_Bacte	336	10	291	291_3524	Prevotella denticola | Oral Taxon 291 | Strain ATCC 35308 | AY323524 | 61 | N	93.7	20/316	93.7	20/316	424	2	316
GJE2AWQ01DCUWN_Bacteroidetes_100_Bacte	336	11	291	291AH005	Prevotella denticola | Oral Taxon 291 | Clone AH005 | AY005053 | 61 | N	93	22/316	93	22/316	417	2	316
GJE2AWQ01DCUWN_Bacteroidetes_100_Bacte	336	12	572	572_6473	Prevotella veroralis | Oral Taxon 572 | Strain ATCC 33779 | L16473 | 1 | N	92.8	23/319	94.6	17/313	415	2	316
GJE2AWQ01DCUWN_Bacteroidetes_100_Bacte	336	13	685	685_2483	Prevotella multiformis | Oral Taxon 685 | Strain PPPA21 | AB182483 | 2 | N	92.5	24/318	93	22/316	411	2	318
GJE2AWQ01DCUWN_Bacteroidetes_100_Bacte	336	14	306	306DO027	Prevotella sp. | Oral Taxon 306 | Clone DO027 | AF385511 | 11 | U	92.1	25/317	92.7	23/315	404	2	316
GJE2AWQ01DCUWN_Bacteroidetes_100_Bacte	336	15	309	309DO045	Prevotella sp. | Oral Taxon 309 | Clone DO045 | AF385515 | 1 | P	90.5	30/317	91.7	26/313	385	2	314
GJE2AWQ01DCUWN_Bacteroidetes_100_Bacte	336	16	310	310DR022	Prevotella sp. | Oral Taxon 310 | Clone DR022 | GQ422737 | 1 | P	90.2	31/317	90.8	29/315	383	2	316
GJE2AWQ01DCUWN_Bacteroidetes_100_Bacte	336	17	288	288_6472	Prevotella oulorum | Oral Taxon 288 | Strain ATCC43324 | L16472 | 13 | N	88.9	35/316	89.2	34/315	370	2	315
GJE2AWQ01DCUWN_Bacteroidetes_100_Bacte	336	18	714	714_3106	Prevotella pallens | Oral Taxon 714 | Strain 9423 | Y13106 | 9 | N	89	35/317	89.5	33/315	369	2	316
GJE2AWQ01DCUWN_Bacteroidetes_100_Bacte	336	19	288	288C08KA	Prevotella oulorum | Oral Taxon 288 | Strain C08KA | GQ422734 | 13 | N	88.3	37/316	88.6	36/315	363	2	315
GJE2AWQ01DCUWN_Bacteroidetes_100_Bacte	336	20	693	693_3963	Prevotella nigrescens | Oral Taxon 693 | Strain NCTC 9336 | X73963 | 76 | N	88.1	38/318	88.9	35/315	358	2	317
GJE2AWQ01DIVIH_Actinobacteria_100_Acti	321	1	602	602_1240	Slackia exigua | Oral Taxon 602 | Strain ATCC 700122 | AF101240 | 2 | N	82.7	54/312	86	42/300	281	1	309	higher score in NCBI -Collinsella aerofaciens ATCC 25986
GJE2AWQ01DIVIH_Actinobacteria_100_Acti	321	2	38	038_2373	Olsenella uli | Oral Taxon 038 | Strain ATCC49627 | AF292373 | 14 | N	81.2	58/309	83.4	50/301	267	1	307
GJE2AWQ01DIVIH_Actinobacteria_100_Acti	321	3	809	809F0206	Olsenella sp | Oral Taxon 809 | Strain F0206 | EU592965 | 0 | U	80.7	60/311	83.9	48/299	259	1	307
GJE2AWQ01DIVIH_Actinobacteria_100_Acti	321	4	807	807F0004	Olsenella sp. | Oral Taxon 807 | Strain F0004 | EU592964 | 8 | U	80.3	61/309	82.4	53/301	256	1	307
GJE2AWQ01DIVIH_Actinobacteria_100_Acti	321	5	579	579F0066	Cryptobacterium curtum | Oral Taxon 579 | Strain F0066 | GQ422741 | 31 | N	78.7	66/310	81.3	56/300	242	1	307
GJE2AWQ01DIVIH_Actinobacteria_100_Acti	321	6	654	654_2375	Eggerthella lenta | Oral Taxon 654 | Strain ATCC25559 | AF292375 | 0 | N	79	65/310	81.7	55/300	240	1	307
GJE2AWQ01DIVIH_Actinobacteria_100_Acti	321	7	579	579_9260	Cryptobacterium curtum | Oral Taxon 579 | Strain ATCC 700683 | AB019260 | 31 | N	78.8	66/311	81.9	54/299	240	1	307
GJE2AWQ01DIVIH_Actinobacteria_100_Acti	321	8	806	806_2374	Olsenella profusa | Oral Taxon 806 | Strain D315A-29 | AF292374 | 33 | N	78.8	66/311	81.9	54/299	238	1	307
GJE2AWQ01DIVIH_Actinobacteria_100_Acti	321	9	814	814_5325	Atopobium vaginae | Oral Taxon 814 | Strain VA14183_00 | AF325325 | 0 | N	78.4	67/310	81	57/300	233	1	307
GJE2AWQ01DIVIH_Actinobacteria_100_Acti	321	10	723	723_2372	Atopobium parvulum | Oral Taxon 723 | Strain ATCC22793 | AF292372 | 103 | N	77.4	70/310	80	60/300	224	1	307
GJE2AWQ01DIVIH_Actinobacteria_100_Acti	321	11	674	674_7148	Atopobium minutum | Oral Taxon 674 | Strain NCFB 2751 | X67148 | 0 | N	75.8	75/310	77.8	67/302	209	1	309
GJE2AWQ01DIVIH_Actinobacteria_100_Acti	321	12	588	588_6186	Bifidobacterium dentium | Oral Taxon 588 | Strain ATCC 27534 | D86183 | 55 | N	74.8	78/310	77.1	69/301	204	1	308
GJE2AWQ01DIVIH_Actinobacteria_100_Acti	321	13	750	750_2371	Atopobium rimae | Oral Taxon 750 | Strain ATCC49626 | AF292371 | 164 | N	76	75/313	79.9	60/298	203	1	308
GJE2AWQ01DIVIH_Actinobacteria_100_Acti	321	14	416	416_8623	Atopobium sp. | Oral Taxon 416 | Clone C3MLM018 | AY278623 | 101 | P	74.8	78/310	77.1	69/301	198	1	308
GJE2AWQ01DIVIH_Actinobacteria_100_Acti	321	15	199	199-C19	Atopobium sp. | Oral Taxon 199 | Clone _C019 | AF287760 | 1 | U	75.4	77/313	79.2	62/298	196	1	308
GJE2AWQ01DIVIH_Actinobacteria_100_Acti	321	16	194	194BN085	Propionibacterium sp. | Oral Taxon 194 | Clone BN085 | AF287757 | 1 | P	74	81/312	78	65/296	183	2	306
GJE2AWQ01DIVIH_Actinobacteria_100_Acti	321	17	822	822_2917	Mycobacterium tuberculosis | Oral Taxon 822 | Strain NA | X52917 | 0 | N	73.7	82/312	77.4	67/297	179	1	306
GJE2AWQ01DIVIH_Actinobacteria_100_Acti	321	18	810	810F0209	Atopobium sp | Oral Taxon 810 | Strain F0209 | EU592966 | 1 | U	73.7	82/312	77.2	68/298	179	1	307
GJE2AWQ01DIVIH_Actinobacteria_100_Acti	321	19	178	178B27SC	Actinomyces sp. | Oral Taxon 178 | Strain B27SC | AF287750 | 12 | U	73.1	85/316	77	69/300	175	1	313
GJE2AWQ01DIVIH_Actinobacteria_100_Acti	321	20	688	688_2453	Actinomyces naeslundii II | Oral Taxon 688 | Strain NCTC 10951 | X82453 | 0 | N	72.6	87/317	76.9	69/299	172	1	313
GJE2AWQ01DJG9G_Bacteroidetes_100_Bacte	337	1	469	469_3525	Prevotella melaninogenica | Oral Taxon 469 | Strain ATCC 25845 | AY323525 | 78 | N	99.7	1/318	100	0/317	492	1	317
GJE2AWQ01DJG9G_Bacteroidetes_100_Bacte	337	2	396	396_7050	Prevotella sp. | Oral Taxon 396 | Clone P4PB_83 | AY207050 | 1 | P	98.4	5/318	98.7	4/317	478	1	317
GJE2AWQ01DJG9G_Bacteroidetes_100_Bacte	337	3	314	314FU048	Prevotella sp. | Oral Taxon 314 | Clone FU048 | AY349393 | 16 | U	97.8	7/318	98.1	6/317	471	1	317
GJE2AWQ01DJG9G_Bacteroidetes_100_Bacte	337	4	313	313GI059	Prevotella sp. | Oral Taxon 313 | Clone GI059 | AY349397 | 19 | P	97.8	7/318	98.1	6/317	471	1	317
GJE2AWQ01DJG9G_Bacteroidetes_100_Bacte	337	5	469	469GI030	Prevotella melaninogenica | Oral Taxon 469 | Clone GI030 | AY349395 | 78 | N	97.5	8/318	97.8	7/317	468	1	317
GJE2AWQ01DJG9G_Bacteroidetes_100_Bacte	337	6	313	313FM005	Prevotella sp. | Oral Taxon 313 | Clone FM005 | AF432133 | 19 | P	97.5	8/318	97.8	7/317	468	1	317
GJE2AWQ01DJG9G_Bacteroidetes_100_Bacte	337	7	782	782F0012	Prevotella sp. | Oral Taxon 782 | Strain F0012 | GQ422745 | 1 | U	95.9	13/318	96.2	12/317	450	1	317
GJE2AWQ01DJG9G_Bacteroidetes_100_Bacte	337	8	298	298BE073	Prevotella histicola | Oral Taxon 298 | Clone BE073 | AF385551 | 47 | U	95.9	13/318	96.2	12/317	450	1	317
GJE2AWQ01DJG9G_Bacteroidetes_100_Bacte	337	9	291	291AO036	Prevotella denticola | Oral Taxon 291 | Clone AO036 | AY005054 | 61 | N	94	19/318	94.3	18/317	429	1	317
GJE2AWQ01DJG9G_Bacteroidetes_100_Bacte	337	10	291	291_3524	Prevotella denticola | Oral Taxon 291 | Strain ATCC 35308 | AY323524 | 61 | N	93.7	20/318	94	19/317	425	1	317
GJE2AWQ01DJG9G_Bacteroidetes_100_Bacte	337	11	291	291AH005	Prevotella denticola | Oral Taxon 291 | Clone AH005 | AY005053 | 61 | N	93.1	22/318	93.4	21/317	418	1	317
GJE2AWQ01DJG9G_Bacteroidetes_100_Bacte	337	12	572	572_6473	Prevotella veroralis | Oral Taxon 572 | Strain ATCC 33779 | L16473 | 1 | N	92.8	23/321	94.9	16/314	416	1	317
GJE2AWQ01DJG9G_Bacteroidetes_100_Bacte	337	13	685	685_2483	Prevotella multiformis | Oral Taxon 685 | Strain PPPA21 | AB182483 | 2 | N	92.2	25/320	93.1	22/317	409	1	319
GJE2AWQ01DJG9G_Bacteroidetes_100_Bacte	337	14	306	306DO027	Prevotella sp. | Oral Taxon 306 | Clone DO027 | AF385511 | 11 | U	92.5	24/319	93.4	21/316	409	1	317
GJE2AWQ01DJG9G_Bacteroidetes_100_Bacte	337	15	309	309DO045	Prevotella sp. | Oral Taxon 309 | Clone DO045 | AF385515 | 1 | P	90.9	29/319	92.4	24/314	390	1	315
GJE2AWQ01DJG9G_Bacteroidetes_100_Bacte	337	16	310	310DR022	Prevotella sp. | Oral Taxon 310 | Clone DR022 | GQ422737 | 1 | P	90.3	31/319	91.1	28/316	385	1	317
GJE2AWQ01DJG9G_Bacteroidetes_100_Bacte	337	17	288	288_6472	Prevotella oulorum | Oral Taxon 288 | Strain ATCC43324 | L16472 | 13 | N	89.3	34/318	89.9	32/316	374	1	316
GJE2AWQ01DJG9G_Bacteroidetes_100_Bacte	337	18	714	714_3106	Prevotella pallens | Oral Taxon 714 | Strain 9423 | Y13106 | 9 | N	89	35/319	89.9	32/316	371	1	317
GJE2AWQ01DJG9G_Bacteroidetes_100_Bacte	337	19	288	288C08KA	Prevotella oulorum | Oral Taxon 288 | Strain C08KA | GQ422734 | 13 | N	88.7	36/318	89.2	34/316	367	1	316
GJE2AWQ01DJG9G_Bacteroidetes_100_Bacte	337	20	693	693_3963	Prevotella nigrescens | Oral Taxon 693 | Strain NCTC 9336 | X73963 | 76 | N	88.1	38/320	89.2	34/316	360	1	318
GJE2AWQ01DLJAT_Actinobacteria_100_Acti	330	1	750	750_2371	Atopobium rimae | Oral Taxon 750 | Strain ATCC49626 | AF292371 | 164 | N	99	3/311	100	0/308	470	1	308
GJE2AWQ01DLJAT_Actinobacteria_100_Acti	330	2	199	199-C19	Atopobium sp. | Oral Taxon 199 | Clone _C019 | AF287760 | 1 | U	96.5	11/312	98	6/307	440	1	308
GJE2AWQ01DLJAT_Actinobacteria_100_Acti	330	3	723	723_2372	Atopobium parvulum | Oral Taxon 723 | Strain ATCC22793 | AF292372 | 103 | N	90.4	30/312	92.2	24/306	375	1	307
GJE2AWQ01DLJAT_Actinobacteria_100_Acti	330	4	814	814_5325	Atopobium vaginae | Oral Taxon 814 | Strain VA14183_00 | AF325325 | 0 | N	89.8	32/314	92.8	22/304	365	1	307
GJE2AWQ01DLJAT_Actinobacteria_100_Acti	330	5	674	674_7148	Atopobium minutum | Oral Taxon 674 | Strain NCFB 2751 | X67148 | 0 | N	88.2	37/314	90.5	29/306	346	1	309
GJE2AWQ01DLJAT_Actinobacteria_100_Acti	330	6	416	416_8623	Atopobium sp. | Oral Taxon 416 | Clone C3MLM018 | AY278623 | 101 | P	87.2	40/313	89.2	33/306	340	1	308
GJE2AWQ01DLJAT_Actinobacteria_100_Acti	330	7	806	806_2374	Olsenella profusa | Oral Taxon 806 | Strain D315A-29 | AF292374 | 33 | N	85.5	45/311	86.6	41/307	325	1	307
GJE2AWQ01DLJAT_Actinobacteria_100_Acti	330	8	807	807F0004	Olsenella sp. | Oral Taxon 807 | Strain F0004 | EU592964 | 8 | U	84.9	47/311	86	43/307	318	1	307
GJE2AWQ01DLJAT_Actinobacteria_100_Acti	330	9	38	038_2373	Olsenella uli | Oral Taxon 038 | Strain ATCC49627 | AF292373 | 14 | N	84.9	47/311	86	43/307	318	1	307
GJE2AWQ01DLJAT_Actinobacteria_100_Acti	330	10	810	810F0209	Atopobium sp | Oral Taxon 810 | Strain F0209 | EU592966 | 1 | U	84.9	47/312	86.6	41/306	316	1	307
GJE2AWQ01DLJAT_Actinobacteria_100_Acti	330	11	809	809F0206	Olsenella sp | Oral Taxon 809 | Strain F0206 | EU592965 | 0 | U	84.2	49/311	85.3	45/307	311	1	307
GJE2AWQ01DLJAT_Actinobacteria_100_Acti	330	12	368	368_1211	Dietzia sp. | Oral Taxon 368 | Strain E9_2 | AF481211 | 9 | U	79.4	65/315	83.9	48/298	240	1	302
GJE2AWQ01DLJAT_Actinobacteria_100_Acti	330	13	602	602_1240	Slackia exigua | Oral Taxon 602 | Strain ATCC 700122 | AF101240 | 2 | N	77.6	70/312	78.6	66/308	235	1	309
GJE2AWQ01DLJAT_Actinobacteria_100_Acti	330	14	579	579F0066	Cryptobacterium curtum | Oral Taxon 579 | Strain F0066 | GQ422741 | 31 | N	77.6	70/313	79.7	62/305	233	1	307
GJE2AWQ01DLJAT_Actinobacteria_100_Acti	330	15	579	579_9260	Cryptobacterium curtum | Oral Taxon 579 | Strain ATCC 700683 | AB019260 | 31 | N	77.3	71/313	79.3	63/305	229	1	307
GJE2AWQ01DLJAT_Actinobacteria_100_Acti	330	16	190	190B46KS	Arsenicococcus sp. | Oral Taxon 190 | Strain B46KS | AF287753 | 0 | U	77.8	70/315	80.9	58/303	228	1	307
GJE2AWQ01DLJAT_Actinobacteria_100_Acti	330	17	552	552_3055	Propionibacterium avidum | Oral Taxon 552 | Strain DSM 4901 | AJ003055 | 2 | N	77.7	70/314	81.3	56/300	226	1	303
GJE2AWQ01DLJAT_Actinobacteria_100_Acti	330	18	692	692_9564	Mycobacterium neoaurum | Oral Taxon 692 | Strain ATCC 25795 | M29564 | 1 | N	78.1	69/315	83.1	50/296	226	1	300
GJE2AWQ01DLJAT_Actinobacteria_100_Acti	330	19	823	823_3999	Mycobacterium leprae | Oral Taxon 823 | Strain NA | X53999 | 0 | N	77.4	74/327	84.1	48/301	225	1	317
GJE2AWQ01DLJAT_Actinobacteria_100_Acti	330	20	180	180H1083	Actinomyces sp. | Oral Taxon 180 | Strain Hal-1083 | AF385522 | 22 | U	77.8	71/320	82.2	54/303	224	1	312
GJE2AWQ01DN3HJ_Bacteroidetes_100_Bacte	332	1	272	272_X083	Bacteroidetes [G-1] (Prevotella) sp. | Oral Taxon 272 | Clone _X083 | AY005066 | 210 | U	98.1	6/316	99.4	2/312	466	1	315	matched Phocaeicola abscessus strain CCUG 55929 in NCBI
GJE2AWQ01DN3HJ_Bacteroidetes_100_Bacte	332	2	474	474ID019	Prevotella sp. | Oral Taxon 474 | Clone ID019 | AY349400 | 4 | P	78.9	68/322	83	52/306	238	1	315
GJE2AWQ01DN3HJ_Bacteroidetes_100_Bacte	332	3	787	787F0041	Bacteroides tectus | Oral Taxon 787 | Strain F0041 | GQ422748 | 0 | N	78	71/322	82.3	54/305	237	2	315
GJE2AWQ01DN3HJ_Bacteroidetes_100_Bacte	332	4	473	473IK062	Prevotella sp. | Oral Taxon 473 | Clone IK062 | AY349402 | 31 | U	78.3	70/322	82.4	54/306	231	1	315
GJE2AWQ01DN3HJ_Bacteroidetes_100_Bacte	332	5	473	473HF050	Prevotella sp. | Oral Taxon 473 | Clone HF050 | AY349399 | 31 | U	78.3	70/322	82.4	54/306	231	1	315
GJE2AWQ01DN3HJ_Bacteroidetes_100_Bacte	332	6	308	308DO039	Prevotella sp. | Oral Taxon 308 | Clone DO039 | AF385513 | 10 | P	77.3	73/321	80.8	59/307	223	1	315
GJE2AWQ01DN3HJ_Bacteroidetes_100_Bacte	332	7	286	286BU063	Tannerella sp. | Oral Taxon 286 | Clone BU063 | AY008308 | 16 | P	76.9	74/320	80.7	59/305	222	1	312
GJE2AWQ01DN3HJ_Bacteroidetes_100_Bacte	332	8	465	465_6488	Bacteroides zoogleoformans | Oral Taxon 465 | Strain ATCC 33285 | L16488 | 0 | N	76.7	75/322	81.5	56/303	219	2	313
GJE2AWQ01DN3HJ_Bacteroidetes_100_Bacte	332	9	808	808BU045	Tannerella sp. | Oral Taxon 808 | Clone BU045 | AF385565 | 1 | P	76.9	74/320	80.7	59/305	216	1	312
GJE2AWQ01DN3HJ_Bacteroidetes_100_Bacte	332	10	630	630F0110	Bacteroides heparinolyticus | Oral Taxon 630 | Strain F0110 | GQ422742 | 2 | N	76.4	76/322	81.2	57/303	216	2	313
GJE2AWQ01DN3HJ_Bacteroidetes_100_Bacte	332	11	630	630_6487	Bacteroides heparinolyticus | Oral Taxon 630 | Strain ATCC 35895 | L16487 | 2 | N	76.4	76/322	81.2	57/303	216	2	313
GJE2AWQ01DN3HJ_Bacteroidetes_100_Bacte	332	12	466	466_5634	Prevotella tannerae | Oral Taxon 466 | Strain ATCC 51259 | AJ005634 | 64 | N	77.1	74/323	81.6	56/305	215	2	316
GJE2AWQ01DN3HJ_Bacteroidetes_100_Bacte	332	13	304	304DA058	Prevotella sp. | Oral Taxon 304 | Clone DA058 | AY005065 | 5 | P	75.5	78/319	78.5	66/307	212	2	315
GJE2AWQ01DN3HJ_Bacteroidetes_100_Bacte	332	14	443	443_1415	Prevotella sp. | Oral Taxon 443 | Clone P4PB_24 | AY331415 | 1 | P	76	78/325	81.5	56/303	208	2	316
GJE2AWQ01DN3HJ_Bacteroidetes_100_Bacte	332	15	378	378_1228	Prevotella micans | Oral Taxon 378 | Strain E7_56 E3 | AF481228 | 6 | N	75.3	79/320	78.8	65/306	204	2	314
GJE2AWQ01DN3HJ_Bacteroidetes_100_Bacte	332	16	299	299BI027	Prevotella sp. | Oral Taxon 299 | Clone BI027 | AY005064 | 8 | U	75.5	79/323	80.8	58/302	203	2	313
GJE2AWQ01DN3HJ_Bacteroidetes_100_Bacte	332	17	310	310DR022	Prevotella sp. | Oral Taxon 310 | Clone DR022 | GQ422737 | 1 | P	75.2	80/322	79.1	64/306	202	2	316
GJE2AWQ01DN3HJ_Bacteroidetes_100_Bacte	332	18	302	302BU035	Prevotella sp. | Oral Taxon 302 | Clone BU035 | AF385564 | 2 | U	75.1	81/325	80.5	59/303	201	2	316
GJE2AWQ01DN3HJ_Bacteroidetes_100_Bacte	332	19	516	516_3623	Bacteroidetes [G-6] sp. | Oral Taxon 516 | Clone MB3_P19 | DQ003623 | 2 | P	75.6	78/320	79.6	62/304	200	1	311
GJE2AWQ01DN3HJ_Bacteroidetes_100_Bacte	332	20	317	317_8624	Prevotella sp. | Oral Taxon 317 | Strain C3MKM081 | AY278624 | 66 | U	75.4	80/325	80.9	58/303	199	1	315
GJE2AWQ01DRN4K_Bacteroidetes_100_Bacte	341	1	705	705_3522	Prevotella oralis | Oral Taxon 705 | Strain ATCC 33269 | AY323522 | 43 | N	97.8	7/322	98.4	5/320	477	1	320
GJE2AWQ01DRN4K_Bacteroidetes_100_Bacte	341	2	795	795_8825	Prevotella shahii | Oral Taxon 795 | Strain JCM 12083 | AB108825 | 0 | N	87.3	41/322	89.2	34/315	354	1	315
GJE2AWQ01DRN4K_Bacteroidetes_100_Bacte	341	3	658	658_6481	Prevotella loescheii | Oral Taxon 658 | Strain ATCC 15930 | L16481 | 0 | N	87	42/322	88.9	35/315	351	1	315
GJE2AWQ01DRN4K_Bacteroidetes_100_Bacte	341	4	472	472GU027	Prevotella sp. | Oral Taxon 472 | Clone GU027 | AY349398 | 15 | U	86.6	43/322	88.6	36/315	345	1	315
GJE2AWQ01DRN4K_Bacteroidetes_100_Bacte	341	5	665	665_1227	Prevotella marshii | Oral Taxon 665 | Strain E9_34 | AF481227 | 4 | N	86.8	43/326	91	28/311	344	1	315
GJE2AWQ01DRN4K_Bacteroidetes_100_Bacte	341	6	317	317_5061	Prevotella sp. | Oral Taxon 317 | Strain B31FD | AY005061 | 66 | U	86.3	44/322	88.3	37/315	344	1	315
GJE2AWQ01DRN4K_Bacteroidetes_100_Bacte	341	7	301	301BS041	Prevotella sp. | Oral Taxon 301 | Clone BS041 | AF385558 | 1 | P	86.3	44/322	88.3	37/315	344	1	315
GJE2AWQ01DRN4K_Bacteroidetes_100_Bacte	341	8	600	600_5635	Prevotella enoeca | Oral Taxon 600 | Strain ATCC 51261 | AJ005635 | 0 | N	86.3	44/321	88.2	37/314	342	2	314
GJE2AWQ01DRN4K_Bacteroidetes_100_Bacte	341	9	317	317_8624	Prevotella sp. | Oral Taxon 317 | Strain C3MKM081 | AY278624 | 66 | U	86	45/322	87.9	38/315	338	1	315
GJE2AWQ01DRN4K_Bacteroidetes_100_Bacte	341	10	820	820_7212	Prevotella sp. | Oral Taxon 820 | Strain P2A_FAAD4 | AF537212 | 0 | U	85	48/321	86.7	42/315	330	2	315
GJE2AWQ01DRN4K_Bacteroidetes_100_Bacte	341	11	300	300BR014	Prevotella sp. | Oral Taxon 300 | Clone BR014 | AF385554 | 18 | P	84.5	50/322	86.6	42/314	319	2	315
GJE2AWQ01DRN4K_Bacteroidetes_100_Bacte	341	12	292	292AH125	Prevotella sp. | Oral Taxon 292 | Clone AH125 | AY005060 | 13 | P	84.2	51/323	86.6	42/314	315	2	316
GJE2AWQ01DRN4K_Bacteroidetes_100_Bacte	341	13	475	475IK053	Prevotella sp. | Oral Taxon 475 | Clone IK053 | AY349401 | 1 | U	83.9	52/323	86.3	43/314	313	1	315
GJE2AWQ01DRN4K_Bacteroidetes_100_Bacte	341	14	300	300_8625	Prevotella sp. | Oral Taxon 300 | Clone C3MLM058 | AY278625 | 18 | P	83.9	52/322	86	44/314	312	2	315
GJE2AWQ01DRN4K_Bacteroidetes_100_Bacte	341	15	292	292AU120	Prevotella sp. | Oral Taxon 292 | Clone AU120 | GQ422735 | 13 | P	83.5	53/322	85.4	46/315	310	2	316
GJE2AWQ01DRN4K_Bacteroidetes_100_Bacte	341	16	781	781F0055	Prevotella sp. | Oral Taxon 781 | Strain F0055 | GQ422744 | 8 | U	83.2	54/322	85.1	47/315	309	1	315
GJE2AWQ01DRN4K_Bacteroidetes_100_Bacte	341	17	305	305DO014	Prevotella sp. | Oral Taxon 305 | Clone DO014 | AF385509 | 1 | P	83.5	53/321	85.4	46/314	309	2	314
GJE2AWQ01DRN4K_Bacteroidetes_100_Bacte	341	18	515	515_3622	Prevotella sp. | Oral Taxon 515 | Clone MB3_P13 | DQ003622 | 1 | P	83	55/324	84.1	51/320	308	1	322
GJE2AWQ01DRN4K_Bacteroidetes_100_Bacte	341	19	376	376_1226	Prevotella sp. | Oral Taxon 376 | Strain E7_34 | AF481226 | 18 | U	83	55/323	84.3	50/318	305	1	319
GJE2AWQ01DRN4K_Bacteroidetes_100_Bacte	341	20	296	296AU069	Prevotella sp. | Oral Taxon 296 | Clone AU069 | AY005062 | 4 | P	83.2	54/322	85.1	47/315	305	2	316
GJE2AWQ01DW9UQ_Firmicutes_100_Clos	348	1	96	096DO008	Lachnospiraceae [G-3] sp. | Oral Taxon 096 | Clone DO008 | AF385508 | 20 | U	86.2	45/327	87.6	40/322	346	2	323
GJE2AWQ01DW9UQ_Firmicutes_100_Clos	348	2	95	095EH006	Shuttleworthia satelles | Oral Taxon 095 | Clone EH006 | AF385570 | 76 | N	85.7	47/328	87.5	40/321	335	2	323
GJE2AWQ01DW9UQ_Firmicutes_100_Clos	348	3	97	097DO016	Lachnospiraceae [G-4] sp. | Oral Taxon 097 | Clone DO016 | AF385510 | 10 | P	85	49/326	86	45/322	330	2	322
GJE2AWQ01DW9UQ_Firmicutes_100_Clos	348	4	419	419_8618	Lachnospiraceae [G-4] sp. | Oral Taxon 419 | Clone C4ALM087 | AY278618 | 33 | U	84.8	50/328	86.9	42/320	330	2	322
GJE2AWQ01DW9UQ_Firmicutes_100_Clos	348	5	95	095_9956	Shuttleworthia satelles | Oral Taxon 095 | Strain D143K-13 | AF399956 | 76 | N	84.8	50/328	86.6	43/321	324	2	323
GJE2AWQ01DW9UQ_Firmicutes_100_Clos	348	6	455	455GI038	Lachnospiraceae [G-5] sp. | Oral Taxon 455 | Clone GI038 | AY349374 | 1 | P	83.8	53/328	85.1	48/323	320	1	324
GJE2AWQ01DW9UQ_Firmicutes_100_Clos	348	7	95	095DN050	Shuttleworthia satelles | Oral Taxon 095 | Clone DN050 | AF385507 | 76 | N	84.2	52/329	86.8	42/319	317	2	322
GJE2AWQ01DW9UQ_Firmicutes_100_Clos	348	8	88	088CH017	Lachnospiraceae [G-2] sp. | Oral Taxon 088 | Clone CH017 | AF287775 | 1 | P	83.4	54/326	84.2	51/323	317	2	323
GJE2AWQ01DW9UQ_Firmicutes_100_Clos	348	9	94	094DA074	Butyrivibrio sp. | Oral Taxon 094 | Clone DA074 | AF287768 | 2 | P	83.5	54/327	85	48/321	311	2	322
GJE2AWQ01DW9UQ_Firmicutes_100_Clos	348	10	83	083BR088	Lachnospiraceae [G-1] sp. | Oral Taxon 083 | Clone BR088 | AF385557 | 3 | P	82.2	58/326	83	55/323	301	2	323
GJE2AWQ01DW9UQ_Firmicutes_100_Clos	348	11	83	083BS091	Lachnospiraceae [G-1] sp. | Oral Taxon 083 | Clone BS091 | AF385562 | 3 | P	81.9	59/326	82.7	56/323	299	2	323
GJE2AWQ01DW9UQ_Firmicutes_100_Clos	348	12	90	090CK030	Lachnospiraceae [G-6] sp. | Oral Taxon 090 | Clone CK030 | AF287773 | 1 | P	82.4	58/329	85	48/319	298	2	322
GJE2AWQ01DW9UQ_Firmicutes_100_Clos	348	13	494	494_RDP	Eubacterium [XIVa][G-1] saburreum | Oral Taxon 494 | Strain DSM 3986 | RDP | 109 | N	81.9	59/326	82.7	56/323	297	2	323
GJE2AWQ01DW9UQ_Firmicutes_100_Clos	348	14	107	107C27KA	Lachnospiraceae [G-1] sp. | Oral Taxon 107 | Strain C27KA | AF287777 | 54 | U	82	59/327	83.2	54/322	297	2	323
GJE2AWQ01DW9UQ_Firmicutes_100_Clos	348	15	89	089CK004	Lachnospiraceae [G-1] sp. | Oral Taxon 089 | Clone CK004 | AF287776 | 2 | P	82	59/327	83.2	54/322	297	2	323
GJE2AWQ01DW9UQ_Firmicutes_100_Clos	348	16	496	496JI012	Lachnospiraceae [G-1] sp. | Oral Taxon 496 | Clone JI012 | AY349379 | 1 | P	82.4	58/329	84.7	49/320	296	2	323
GJE2AWQ01DW9UQ_Firmicutes_100_Clos	348	17	82	082BE088	Lachnospiraceae [G-1] sp. | Oral Taxon 082 | Clone BE088 | AF385552 | 15 | U	82	59/328	83.8	52/321	295	2	323
GJE2AWQ01DW9UQ_Firmicutes_100_Clos	348	18	494	494IR009	Eubacterium [XIVa][G-1] saburreum | Oral Taxon 494 | Clone IR009 | AY349376 | 109 | N	81.6	60/326	82.4	57/323	294	2	323
GJE2AWQ01DW9UQ_Firmicutes_100_Clos	348	19	373	373_1221	Lachnospiraceae [G-4] sp. | Oral Taxon 373 | Clone MCE9_173 | AF481221 | 15 | P	82	59/328	84.1	51/320	293	2	322
GJE2AWQ01DW9UQ_Firmicutes_100_Clos	348	20	80	080BB124	Lachnospiraceae [G-5] sp. | Oral Taxon 080 | Clone BB124 | AF287772 | 4 | P	81.6	61/332	84.4	50/321	290	1	326
GJE2AWQ01E0FVG_Firmicutes_100_Clos	342	1	95	095EH006	Shuttleworthia satelles | Oral Taxon 095 | Clone EH006 | AF385570 | 76 | N	86	46/328	88.4	37/319	338	1	324
GJE2AWQ01E0FVG_Firmicutes_100_Clos	342	2	95	095_9956	Shuttleworthia satelles | Oral Taxon 095 | Strain D143K-13 | AF399956 | 76 | N	85.3	48/326	86.6	43/321	332	1	324
GJE2AWQ01E0FVG_Firmicutes_100_Clos	342	3	455	455GI038	Lachnospiraceae [G-5] sp. | Oral Taxon 455 | Clone GI038 | AY349374 | 1 | P	84.6	50/325	85.9	45/320	325	2	323
GJE2AWQ01E0FVG_Firmicutes_100_Clos	342	4	95	095DN050	Shuttleworthia satelles | Oral Taxon 095 | Clone DN050 | AF385507 | 76 | N	84.3	51/325	85.4	47/321	322	1	323
GJE2AWQ01E0FVG_Firmicutes_100_Clos	342	5	96	096DO008	Lachnospiraceae [G-3] sp. | Oral Taxon 096 | Clone DO008 | AF385508 | 20 | U	84.1	52/328	86.5	43/319	319	1	324
GJE2AWQ01E0FVG_Firmicutes_100_Clos	342	6	94	094DA074	Butyrivibrio sp. | Oral Taxon 094 | Clone DA074 | AF287768 | 2 | P	83.2	55/327	85.3	47/319	303	1	323
GJE2AWQ01E0FVG_Firmicutes_100_Clos	342	7	90	090CK030	Lachnospiraceae [G-6] sp. | Oral Taxon 090 | Clone CK030 | AF287773 | 1 | P	82.5	57/326	84.1	51/320	298	1	323
GJE2AWQ01E0FVG_Firmicutes_100_Clos	342	8	86	086BU061	Lachnospiraceae [G-7] sp. | Oral Taxon 086 | Clone BU061 | AF385567 | 4 | P	80.8	63/328	83.1	54/319	279	2	325
GJE2AWQ01E0FVG_Firmicutes_100_Clos	342	9	165	165EZ006	Catonella morbi | Oral Taxon 165 | Clone EZ006 | AF385577 | 92 | N	80.9	63/330	83.7	52/319	278	1	326
GJE2AWQ01E0FVG_Firmicutes_100_Clos	342	10	102	102FB046	Oribacterium sp. | Oral Taxon 102 | Clone FB046 | GQ422713 | 16 | P	80.3	64/325	81.8	58/319	276	2	322
GJE2AWQ01E0FVG_Firmicutes_100_Clos	342	11	80	080BB124	Lachnospiraceae [G-5] sp. | Oral Taxon 080 | Clone BB124 | AF287772 | 4 | P	80.2	65/328	82.4	56/319	274	2	325
GJE2AWQ01E0FVG_Firmicutes_100_Clos	342	12	102	102_1218	Oribacterium sp. | Oral Taxon 102 | Clone MCE7_60 | AF481218 | 16 | P	80	65/325	81.5	59/319	273	2	322
GJE2AWQ01E0FVG_Firmicutes_100_Clos	342	13	372	372_1220	Oribacterium sp. | Oral Taxon 372 | Clone MCE9_31 | AF481220 | 46 | U	80.6	64/330	84.2	50/316	272	1	323
GJE2AWQ01E0FVG_Firmicutes_100_Clos	342	14	419	419_8618	Lachnospiraceae [G-4] sp. | Oral Taxon 419 | Clone C4ALM087 | AY278618 | 33 | U	79.9	66/329	83	54/317	272	1	323
GJE2AWQ01E0FVG_Firmicutes_100_Clos	342	15	373	373_1221	Lachnospiraceae [G-4] sp. | Oral Taxon 373 | Clone MCE9_173 | AF481221 | 15 | P	80.5	64/328	83	54/318	271	1	323
GJE2AWQ01E0FVG_Firmicutes_100_Clos	342	16	496	496JI012	Lachnospiraceae [G-1] sp. | Oral Taxon 496 | Clone JI012 | AY349379 | 1 | P	80.2	65/328	82.4	56/319	270	1	324
GJE2AWQ01E0FVG_Firmicutes_100_Clos	342	17	78	078AO068	Oribacterium sp. | Oral Taxon 078 | Clone AO068 | AF287771 | 5 | U	80.3	65/330	83.9	51/316	269	1	323
GJE2AWQ01E0FVG_Firmicutes_100_Clos	342	18	88	088CH017	Lachnospiraceae [G-2] sp. | Oral Taxon 088 | Clone CH017 | AF287775 | 1 | P	79.6	67/328	81.8	58/319	268	1	324
GJE2AWQ01E0FVG_Firmicutes_100_Clos	342	19	97	097DO016	Lachnospiraceae [G-4] sp. | Oral Taxon 097 | Clone DO016 | AF385510 | 10 | P	79.6	67/328	82.1	57/318	267	1	323
GJE2AWQ01E0FVG_Firmicutes_100_Clos	342	20	83	083BR088	Lachnospiraceae [G-1] sp. | Oral Taxon 083 | Clone BR088 | AF385557 | 3 | P	79.9	66/329	82.7	55/318	266	1	324
GJE2AWQ01E16S8_Firmicutes_100_Clos	351	1	118	118BS095	Dialister invisus | Oral Taxon 118 | Clone BS095 | AF287787 | 460 | N	98.2	6/332	98.8	4/330	494	2	331	slightly higher similarity (99.1%) in NCBI
GJE2AWQ01E16S8_Firmicutes_100_Clos	351	2	118	118GBA27	Dialister invisus | Oral Taxon 118 | Strain GBA27 | AF287788 | 460 | N	97.9	7/333	99.1	3/329	492	2	332
GJE2AWQ01E16S8_Firmicutes_100_Clos	351	3	119	119BS016	Dialister sp. | Oral Taxon 119 | Clone BS016 | AF287786 | 15 | P	93.1	23/334	94.8	17/328	430	2	331
GJE2AWQ01E16S8_Firmicutes_100_Clos	351	4	119	119_1210	Dialister sp. | Oral Taxon 119 | Clone MCE7_134 | AF481210 | 15 | P	93.1	23/334	94.8	17/328	430	2	331
GJE2AWQ01E16S8_Firmicutes_100_Clos	351	5	736	736Dpneu	Dialister pneumosintes | Oral Taxon 736 | Strain ATCC 33048 | X82500 | 186 | N	90.1	33/334	91.2	29/330	399	2	333
GJE2AWQ01E16S8_Firmicutes_100_Clos	351	6	502	502MD028	Dialister sp. | Oral Taxon 502 | Clone MD028 | GQ422739 | 10 | P	89.5	35/334	90.6	31/330	392	2	333
GJE2AWQ01E16S8_Firmicutes_100_Clos	351	7	122	122_8622	Megasphaera micronuciformis | Oral Taxon 122 | Clone C3MLM013 | AY278622 | 114 | N	89	37/335	91.1	29/327	381	2	331
GJE2AWQ01E16S8_Firmicutes_100_Clos	351	8	122	122BU057	Megasphaera micronuciformis | Oral Taxon 122 | Clone BU057 | AF385566 | 114 | N	88.3	39/334	89.9	33/328	376	2	331
GJE2AWQ01E16S8_Firmicutes_100_Clos	351	9	843	843_3837	Dialister micraerophilus | Oral Taxon 843 | Strain ADV 04.01 | AF473837 | 13 | N	88.3	39/333	89.6	34/328	374	2	330
GJE2AWQ01E16S8_Firmicutes_100_Clos	351	10	123	123CS025	Megasphaera sp. | Oral Taxon 123 | Clone CS025 | AF287784 | 43 | P	86.6	45/336	89.5	34/325	352	2	330
GJE2AWQ01E16S8_Firmicutes_100_Clos	351	11	121	121BB166	Anaeroglobus geminatus | Oral Taxon 121 | Clone BB166 | AF287783 | 155 | N	86.7	45/338	90.7	30/323	348	2	330
GJE2AWQ01E16S8_Firmicutes_100_Clos	351	12	161	161AA050	Veillonella parvula | Oral Taxon 161 | Clone AA050 | AF287782 | 2305 | N	86.3	46/336	89.8	33/323	345	2	328
GJE2AWQ01E16S8_Firmicutes_100_Clos	351	13	161	161_X042	Veillonella parvula | Oral Taxon 161 | Clone _X042 | AF287781 | 2305 | N	86.3	46/336	89.8	33/323	345	2	328
GJE2AWQ01E16S8_Firmicutes_100_Clos	351	14	841	841_6094	Megasphaera sp. | Oral Taxon 841 | Clone Y14 | DQ666094 | 0 | P	86	47/336	88.9	36/325	343	2	330
GJE2AWQ01E16S8_Firmicutes_100_Clos	351	15	161	161_X002	Veillonella parvula | Oral Taxon 161 | Clone _X002 | GU350451 | 2305 | N	86.3	46/335	89.2	35/324	341	2	328
GJE2AWQ01E16S8_Firmicutes_100_Clos	351	16	160	160_X031	Veillonella dispar | Oral Taxon 160 | Clone _X031 | GQ422726 | 848 | N	86.3	46/335	89.2	35/324	341	2	328
GJE2AWQ01E16S8_Firmicutes_100_Clos	351	17	524	524Vatyp	Veillonella atypica | Oral Taxon 524 | Strain DSM 20739 | X84007 | 208 | N	86	47/335	88.9	36/324	338	2	328
GJE2AWQ01E16S8_Firmicutes_100_Clos	351	18	161	161Vparv	Veillonella parvula | Oral Taxon 161 | Strain DSM 2008 | X84005 | 2305 | N	85.7	48/335	88.6	37/324	334	2	328
GJE2AWQ01E16S8_Firmicutes_100_Clos	351	19	161	161BU083	Veillonella parvula | Oral Taxon 161 | Clone BU083 | AF366266 | 2305 | N	85.7	48/335	88.6	37/324	334	2	328
GJE2AWQ01E16S8_Firmicutes_100_Clos	351	20	160	160Vdisp	Veillonella dispar | Oral Taxon 160 | Strain DSM 20735 | X84006 | 848 | N	85.7	48/335	88.6	37/324	334	2	328

## Sheet: 16S rRNA_NCBI_BLAST results
GJE2AWQ01DJG9G_Bacteroidetes(100);Bacteroidetes(100);Bacteroidales(100);Prevotellaceae(100);Prevotella(100)_634	gi|343198546|ref|NR_042843.1|	99.37	318	1	1	1	318	317	1	6e-165	577	Prevotella melaninogenica ATCC 25845
GJE2AWQ01DJG9G_Bacteroidetes(100);Bacteroidetes(100);Bacteroidales(100);Prevotellaceae(100);Prevotella(100)_634	gi|343199048|ref|NR_044407.1|	95.92	319	10	3	1	318	317	1	5e-146	514
GJE2AWQ01DJG9G_Bacteroidetes(100);Bacteroidetes(100);Bacteroidales(100);Prevotellaceae(100);Prevotella(100)_634	gi|265678843|ref|NR_029148.1|	92.92	339	15	6	3	337	343	10	1e-137	486
GJE2AWQ01DJG9G_Bacteroidetes(100);Bacteroidetes(100);Bacteroidales(100);Prevotellaceae(100);Prevotella(100)_634	gi|343200369|ref|NR_041056.1|	92.65	340	20	4	1	337	339	2	4e-137	484
GJE2AWQ01DJG9G_Bacteroidetes(100);Bacteroidetes(100);Bacteroidales(100);Prevotellaceae(100);Prevotella(100)_634	gi|343198545|ref|NR_042842.1|	93.73	319	17	3	1	318	317	1	2e-134	475
GJE2AWQ01DJG9G_Bacteroidetes(100);Bacteroidetes(100);Bacteroidales(100);Prevotellaceae(100);Prevotella(100)_634	gi|343206047|ref|NR_044627.1|	90.62	341	19	10	3	337	343	10	2e-124	442
GJE2AWQ01DJG9G_Bacteroidetes(100);Bacteroidetes(100);Bacteroidales(100);Prevotellaceae(100);Prevotella(100)_634	gi|265678844|ref|NR_029149.1|	90.35	342	20	13	1	337	343	10	1e-122	436
GJE2AWQ01DJG9G_Bacteroidetes(100);Bacteroidetes(100);Bacteroidales(100);Prevotellaceae(100);Prevotella(100)_634	gi|265678842|ref|NR_029147.1|	90.12	344	18	14	1	337	340	6	1e-121	433
GJE2AWQ01DJG9G_Bacteroidetes(100);Bacteroidetes(100);Bacteroidales(100);Prevotellaceae(100);Prevotella(100)_634	gi|343200997|ref|NR_041684.1|	88.95	344	24	14	1	337	338	2	2e-115	412
GJE2AWQ01DJG9G_Bacteroidetes(100);Bacteroidetes(100);Bacteroidales(100);Prevotellaceae(100);Prevotella(100)_634	gi|343200190|ref|NR_040877.1|	88.99	345	21	16	1	337	337	2	2e-115	412
GJE2AWQ01DJG9G_Bacteroidetes(100);Bacteroidetes(100);Bacteroidales(100);Prevotellaceae(100);Prevotella(100)_634	gi|219857188|ref|NR_024816.1|	88.37	344	23	17	1	337	335	2	5e-111	398
GJE2AWQ01DJG9G_Bacteroidetes(100);Bacteroidetes(100);Bacteroidales(100);Prevotellaceae(100);Prevotella(100)_634	gi|343206049|ref|NR_044629.1|	87.68	341	27	14	3	337	340	9	3e-108	388
GJE2AWQ01DJG9G_Bacteroidetes(100);Bacteroidetes(100);Bacteroidales(100);Prevotellaceae(100);Prevotella(100)_634	gi|219846825|ref|NR_026417.1|	88.79	321	20	16	1	312	314	1	5e-106	381
GJE2AWQ01DJG9G_Bacteroidetes(100);Bacteroidetes(100);Bacteroidales(100);Prevotellaceae(100);Prevotella(100)_634	gi|219878161|ref|NR_025300.1|	87.17	343	31	12	1	337	337	2	6e-105	377
GJE2AWQ01DJG9G_Bacteroidetes(100);Bacteroidetes(100);Bacteroidales(100);Prevotellaceae(100);Prevotella(100)_634	gi|343206048|ref|NR_044628.1|	86.63	344	30	15	1	337	344	10	1e-102	370
GJE2AWQ01DJG9G_Bacteroidetes(100);Bacteroidetes(100);Bacteroidales(100);Prevotellaceae(100);Prevotella(100)_634	gi|219857187|ref|NR_024815.1|	86.76	340	34	9	2	337	334	2	4e-102	368
GJE2AWQ01DJG9G_Bacteroidetes(100);Bacteroidetes(100);Bacteroidales(100);Prevotellaceae(100);Prevotella(100)_634	gi|343198994|ref|NR_044270.1|	87.65	324	26	12	1	318	316	1	5e-101	364
GJE2AWQ01DJG9G_Bacteroidetes(100);Bacteroidetes(100);Bacteroidales(100);Prevotellaceae(100);Prevotella(100)_634	gi|343206050|ref|NR_044630.1|	86.55	342	29	15	3	337	341	10	2e-100	363
GJE2AWQ01DJG9G_Bacteroidetes(100);Bacteroidetes(100);Bacteroidales(100);Prevotellaceae(100);Prevotella(100)_634	gi|343198557|ref|NR_042857.1|	87.54	321	29	11	3	318	315	1	6e-100	361
GJE2AWQ01DJG9G_Bacteroidetes(100);Bacteroidetes(100);Bacteroidales(100);Prevotellaceae(100);Prevotella(100)_634	gi|343201228|ref|NR_041954.1|	85.8	345	30	14	1	337	335	2	1e-96	350
GJE2AWQ01DJG9G_Bacteroidetes(100);Bacteroidetes(100);Bacteroidales(100);Prevotellaceae(100);Prevotella(100)_634	gi|343206258|ref|NR_044850.1|	87.03	316	24	17	1	307	309	2	2e-95	346
GJE2AWQ01DJG9G_Bacteroidetes(100);Bacteroidetes(100);Bacteroidales(100);Prevotellaceae(100);Prevotella(100)_634	gi|343202301|ref|NR_042587.1|	86.54	327	23	19	1	318	315	1	2e-94	342
GJE2AWQ01DJG9G_Bacteroidetes(100);Bacteroidetes(100);Bacteroidales(100);Prevotellaceae(100);Prevotella(100)_634	gi|265678562|ref|NR_028866.1|	85.42	343	35	14	1	337	349	16	2e-94	342
GJE2AWQ01DJG9G_Bacteroidetes(100);Bacteroidetes(100);Bacteroidales(100);Prevotellaceae(100);Prevotella(100)_634	gi|343206051|ref|NR_044631.1|	85	340	38	10	3	337	339	8	4e-92	335
GJE2AWQ01DJG9G_Bacteroidetes(100);Bacteroidetes(100);Bacteroidales(100);Prevotellaceae(100);Prevotella(100)_634	gi|343200774|ref|NR_041461.1|	85.14	350	23	27	1	337	335	2	5e-91	331
GJE2AWQ01DJG9G_Bacteroidetes(100);Bacteroidetes(100);Bacteroidales(100);Prevotellaceae(100);Prevotella(100)_634	gi|219878142|ref|NR_025281.1|	85.76	323	33	13	1	318	315	1	2e-90	329
GJE2AWQ01DJG9G_Bacteroidetes(100);Bacteroidetes(100);Bacteroidales(100);Prevotellaceae(100);Prevotella(100)_634	gi|343198858|ref|NR_043894.1|	85.45	323	34	13	1	318	315	1	2e-89	326
GJE2AWQ01DJG9G_Bacteroidetes(100);Bacteroidetes(100);Bacteroidales(100);Prevotellaceae(100);Prevotella(100)_634	gi|219846527|ref|NR_026119.1|	86.16	318	25	18	1	308	309	1	2e-89	326
GJE2AWQ01DJG9G_Bacteroidetes(100);Bacteroidetes(100);Bacteroidales(100);Prevotellaceae(100);Prevotella(100)_634	gi|343200598|ref|NR_041285.1|	84.55	343	36	16	2	337	334	2	8e-89	324
GJE2AWQ01DJG9G_Bacteroidetes(100);Bacteroidetes(100);Bacteroidales(100);Prevotellaceae(100);Prevotella(100)_634	gi|343200854|ref|NR_041541.1|	84.59	331	36	15	1	324	323	1	5e-86	315
GJE2AWQ01DJG9G_Bacteroidetes(100);Bacteroidetes(100);Bacteroidales(100);Prevotellaceae(100);Prevotella(100)_634	gi|343200677|ref|NR_041364.1|	84.33	351	22	31	1	337	333	2	2e-85	313
GJE2AWQ01DJG9G_Bacteroidetes(100);Bacteroidetes(100);Bacteroidales(100);Prevotellaceae(100);Prevotella(100)_634	gi|343200237|ref|NR_040924.1|	85.48	303	29	15	1	297	315	22	6e-85	311
GJE2AWQ01DJG9G_Bacteroidetes(100);Bacteroidetes(100);Bacteroidales(100);Prevotellaceae(100);Prevotella(100)_634	gi|343200940|ref|NR_041627.1|	84.45	328	28	20	1	318	315	1	4e-82	302
GJE2AWQ01DJG9G_Bacteroidetes(100);Bacteroidetes(100);Bacteroidales(100);Prevotellaceae(100);Prevotella(100)_634	gi|343200620|ref|NR_041307.1|	83.38	343	37	17	1	337	330	2	1e-81	300
GJE2AWQ01DJG9G_Bacteroidetes(100);Bacteroidetes(100);Bacteroidales(100);Prevotellaceae(100);Prevotella(100)_634	gi|343198484|ref|NR_041907.1|	83.85	322	39	10	2	318	314	1	6e-80	294
GJE2AWQ01DJG9G_Bacteroidetes(100);Bacteroidetes(100);Bacteroidales(100);Prevotellaceae(100);Prevotella(100)_634	gi|343198659|ref|NR_043216.1|	83.95	324	35	16	2	318	314	1	6e-80	294
GJE2AWQ01DJG9G_Bacteroidetes(100);Bacteroidetes(100);Bacteroidales(100);Prevotellaceae(100);Prevotella(100)_634	gi|343200590|ref|NR_041277.1|	83	347	36	20	1	337	335	2	2e-79	292
GJE2AWQ01DJG9G_Bacteroidetes(100);Bacteroidetes(100);Bacteroidales(100);Prevotellaceae(100);Prevotella(100)_634	gi|343198485|ref|NR_041908.1|	83.64	324	38	15	1	318	315	1	8e-79	291
GJE2AWQ01DJG9G_Bacteroidetes(100);Bacteroidetes(100);Bacteroidales(100);Prevotellaceae(100);Prevotella(100)_634	gi|343200178|ref|NR_040865.1|	82.6	339	41	15	1	331	329	1	1e-76	283
GJE2AWQ01DJG9G_Bacteroidetes(100);Bacteroidetes(100);Bacteroidales(100);Prevotellaceae(100);Prevotella(100)_634	gi|265678305|ref|NR_028607.1|	82.95	346	25	27	1	330	329	2	5e-76	281
GJE2AWQ01DJG9G_Bacteroidetes(100);Bacteroidetes(100);Bacteroidales(100);Prevotellaceae(100);Prevotella(100)_634	gi|343200591|ref|NR_041278.1|	82.47	348	36	21	1	337	335	2	5e-76	281
GJE2AWQ01DJG9G_Bacteroidetes(100);Bacteroidetes(100);Bacteroidales(100);Prevotellaceae(100);Prevotella(100)_634	gi|343198544|ref|NR_042841.1|	83.03	330	32	18	2	318	319	1	6e-75	278
GJE2AWQ01DJG9G_Bacteroidetes(100);Bacteroidetes(100);Bacteroidales(100);Prevotellaceae(100);Prevotella(100)_634	gi|343200759|ref|NR_041446.1|	82.83	332	34	21	1	322	319	1	2e-74	276
GJE2AWQ01DJG9G_Bacteroidetes(100);Bacteroidetes(100);Bacteroidales(100);Prevotellaceae(100);Prevotella(100)_634	gi|343200177|ref|NR_040864.1|	82.16	342	39	20	1	333	332	4	8e-74	274
GJE2AWQ01DJG9G_Bacteroidetes(100);Bacteroidetes(100);Bacteroidales(100);Prevotellaceae(100);Prevotella(100)_634	gi|343200939|ref|NR_041626.1|	82.52	326	40	12	1	318	317	1	3e-73	272
GJE2AWQ01DJG9G_Bacteroidetes(100);Bacteroidetes(100);Bacteroidales(100);Prevotellaceae(100);Prevotella(100)_634	gi|343206052|ref|NR_044632.1|	81.66	349	37	22	1	337	343	10	4e-72	268
GJE2AWQ01DJG9G_Bacteroidetes(100);Bacteroidetes(100);Bacteroidales(100);Prevotellaceae(100);Prevotella(100)_634	gi|343200626|ref|NR_041313.1|	81.56	347	42	20	1	337	336	2	1e-71	267
GJE2AWQ01DJG9G_Bacteroidetes(100);Bacteroidetes(100);Bacteroidales(100);Prevotellaceae(100);Prevotella(100)_634	gi|343198665|ref|NR_043224.1|	82.32	328	37	17	1	318	317	1	5e-71	265
GJE2AWQ01DJG9G_Bacteroidetes(100);Bacteroidetes(100);Bacteroidales(100);Prevotellaceae(100);Prevotella(100)_634	gi|343206272|ref|NR_044864.1|	82.52	326	33	21	2	316	313	1	5e-71	265
GJE2AWQ01DJG9G_Bacteroidetes(100);Bacteroidetes(100);Bacteroidales(100);Prevotellaceae(100);Prevotella(100)_634	gi|343200761|ref|NR_041448.1|	81.65	327	46	14	1	322	318	1	2e-69	259
GJE2AWQ01DJG9G_Bacteroidetes(100);Bacteroidetes(100);Bacteroidales(100);Prevotellaceae(100);Prevotella(100)_634	gi|343200179|ref|NR_040866.1|	81.66	349	31	25	1	335	330	1	2e-69	259
GJE2AWQ01DJG9G_Bacteroidetes(100);Bacteroidetes(100);Bacteroidales(100);Prevotellaceae(100);Prevotella(100)_634	gi|343206054|ref|NR_044634.1|	80.69	347	43	20	1	337	342	10	1e-67	254
GJE2AWQ01DJG9G_Bacteroidetes(100);Bacteroidetes(100);Bacteroidales(100);Prevotellaceae(100);Prevotella(100)_634	gi|343200593|ref|NR_041280.1|	80.97	352	35	30	1	337	338	4	1e-66	250
GJE2AWQ01DJG9G_Bacteroidetes(100);Bacteroidetes(100);Bacteroidales(100);Prevotellaceae(100);Prevotella(100)_634	gi|265678976|ref|NR_029284.1|	81.96	316	33	21	2	306	303	1	2e-65	246
GJE2AWQ01DJG9G_Bacteroidetes(100);Bacteroidetes(100);Bacteroidales(100);Prevotellaceae(100);Prevotella(100)_634	gi|219846650|ref|NR_026242.1|	80.98	326	41	21	1	317	314	1	7e-65	244
GJE2AWQ01DJG9G_Bacteroidetes(100);Bacteroidetes(100);Bacteroidales(100);Prevotellaceae(100);Prevotella(100)_634	gi|343198509|ref|NR_042745.1|	80.79	354	31	32	1	337	334	1	2e-64	243
GJE2AWQ01DJG9G_Bacteroidetes(100);Bacteroidetes(100);Bacteroidales(100);Prevotellaceae(100);Prevotella(100)_634	gi|343206056|ref|NR_044636.1|	80.52	349	36	29	1	337	338	10	2e-64	243
GJE2AWQ01DJG9G_Bacteroidetes(100);Bacteroidetes(100);Bacteroidales(100);Prevotellaceae(100);Prevotella(100)_634	gi|343205950|ref|NR_044462.1|	80.47	343	44	17	2	337	328	2	9e-64	241
GJE2AWQ01DJG9G_Bacteroidetes(100);Bacteroidetes(100);Bacteroidales(100);Prevotellaceae(100);Prevotella(100)_634	gi|343200655|ref|NR_041342.1|	80.4	347	42	22	1	337	332	2	9e-64	241
GJE2AWQ01DJG9G_Bacteroidetes(100);Bacteroidetes(100);Bacteroidales(100);Prevotellaceae(100);Prevotella(100)_634	gi|343200236|ref|NR_040923.1|	84.74	249	24	14	1	243	258	18	1e-62	237
GJE2AWQ01DJG9G_Bacteroidetes(100);Bacteroidetes(100);Bacteroidales(100);Prevotellaceae(100);Prevotella(100)_634	gi|224581415|ref|NR_027196.1|	80.62	325	43	16	1	317	313	1	4e-62	235
GJE2AWQ01DJG9G_Bacteroidetes(100);Bacteroidetes(100);Bacteroidales(100);Prevotellaceae(100);Prevotella(100)_634	gi|343206053|ref|NR_044633.1|	79.89	348	40	25	3	337	341	11	2e-60	230
GJE2AWQ01DJG9G_Bacteroidetes(100);Bacteroidetes(100);Bacteroidales(100);Prevotellaceae(100);Prevotella(100)_634	gi|343200664|ref|NR_041351.1|	80.06	356	32	34	1	337	337	2	7e-60	228
GJE2AWQ01DJG9G_Bacteroidetes(100);Bacteroidetes(100);Bacteroidales(100);Prevotellaceae(100);Prevotella(100)_634	gi|343202814|ref|NR_043292.1|	83.94	249	26	14	1	243	285	45	2e-59	226
GJE2AWQ01DJG9G_Bacteroidetes(100);Bacteroidetes(100);Bacteroidales(100);Prevotellaceae(100);Prevotella(100)_634	gi|343200238|ref|NR_040925.1|	80.25	324	44	16	2	318	311	1	2e-59	226
GJE2AWQ01DJG9G_Bacteroidetes(100);Bacteroidetes(100);Bacteroidales(100);Prevotellaceae(100);Prevotella(100)_634	gi|343200355|ref|NR_041042.1|	80	340	40	19	6	337	320	1	2e-59	226
GJE2AWQ01DJG9G_Bacteroidetes(100);Bacteroidetes(100);Bacteroidales(100);Prevotellaceae(100);Prevotella(100)_634	gi|343202633|ref|NR_043017.1|	80.37	326	40	22	1	318	310	1	2e-59	226
GJE2AWQ01DJG9G_Bacteroidetes(100);Bacteroidetes(100);Bacteroidales(100);Prevotellaceae(100);Prevotella(100)_634	gi|343200760|ref|NR_041447.1|	80	335	41	23	1	322	322	1	9e-59	224
GJE2AWQ01DJG9G_Bacteroidetes(100);Bacteroidetes(100);Bacteroidales(100);Prevotellaceae(100);Prevotella(100)_634	gi|343202632|ref|NR_043016.1|	80.36	331	35	27	1	320	312	1	9e-59	224
GJE2AWQ01DJG9G_Bacteroidetes(100);Bacteroidetes(100);Bacteroidales(100);Prevotellaceae(100);Prevotella(100)_634	gi|343201773|ref|NR_042499.1|	81.13	302	35	17	1	292	290	1	3e-58	222
GJE2AWQ01DJG9G_Bacteroidetes(100);Bacteroidetes(100);Bacteroidales(100);Prevotellaceae(100);Prevotella(100)_634	gi|343200777|ref|NR_041464.1|	79.37	349	46	24	1	337	336	2	3e-58	222
GJE2AWQ01DJG9G_Bacteroidetes(100);Bacteroidetes(100);Bacteroidales(100);Prevotellaceae(100);Prevotella(100)_634	gi|343200656|ref|NR_041343.1|	79.37	349	46	23	1	337	336	2	3e-58	222
GJE2AWQ01DJG9G_Bacteroidetes(100);Bacteroidetes(100);Bacteroidales(100);Prevotellaceae(100);Prevotella(100)_634	gi|343199054|ref|NR_044435.1|	79.59	343	43	23	2	337	324	2	1e-57	220
GJE2AWQ01DJG9G_Bacteroidetes(100);Bacteroidetes(100);Bacteroidales(100);Prevotellaceae(100);Prevotella(100)_634	gi|343198437|ref|NR_041818.1|	79.55	352	39	30	1	337	336	3	1e-57	220
GJE2AWQ01DJG9G_Bacteroidetes(100);Bacteroidetes(100);Bacteroidales(100);Prevotellaceae(100);Prevotella(100)_634	gi|343200955|ref|NR_041642.1|	80.7	316	32	26	1	305	298	1	4e-57	219
GJE2AWQ01DJG9G_Bacteroidetes(100);Bacteroidetes(100);Bacteroidales(100);Prevotellaceae(100);Prevotella(100)_634	gi|343200584|ref|NR_041271.1|	79.48	346	42	24	2	337	329	3	4e-57	219
GJE2AWQ01DJG9G_Bacteroidetes(100);Bacteroidetes(100);Bacteroidales(100);Prevotellaceae(100);Prevotella(100)_634	gi|343201477|ref|NR_042203.1|	80.33	305	40	17	1	299	291	1	2e-55	213
GJE2AWQ01DJG9G_Bacteroidetes(100);Bacteroidetes(100);Bacteroidales(100);Prevotellaceae(100);Prevotella(100)_634	gi|219846153|ref|NR_025743.1|	83.2	244	28	11	2	239	281	45	7e-55	211
GJE2AWQ01DJG9G_Bacteroidetes(100);Bacteroidetes(100);Bacteroidales(100);Prevotellaceae(100);Prevotella(100)_634	gi|343200594|ref|NR_041281.1|	79.4	335	41	23	1	322	323	4	7e-55	211
GJE2AWQ01DJG9G_Bacteroidetes(100);Bacteroidetes(100);Bacteroidales(100);Prevotellaceae(100);Prevotella(100)_634	gi|343201004|ref|NR_041691.1|	78.96	347	44	26	2	337	330	2	2e-54	209
GJE2AWQ01DJG9G_Bacteroidetes(100);Bacteroidetes(100);Bacteroidales(100);Prevotellaceae(100);Prevotella(100)_634	gi|219846044|ref|NR_025634.1|	78.99	338	47	18	2	332	321	1	2e-54	209
GJE2AWQ01DJG9G_Bacteroidetes(100);Bacteroidetes(100);Bacteroidales(100);Prevotellaceae(100);Prevotella(100)_634	gi|219846317|ref|NR_025907.1|	78.84	345	44	26	6	337	337	9	2e-54	209
GJE2AWQ01DJG9G_Bacteroidetes(100);Bacteroidetes(100);Bacteroidales(100);Prevotellaceae(100);Prevotella(100)_634	gi|265678884|ref|NR_029190.1|	78.84	345	46	22	2	337	332	6	9e-54	207
GJE2AWQ01DJG9G_Bacteroidetes(100);Bacteroidetes(100);Bacteroidales(100);Prevotellaceae(100);Prevotella(100)_634	gi|310975224|ref|NR_037088.1|	79.15	331	42	27	1	318	317	1	3e-53	206
GJE2AWQ01DJG9G_Bacteroidetes(100);Bacteroidetes(100);Bacteroidales(100);Prevotellaceae(100);Prevotella(100)_634	gi|343202290|ref|NR_042576.1|	78.49	344	53	20	2	337	331	1	3e-53	206
GJE2AWQ01DJG9G_Bacteroidetes(100);Bacteroidetes(100);Bacteroidales(100);Prevotellaceae(100);Prevotella(100)_634	gi|343198983|ref|NR_044249.1|	82.72	243	31	9	2	239	277	41	3e-53	206
GJE2AWQ01DJG9G_Bacteroidetes(100);Bacteroidetes(100);Bacteroidales(100);Prevotellaceae(100);Prevotella(100)_634	gi|228717906|ref|NR_027568.1|	78.55	345	47	22	2	337	328	2	4e-52	202
GJE2AWQ01DJG9G_Bacteroidetes(100);Bacteroidetes(100);Bacteroidales(100);Prevotellaceae(100);Prevotella(100)_634	gi|343206109|ref|NR_044698.1|	78.36	342	49	20	2	337	332	10	4e-52	202
GJE2AWQ01DJG9G_Bacteroidetes(100);Bacteroidetes(100);Bacteroidales(100);Prevotellaceae(100);Prevotella(100)_634	gi|265678771|ref|NR_029076.1|	78.43	343	49	20	2	337	329	5	1e-51	200
GJE2AWQ01DJG9G_Bacteroidetes(100);Bacteroidetes(100);Bacteroidales(100);Prevotellaceae(100);Prevotella(100)_634	gi|343198967|ref|NR_044196.1|	82.3	243	30	11	2	238	255	20	5e-51	198
GJE2AWQ01DJG9G_Bacteroidetes(100);Bacteroidetes(100);Bacteroidales(100);Prevotellaceae(100);Prevotella(100)_634	gi|343203103|ref|NR_043619.1|	82.16	241	34	6	2	238	243	8	5e-51	198
GJE2AWQ01DJG9G_Bacteroidetes(100);Bacteroidetes(100);Bacteroidales(100);Prevotellaceae(100);Prevotella(100)_634	gi|219846155|ref|NR_025745.1|	82.23	242	32	10	2	238	291	56	5e-51	198
GJE2AWQ01DJG9G_Bacteroidetes(100);Bacteroidetes(100);Bacteroidales(100);Prevotellaceae(100);Prevotella(100)_634	gi|219846154|ref|NR_025744.1|	82.45	245	26	15	2	238	302	67	5e-51	198
GJE2AWQ01DJG9G_Bacteroidetes(100);Bacteroidetes(100);Bacteroidales(100);Prevotellaceae(100);Prevotella(100)_634	gi|219878465|ref|NR_025604.1|	82.45	245	26	16	2	238	304	69	5e-51	198
GJE2AWQ01DJG9G_Bacteroidetes(100);Bacteroidetes(100);Bacteroidales(100);Prevotellaceae(100);Prevotella(100)_634	gi|219846320|ref|NR_025910.1|	78.1	347	50	23	2	337	341	10	5e-51	198
GJE2AWQ01DJG9G_Bacteroidetes(100);Bacteroidetes(100);Bacteroidales(100);Prevotellaceae(100);Prevotella(100)_634	gi|343200152|ref|NR_040839.1|	78.2	344	52	17	2	337	334	6	5e-51	198
GJE2AWQ01DJG9G_Bacteroidetes(100);Bacteroidetes(100);Bacteroidales(100);Prevotellaceae(100);Prevotella(100)_634	gi|343199074|ref|NR_044501.1|	78.26	345	46	25	2	337	326	2	7e-50	195
GJE2AWQ01DJG9G_Bacteroidetes(100);Bacteroidetes(100);Bacteroidales(100);Prevotellaceae(100);Prevotella(100)_634	gi|343205891|ref|NR_044376.1|	78.03	346	51	22	2	337	332	2	7e-50	195
GJE2AWQ01DJG9G_Bacteroidetes(100);Bacteroidetes(100);Bacteroidales(100);Prevotellaceae(100);Prevotella(100)_634	gi|343200847|ref|NR_041534.1|	78.22	349	43	29	1	337	330	3	7e-50	195
GJE2AWQ01DJG9G_Bacteroidetes(100);Bacteroidetes(100);Bacteroidales(100);Prevotellaceae(100);Prevotella(100)_634	gi|219878464|ref|NR_025603.1|	81.97	244	29	13	2	238	304	69	2e-49	193
GJE2AWQ01C3RAR_Bacteroidetes(100);Bacteroidetes(100);Bacteroidales(100);Bacteroidaceae(100);Bacteroides(100)_1043|10	gi|343200664|ref|NR_041351.1|	95.55	337	11	3	1	334	337	2	1e-152	536	Bacteroides dorei DSM 17855 strain JCM 13471
GJE2AWQ01C3RAR_Bacteroidetes(100);Bacteroidetes(100);Bacteroidales(100);Bacteroidaceae(100);Bacteroides(100)_1043|10	gi|343198509|ref|NR_042745.1|	94.67	338	10	8	1	334	334	1	4e-147	518
GJE2AWQ01C3RAR_Bacteroidetes(100);Bacteroidetes(100);Bacteroidales(100);Bacteroidaceae(100);Bacteroides(100)_1043|10	gi|343200591|ref|NR_041278.1|	88.79	339	28	8	1	334	335	2	8e-114	407
GJE2AWQ01C3RAR_Bacteroidetes(100);Bacteroidetes(100);Bacteroidales(100);Bacteroidaceae(100);Bacteroides(100)_1043|10	gi|343206054|ref|NR_044634.1|	87.68	341	27	14	1	334	342	10	3e-108	388
GJE2AWQ01C3RAR_Bacteroidetes(100);Bacteroidetes(100);Bacteroidales(100);Bacteroidaceae(100);Bacteroides(100)_1043|10	gi|343206053|ref|NR_044633.1|	87.61	339	27	14	3	334	341	11	5e-106	381
GJE2AWQ01C3RAR_Bacteroidetes(100);Bacteroidetes(100);Bacteroidales(100);Bacteroidaceae(100);Bacteroides(100)_1043|10	gi|343200179|ref|NR_040866.1|	87.61	339	26	16	1	332	330	1	2e-105	379
GJE2AWQ01C3RAR_Bacteroidetes(100);Bacteroidetes(100);Bacteroidales(100);Bacteroidaceae(100);Bacteroides(100)_1043|10	gi|343200590|ref|NR_041277.1|	86.99	346	21	22	1	334	335	2	4e-102	368
GJE2AWQ01C3RAR_Bacteroidetes(100);Bacteroidetes(100);Bacteroidales(100);Bacteroidaceae(100);Bacteroides(100)_1043|10	gi|343200620|ref|NR_041307.1|	86.39	338	33	12	1	334	330	2	8e-99	357
GJE2AWQ01C3RAR_Bacteroidetes(100);Bacteroidetes(100);Bacteroidales(100);Bacteroidaceae(100);Bacteroides(100)_1043|10	gi|343200177|ref|NR_040864.1|	86.18	340	26	20	1	330	332	4	5e-96	348
GJE2AWQ01C3RAR_Bacteroidetes(100);Bacteroidetes(100);Bacteroidales(100);Bacteroidaceae(100);Bacteroides(100)_1043|10	gi|343200626|ref|NR_041313.1|	85.71	343	32	16	1	334	336	2	2e-95	346
GJE2AWQ01C3RAR_Bacteroidetes(100);Bacteroidetes(100);Bacteroidales(100);Bacteroidaceae(100);Bacteroides(100)_1043|10	gi|343200774|ref|NR_041461.1|	85.34	348	23	24	1	334	335	2	4e-92	335
GJE2AWQ01C3RAR_Bacteroidetes(100);Bacteroidetes(100);Bacteroidales(100);Bacteroidaceae(100);Bacteroides(100)_1043|10	gi|343200593|ref|NR_041280.1|	85.17	344	32	18	1	334	338	4	4e-92	335
GJE2AWQ01C3RAR_Bacteroidetes(100);Bacteroidetes(100);Bacteroidales(100);Bacteroidaceae(100);Bacteroides(100)_1043|10	gi|265678305|ref|NR_028607.1|	85.46	337	30	17	1	327	329	2	1e-91	333
GJE2AWQ01C3RAR_Bacteroidetes(100);Bacteroidetes(100);Bacteroidales(100);Bacteroidaceae(100);Bacteroides(100)_1043|10	gi|343200940|ref|NR_041627.1|	85.98	321	33	10	1	315	315	1	1e-91	333
GJE2AWQ01C3RAR_Bacteroidetes(100);Bacteroidetes(100);Bacteroidales(100);Bacteroidaceae(100);Bacteroides(100)_1043|10	gi|224581415|ref|NR_027196.1|	85.89	319	34	11	1	314	313	1	5e-91	331
GJE2AWQ01C3RAR_Bacteroidetes(100);Bacteroidetes(100);Bacteroidales(100);Bacteroidaceae(100);Bacteroides(100)_1043|10	gi|343202632|ref|NR_043016.1|	85.76	323	29	13	1	317	312	1	2e-89	326
GJE2AWQ01C3RAR_Bacteroidetes(100);Bacteroidetes(100);Bacteroidales(100);Bacteroidaceae(100);Bacteroides(100)_1043|10	gi|343200955|ref|NR_041642.1|	86.32	307	28	13	1	302	298	1	3e-88	322
GJE2AWQ01C3RAR_Bacteroidetes(100);Bacteroidetes(100);Bacteroidales(100);Bacteroidaceae(100);Bacteroides(100)_1043|10	gi|343200178|ref|NR_040865.1|	84.37	339	32	20	1	328	329	1	2e-85	313
GJE2AWQ01C3RAR_Bacteroidetes(100);Bacteroidetes(100);Bacteroidales(100);Bacteroidaceae(100);Bacteroides(100)_1043|10	gi|219846650|ref|NR_026242.1|	84.62	325	28	22	1	314	314	1	2e-84	309
GJE2AWQ01C3RAR_Bacteroidetes(100);Bacteroidetes(100);Bacteroidales(100);Bacteroidaceae(100);Bacteroides(100)_1043|10	gi|343202633|ref|NR_043017.1|	84.74	321	32	15	1	315	310	1	3e-83	305
GJE2AWQ01C3RAR_Bacteroidetes(100);Bacteroidetes(100);Bacteroidales(100);Bacteroidaceae(100);Bacteroides(100)_1043|10	gi|343200759|ref|NR_041446.1|	84.29	331	28	19	1	319	319	1	4e-82	302
GJE2AWQ01C3RAR_Bacteroidetes(100);Bacteroidetes(100);Bacteroidales(100);Bacteroidaceae(100);Bacteroides(100)_1043|10	gi|343200594|ref|NR_041281.1|	84.24	330	31	18	1	319	323	4	4e-82	302
GJE2AWQ01C3RAR_Bacteroidetes(100);Bacteroidetes(100);Bacteroidales(100);Bacteroidaceae(100);Bacteroides(100)_1043|10	gi|343198437|ref|NR_041818.1|	82.94	340	46	12	1	334	336	3	2e-80	296
GJE2AWQ01C3RAR_Bacteroidetes(100);Bacteroidetes(100);Bacteroidales(100);Bacteroidaceae(100);Bacteroides(100)_1043|10	gi|343200939|ref|NR_041626.1|	83.02	324	39	13	1	315	317	1	4e-77	285
GJE2AWQ01C3RAR_Bacteroidetes(100);Bacteroidetes(100);Bacteroidales(100);Bacteroidaceae(100);Bacteroides(100)_1043|10	gi|343200761|ref|NR_041448.1|	82.88	333	28	25	1	319	318	1	3e-73	272
GJE2AWQ01C3RAR_Bacteroidetes(100);Bacteroidetes(100);Bacteroidales(100);Bacteroidaceae(100);Bacteroides(100)_1043|10	gi|343200760|ref|NR_041447.1|	82.48	331	37	18	1	319	322	1	1e-72	270
GJE2AWQ01C3RAR_Bacteroidetes(100);Bacteroidetes(100);Bacteroidales(100);Bacteroidaceae(100);Bacteroides(100)_1043|10	gi|343201773|ref|NR_042499.1|	83.61	299	30	19	1	289	290	1	2e-70	263
GJE2AWQ01C3RAR_Bacteroidetes(100);Bacteroidetes(100);Bacteroidales(100);Bacteroidaceae(100);Bacteroides(100)_1043|10	gi|343206052|ref|NR_044632.1|	80.99	342	49	14	1	334	343	10	2e-70	263
GJE2AWQ01C3RAR_Bacteroidetes(100);Bacteroidetes(100);Bacteroidales(100);Bacteroidaceae(100);Bacteroides(100)_1043|10	gi|343201477|ref|NR_042203.1|	83	300	38	12	1	296	291	1	2e-69	259
GJE2AWQ01C3RAR_Bacteroidetes(100);Bacteroidetes(100);Bacteroidales(100);Bacteroidaceae(100);Bacteroides(100)_1043|10	gi|343206007|ref|NR_044556.1|	80.76	343	46	18	2	334	336	4	1e-66	250
GJE2AWQ01C3RAR_Bacteroidetes(100);Bacteroidetes(100);Bacteroidales(100);Bacteroidaceae(100);Bacteroides(100)_1043|10	gi|343200677|ref|NR_041364.1|	81.03	348	36	24	1	334	333	2	1e-66	250
GJE2AWQ01C3RAR_Bacteroidetes(100);Bacteroidetes(100);Bacteroidales(100);Bacteroidaceae(100);Bacteroides(100)_1043|10	gi|343206051|ref|NR_044631.1|	80.76	343	44	20	3	334	339	8	1e-66	250
GJE2AWQ01C3RAR_Bacteroidetes(100);Bacteroidetes(100);Bacteroidales(100);Bacteroidaceae(100);Bacteroides(100)_1043|10	gi|265678562|ref|NR_028866.1|	80.47	343	49	18	1	334	349	16	2e-65	246
GJE2AWQ01C3RAR_Bacteroidetes(100);Bacteroidetes(100);Bacteroidales(100);Bacteroidaceae(100);Bacteroides(100)_1043|10	gi|310975224|ref|NR_037088.1|	81.33	332	30	28	1	315	317	1	7e-65	244
GJE2AWQ01C3RAR_Bacteroidetes(100);Bacteroidetes(100);Bacteroidales(100);Bacteroidaceae(100);Bacteroides(100)_1043|10	gi|343200592|ref|NR_041279.1|	84.98	253	25	13	1	247	266	21	7e-65	244
GJE2AWQ01C3RAR_Bacteroidetes(100);Bacteroidetes(100);Bacteroidales(100);Bacteroidaceae(100);Bacteroides(100)_1043|10	gi|219857187|ref|NR_024815.1|	80.4	347	40	27	2	334	334	2	3e-63	239
GJE2AWQ01C3RAR_Bacteroidetes(100);Bacteroidetes(100);Bacteroidales(100);Bacteroidaceae(100);Bacteroides(100)_1043|10	gi|343206048|ref|NR_044628.1|	80.12	347	44	23	1	334	344	10	3e-63	239
GJE2AWQ01C3RAR_Bacteroidetes(100);Bacteroidetes(100);Bacteroidales(100);Bacteroidaceae(100);Bacteroides(100)_1043|10	gi|265678842|ref|NR_029147.1|	80.29	350	38	27	1	334	340	6	4e-62	235
GJE2AWQ01C3RAR_Bacteroidetes(100);Bacteroidetes(100);Bacteroidales(100);Bacteroidaceae(100);Bacteroides(100)_1043|10	gi|343198665|ref|NR_043224.1|	80.67	326	43	18	1	315	317	1	4e-62	235
GJE2AWQ01C3RAR_Bacteroidetes(100);Bacteroidetes(100);Bacteroidales(100);Bacteroidaceae(100);Bacteroides(100)_1043|10	gi|343200997|ref|NR_041684.1|	79.94	349	43	23	1	334	338	2	5e-61	231
GJE2AWQ01C3RAR_Bacteroidetes(100);Bacteroidetes(100);Bacteroidales(100);Bacteroidaceae(100);Bacteroides(100)_1043|10	gi|343200190|ref|NR_040877.1|	80.17	353	34	30	1	334	337	2	5e-61	231
GJE2AWQ01C3RAR_Bacteroidetes(100);Bacteroidetes(100);Bacteroidales(100);Bacteroidaceae(100);Bacteroides(100)_1043|10	gi|343201228|ref|NR_041954.1|	79.42	345	49	22	1	334	335	2	2e-59	226
GJE2AWQ01C3RAR_Bacteroidetes(100);Bacteroidetes(100);Bacteroidales(100);Bacteroidaceae(100);Bacteroides(100)_1043|10	gi|343200777|ref|NR_041464.1|	79.48	346	48	19	1	334	336	2	9e-59	224
GJE2AWQ01C3RAR_Bacteroidetes(100);Bacteroidetes(100);Bacteroidales(100);Bacteroidaceae(100);Bacteroides(100)_1043|10	gi|343200656|ref|NR_041343.1|	79.42	345	50	18	1	334	336	2	9e-59	224
GJE2AWQ01C3RAR_Bacteroidetes(100);Bacteroidetes(100);Bacteroidales(100);Bacteroidaceae(100);Bacteroides(100)_1043|10	gi|343200369|ref|NR_041056.1|	79.66	354	36	29	1	334	339	2	3e-58	222
GJE2AWQ01C3RAR_Bacteroidetes(100);Bacteroidetes(100);Bacteroidales(100);Bacteroidaceae(100);Bacteroides(100)_1043|10	gi|219857188|ref|NR_024816.1|	79.37	349	42	27	1	334	335	2	4e-57	219
GJE2AWQ01C3RAR_Bacteroidetes(100);Bacteroidetes(100);Bacteroidales(100);Bacteroidaceae(100);Bacteroides(100)_1043|10	gi|265678844|ref|NR_029149.1|	79.37	349	42	28	1	334	343	10	4e-57	219
GJE2AWQ01C3RAR_Bacteroidetes(100);Bacteroidetes(100);Bacteroidales(100);Bacteroidaceae(100);Bacteroides(100)_1043|10	gi|219878161|ref|NR_025300.1|	79.02	348	47	22	1	334	337	2	5e-56	215
GJE2AWQ01C3RAR_Bacteroidetes(100);Bacteroidetes(100);Bacteroidales(100);Bacteroidaceae(100);Bacteroides(100)_1043|10	gi|343200798|ref|NR_041485.1|	79.09	330	49	20	1	320	320	1	2e-54	209
GJE2AWQ01C3RAR_Bacteroidetes(100);Bacteroidetes(100);Bacteroidales(100);Bacteroidaceae(100);Bacteroides(100)_1043|10	gi|343198659|ref|NR_043216.1|	79.64	329	37	29	2	315	314	1	2e-54	209
GJE2AWQ01C3RAR_Bacteroidetes(100);Bacteroidetes(100);Bacteroidales(100);Bacteroidaceae(100);Bacteroides(100)_1043|10	gi|265678843|ref|NR_029148.1|	78.74	348	44	27	3	334	343	10	9e-54	207
GJE2AWQ01C3RAR_Bacteroidetes(100);Bacteroidetes(100);Bacteroidales(100);Bacteroidaceae(100);Bacteroides(100)_1043|10	gi|343200598|ref|NR_041285.1|	78.67	347	46	27	2	334	334	2	3e-53	206
GJE2AWQ01C3RAR_Bacteroidetes(100);Bacteroidetes(100);Bacteroidales(100);Bacteroidaceae(100);Bacteroides(100)_1043|10	gi|343206056|ref|NR_044636.1|	78.61	346	45	24	1	334	338	10	3e-53	206
GJE2AWQ01C3RAR_Bacteroidetes(100);Bacteroidetes(100);Bacteroidales(100);Bacteroidaceae(100);Bacteroides(100)_1043|10	gi|343198546|ref|NR_042843.1|	79.28	333	35	27	1	315	317	1	1e-52	204
GJE2AWQ01C3RAR_Bacteroidetes(100);Bacteroidetes(100);Bacteroidales(100);Bacteroidaceae(100);Bacteroides(100)_1043|10	gi|343201004|ref|NR_041691.1|	78.61	346	44	25	2	334	330	2	4e-52	202
GJE2AWQ01C3RAR_Bacteroidetes(100);Bacteroidetes(100);Bacteroidales(100);Bacteroidaceae(100);Bacteroides(100)_1043|10	gi|343198994|ref|NR_044270.1|	79.28	333	34	30	1	315	316	1	1e-51	200
GJE2AWQ01C3RAR_Bacteroidetes(100);Bacteroidetes(100);Bacteroidales(100);Bacteroidaceae(100);Bacteroides(100)_1043|10	gi|343206049|ref|NR_044629.1|	78.1	347	46	26	3	334	340	9	1e-51	200
GJE2AWQ01C3RAR_Bacteroidetes(100);Bacteroidetes(100);Bacteroidales(100);Bacteroidaceae(100);Bacteroides(100)_1043|10	gi|343199074|ref|NR_044501.1|	78.43	343	46	23	2	334	326	2	5e-51	198
GJE2AWQ01C3RAR_Bacteroidetes(100);Bacteroidetes(100);Bacteroidales(100);Bacteroidaceae(100);Bacteroides(100)_1043|10	gi|343200655|ref|NR_041342.1|	78.32	346	48	23	1	334	332	2	5e-51	198
GJE2AWQ01C3RAR_Bacteroidetes(100);Bacteroidetes(100);Bacteroidales(100);Bacteroidaceae(100);Bacteroides(100)_1043|10	gi|343198484|ref|NR_041907.1|	78.9	327	43	26	2	315	314	1	5e-51	198
GJE2AWQ01C3RAR_Bacteroidetes(100);Bacteroidetes(100);Bacteroidales(100);Bacteroidaceae(100);Bacteroides(100)_1043|10	gi|343206047|ref|NR_044627.1|	78.47	353	36	30	3	334	343	10	2e-50	196
GJE2AWQ01C3RAR_Bacteroidetes(100);Bacteroidetes(100);Bacteroidales(100);Bacteroidaceae(100);Bacteroides(100)_1043|10	gi|343201003|ref|NR_041690.1|	78.13	343	49	20	2	334	328	2	7e-50	195
GJE2AWQ01C3RAR_Bacteroidetes(100);Bacteroidetes(100);Bacteroidales(100);Bacteroidaceae(100);Bacteroides(100)_1043|10	gi|343206050|ref|NR_044630.1|	78.16	348	44	28	3	334	341	10	7e-50	195
GJE2AWQ01C3RAR_Bacteroidetes(100);Bacteroidetes(100);Bacteroidales(100);Bacteroidaceae(100);Bacteroides(100)_1043|10	gi|343206272|ref|NR_044864.1|	78.83	326	42	26	2	313	313	1	7e-50	195
GJE2AWQ01C3RAR_Bacteroidetes(100);Bacteroidetes(100);Bacteroidales(100);Bacteroidaceae(100);Bacteroides(100)_1043|10	gi|343198485|ref|NR_041908.1|	78.42	329	43	26	1	315	315	1	3e-48	189
GJE2AWQ01C3RAR_Bacteroidetes(100);Bacteroidetes(100);Bacteroidales(100);Bacteroidaceae(100);Bacteroides(100)_1043|10	gi|343200847|ref|NR_041534.1|	77.68	345	49	23	1	334	330	3	1e-47	187
GJE2AWQ01C3RAR_Bacteroidetes(100);Bacteroidetes(100);Bacteroidales(100);Bacteroidaceae(100);Bacteroides(100)_1043|10	gi|343199075|ref|NR_044502.1|	77.58	339	54	16	2	334	324	2	4e-47	185
GJE2AWQ01C3RAR_Bacteroidetes(100);Bacteroidetes(100);Bacteroidales(100);Bacteroidaceae(100);Bacteroides(100)_1043|10	gi|343199048|ref|NR_044407.1|	78.38	333	38	26	1	315	317	1	4e-47	185
GJE2AWQ01C3RAR_Bacteroidetes(100);Bacteroidetes(100);Bacteroidales(100);Bacteroidaceae(100);Bacteroides(100)_1043|10	gi|343198545|ref|NR_042842.1|	78.57	336	32	33	1	315	317	1	4e-47	185
GJE2AWQ01C3RAR_Bacteroidetes(100);Bacteroidetes(100);Bacteroidales(100);Bacteroidaceae(100);Bacteroides(100)_1043|10	gi|343202727|ref|NR_043154.1|	77.19	342	60	17	2	334	334	2	1e-46	183
GJE2AWQ01C3RAR_Bacteroidetes(100);Bacteroidetes(100);Bacteroidales(100);Bacteroidaceae(100);Bacteroides(100)_1043|10	gi|265678976|ref|NR_029284.1|	78.48	316	41	26	2	303	303	1	5e-46	182
GJE2AWQ01C3RAR_Bacteroidetes(100);Bacteroidetes(100);Bacteroidales(100);Bacteroidaceae(100);Bacteroides(100)_1043|10	gi|343200151|ref|NR_040838.1|	91.6	131	11	0	204	334	136	6	5e-46	182
GJE2AWQ01C3RAR_Bacteroidetes(100);Bacteroidetes(100);Bacteroidales(100);Bacteroidaceae(100);Bacteroides(100)_1043|10	gi|343198858|ref|NR_043894.1|	77.95	331	41	28	1	315	315	1	2e-45	180
GJE2AWQ01C3RAR_Bacteroidetes(100);Bacteroidetes(100);Bacteroidales(100);Bacteroidaceae(100);Bacteroides(100)_1043|10	gi|219846318|ref|NR_025908.1|	90.84	131	12	0	204	334	139	9	2e-45	180
GJE2AWQ01C3RAR_Bacteroidetes(100);Bacteroidetes(100);Bacteroidales(100);Bacteroidaceae(100);Bacteroides(100)_1043|10	gi|219878142|ref|NR_025281.1|	77.68	327	49	23	1	315	315	1	7e-45	178
GJE2AWQ01C3RAR_Bacteroidetes(100);Bacteroidetes(100);Bacteroidales(100);Bacteroidaceae(100);Bacteroides(100)_1043|10	gi|343200854|ref|NR_041541.1|	77.65	340	40	30	1	321	323	1	9e-44	174
GJE2AWQ01C3RAR_Bacteroidetes(100);Bacteroidetes(100);Bacteroidales(100);Bacteroidaceae(100);Bacteroides(100)_1043|10	gi|343198544|ref|NR_042841.1|	77.78	333	41	30	2	315	319	1	9e-44	174
GJE2AWQ01C3RAR_Bacteroidetes(100);Bacteroidetes(100);Bacteroidales(100);Bacteroidaceae(100);Bacteroides(100)_1043|10	gi|343200152|ref|NR_040839.1|	77.17	346	49	23	2	334	334	6	9e-44	174
GJE2AWQ01C3RAR_Bacteroidetes(100);Bacteroidetes(100);Bacteroidales(100);Bacteroidaceae(100);Bacteroides(100)_1043|10	gi|343202301|ref|NR_042587.1|	77.13	328	49	24	1	315	315	1	4e-42	169
GJE2AWQ01C3RAR_Bacteroidetes(100);Bacteroidetes(100);Bacteroidales(100);Bacteroidaceae(100);Bacteroides(100)_1043|10	gi|343202814|ref|NR_043292.1|	78.41	301	35	25	1	287	285	1	4e-42	169
GJE2AWQ01C3RAR_Bacteroidetes(100);Bacteroidetes(100);Bacteroidales(100);Bacteroidaceae(100);Bacteroides(100)_1043|10	gi|343200236|ref|NR_040923.1|	79.69	256	33	19	1	247	258	13	1e-41	167
GJE2AWQ01C3RAR_Bacteroidetes(100);Bacteroidetes(100);Bacteroidales(100);Bacteroidaceae(100);Bacteroides(100)_1043|10	gi|343206258|ref|NR_044850.1|	77.02	322	42	28	1	304	309	2	7e-40	161
GJE2AWQ01C3RAR_Bacteroidetes(100);Bacteroidetes(100);Bacteroidales(100);Bacteroidaceae(100);Bacteroides(100)_1043|10	gi|343200821|ref|NR_041508.1|	76.44	331	56	20	1	319	321	1	2e-39	159
GJE2AWQ01C3RAR_Bacteroidetes(100);Bacteroidetes(100);Bacteroidales(100);Bacteroidaceae(100);Bacteroides(100)_1043|10	gi|343198865|ref|NR_043907.1|	76.32	342	55	20	2	334	326	2	2e-39	159
GJE2AWQ01C3RAR_Bacteroidetes(100);Bacteroidetes(100);Bacteroidales(100);Bacteroidaceae(100);Bacteroides(100)_1043|10	gi|265678512|ref|NR_028815.1|	76.54	341	48	26	2	332	319	1	2e-39	159
GJE2AWQ01C3RAR_Bacteroidetes(100);Bacteroidetes(100);Bacteroidales(100);Bacteroidaceae(100);Bacteroides(100)_1043|10	gi|219846527|ref|NR_026119.1|	77.16	324	40	29	1	305	309	1	9e-39	158
GJE2AWQ01C3RAR_Bacteroidetes(100);Bacteroidetes(100);Bacteroidales(100);Bacteroidaceae(100);Bacteroides(100)_1043|10	gi|343202344|ref|NR_042630.1|	76.32	342	51	25	2	331	324	1	3e-38	156
GJE2AWQ01C3RAR_Bacteroidetes(100);Bacteroidetes(100);Bacteroidales(100);Bacteroidaceae(100);Bacteroides(100)_1043|10	gi|265678884|ref|NR_029190.1|	76.23	345	52	23	2	334	332	6	3e-38	156
GJE2AWQ01C3RAR_Bacteroidetes(100);Bacteroidetes(100);Bacteroidales(100);Bacteroidaceae(100);Bacteroides(100)_1043|10	gi|343205891|ref|NR_044376.1|	75.59	340	67	14	2	334	332	2	1e-37	154
GJE2AWQ01C3RAR_Bacteroidetes(100);Bacteroidetes(100);Bacteroidales(100);Bacteroidaceae(100);Bacteroides(100)_1043|10	gi|219846317|ref|NR_025907.1|	75.52	339	63	18	6	334	337	9	4e-37	152
GJE2AWQ01C3RAR_Bacteroidetes(100);Bacteroidetes(100);Bacteroidales(100);Bacteroidaceae(100);Bacteroides(100)_1043|10	gi|343205950|ref|NR_044462.1|	75.87	344	55	22	2	334	328	2	1e-36	150
GJE2AWQ01C3RAR_Bacteroidetes(100);Bacteroidetes(100);Bacteroidales(100);Bacteroidaceae(100);Bacteroides(100)_1043|10	gi|228717906|ref|NR_027568.1|	75.87	344	55	22	2	334	328	2	1e-36	150
GJE2AWQ01C3RAR_Bacteroidetes(100);Bacteroidetes(100);Bacteroidales(100);Bacteroidaceae(100);Bacteroides(100)_1043|10	gi|219846320|ref|NR_025910.1|	75.51	343	63	19	2	334	341	10	1e-36	150
GJE2AWQ01C3RAR_Bacteroidetes(100);Bacteroidetes(100);Bacteroidales(100);Bacteroidaceae(100);Bacteroides(100)_1043|10	gi|343200237|ref|NR_040924.1|	78.31	249	40	14	1	242	315	74	5e-36	148
GJE2AWQ01C3RAR_Bacteroidetes(100);Bacteroidetes(100);Bacteroidales(100);Bacteroidaceae(100);Bacteroides(100)_1043|10	gi|343201591|ref|NR_042317.1|	75.59	340	61	18	2	334	333	9	5e-36	148
GJE2AWQ01C3RAR_Bacteroidetes(100);Bacteroidetes(100);Bacteroidales(100);Bacteroidaceae(100);Bacteroides(100)_1043|10	gi|219846544|ref|NR_026136.1|	75.93	324	58	18	2	315	314	1	5e-36	148
GJE2AWQ01C3RAR_Bacteroidetes(100);Bacteroidetes(100);Bacteroidales(100);Bacteroidaceae(100);Bacteroides(100)_1043|10	gi|343198529|ref|NR_042803.1|	90.18	112	11	0	204	315	112	1	2e-35	147
GJE2AWQ01C3RAR_Bacteroidetes(100);Bacteroidetes(100);Bacteroidales(100);Bacteroidaceae(100);Bacteroides(100)_1043|10	gi|219846825|ref|NR_026417.1|	76.15	327	47	28	1	309	314	1	7e-35	145
GJE2AWQ01C3RAR_Bacteroidetes(100);Bacteroidetes(100);Bacteroidales(100);Bacteroidaceae(100);Bacteroides(100)_1043|10	gi|265678771|ref|NR_029076.1|	75.22	339	64	15	2	334	329	5	2e-34	143
GJE2AWQ01C3RAR_Bacteroidetes(100);Bacteroidetes(100);Bacteroidales(100);Bacteroidaceae(100);Bacteroides(100)_1043|10	gi|219857262|ref|NR_024893.1|	75.78	322	56	21	2	315	308	1	2e-34	143
GJE2AWQ01E0FVG_Firmicutes(100);""Clostridia""(100);Clostridiales(100);""Lachnospiraceae""(100);""Lachnospiraceae_Incertae_Sedis""(100);unclassified(100);unclassified(100);unclassified(100)_1434|6	gi|219857539|ref|NR_025127.1|	89.86	345	24	10	2	340	340	1	1e-121	433	Lachnobacterium bovis strain LRC 5382
GJE2AWQ01E0FVG_Firmicutes(100);""Clostridia""(100);Clostridiales(100);""Lachnospiraceae""(100);""Lachnospiraceae_Incertae_Sedis""(100);unclassified(100);unclassified(100);unclassified(100)_1434|6	gi|343201281|ref|NR_042007.1|	88.79	348	20	18	1	338	339	1	2e-114	409
GJE2AWQ01E0FVG_Firmicutes(100);""Clostridia""(100);Clostridiales(100);""Lachnospiraceae""(100);""Lachnospiraceae_Incertae_Sedis""(100);unclassified(100);unclassified(100);unclassified(100)_1434|6	gi|228716944|ref|NR_027557.1|	88.18	347	24	16	1	338	339	1	5e-111	398
GJE2AWQ01E0FVG_Firmicutes(100);""Clostridia""(100);Clostridiales(100);""Lachnospiraceae""(100);""Lachnospiraceae_Incertae_Sedis""(100);unclassified(100);unclassified(100);unclassified(100)_1434|6	gi|343201282|ref|NR_042008.1|	87.86	346	23	17	1	336	337	1	3e-108	388
GJE2AWQ01E0FVG_Firmicutes(100);""Clostridia""(100);Clostridiales(100);""Lachnospiraceae""(100);""Lachnospiraceae_Incertae_Sedis""(100);unclassified(100);unclassified(100);unclassified(100)_1434|6	gi|343198540|ref|NR_042832.1|	87.95	332	25	14	1	323	326	1	6e-105	377
GJE2AWQ01E0FVG_Firmicutes(100);""Clostridia""(100);Clostridiales(100);""Lachnospiraceae""(100);""Lachnospiraceae_Incertae_Sedis""(100);unclassified(100);unclassified(100);unclassified(100)_1434|6	gi|310975005|ref|NR_036869.1|	86.78	348	29	15	1	342	338	2	3e-103	372
GJE2AWQ01E0FVG_Firmicutes(100);""Clostridia""(100);Clostridiales(100);""Lachnospiraceae""(100);""Lachnospiraceae_Incertae_Sedis""(100);unclassified(100);unclassified(100);unclassified(100)_1434|6	gi|310974913|ref|NR_036776.1|	86.88	343	28	17	2	335	336	2	4e-102	368
GJE2AWQ01E0FVG_Firmicutes(100);""Clostridia""(100);Clostridiales(100);""Lachnospiraceae""(100);""Lachnospiraceae_Incertae_Sedis""(100);unclassified(100);unclassified(100);unclassified(100)_1434|6	gi|265678940|ref|NR_029248.1|	85.99	357	23	24	1	342	345	1	2e-100	363
GJE2AWQ01E0FVG_Firmicutes(100);""Clostridia""(100);Clostridiales(100);""Lachnospiraceae""(100);""Lachnospiraceae_Incertae_Sedis""(100);unclassified(100);unclassified(100);unclassified(100)_1434|6	gi|343198449|ref|NR_041882.1|	86.12	353	28	17	1	342	345	3	6e-100	361
GJE2AWQ01E0FVG_Firmicutes(100);""Clostridia""(100);Clostridiales(100);""Lachnospiraceae""(100);""Lachnospiraceae_Incertae_Sedis""(100);unclassified(100);unclassified(100);unclassified(100)_1434|6	gi|219846902|ref|NR_026494.1|	86.55	342	25	20	1	331	332	1	8e-99	357
GJE2AWQ01E0FVG_Firmicutes(100);""Clostridia""(100);Clostridiales(100);""Lachnospiraceae""(100);""Lachnospiraceae_Incertae_Sedis""(100);unclassified(100);unclassified(100);unclassified(100)_1434|6	gi|219857405|ref|NR_024993.1|	85.75	351	32	16	2	342	344	2	3e-98	355
GJE2AWQ01E0FVG_Firmicutes(100);""Clostridia""(100);Clostridiales(100);""Lachnospiraceae""(100);""Lachnospiraceae_Incertae_Sedis""(100);unclassified(100);unclassified(100);unclassified(100)_1434|6	gi|310974936|ref|NR_036800.1|	86.67	330	27	17	1	321	322	1	4e-97	351
GJE2AWQ01E0FVG_Firmicutes(100);""Clostridia""(100);Clostridiales(100);""Lachnospiraceae""(100);""Lachnospiraceae_Incertae_Sedis""(100);unclassified(100);unclassified(100);unclassified(100)_1434|6	gi|265678424|ref|NR_028726.1|	85.55	353	30	19	1	342	344	2	1e-96	350
GJE2AWQ01E0FVG_Firmicutes(100);""Clostridia""(100);Clostridiales(100);""Lachnospiraceae""(100);""Lachnospiraceae_Incertae_Sedis""(100);unclassified(100);unclassified(100);unclassified(100)_1434|6	gi|310974914|ref|NR_036777.1|	86.09	338	28	18	1	328	329	1	2e-95	346
GJE2AWQ01E0FVG_Firmicutes(100);""Clostridia""(100);Clostridiales(100);""Lachnospiraceae""(100);""Lachnospiraceae_Incertae_Sedis""(100);unclassified(100);unclassified(100);unclassified(100)_1434|6	gi|219878428|ref|NR_025567.1|	85.27	353	31	18	1	342	344	2	6e-95	344
GJE2AWQ01E0FVG_Firmicutes(100);""Clostridia""(100);Clostridiales(100);""Lachnospiraceae""(100);""Lachnospiraceae_Incertae_Sedis""(100);unclassified(100);unclassified(100);unclassified(100)_1434|6	gi|219857286|ref|NR_024917.1|	85.55	346	27	21	1	334	335	1	8e-94	340
GJE2AWQ01E0FVG_Firmicutes(100);""Clostridia""(100);Clostridiales(100);""Lachnospiraceae""(100);""Lachnospiraceae_Incertae_Sedis""(100);unclassified(100);unclassified(100);unclassified(100)_1434|6	gi|219846901|ref|NR_026493.1|	85.51	345	27	21	1	333	334	1	3e-93	339
GJE2AWQ01E0FVG_Firmicutes(100);""Clostridia""(100);Clostridiales(100);""Lachnospiraceae""(100);""Lachnospiraceae_Incertae_Sedis""(100);unclassified(100);unclassified(100);unclassified(100)_1434|6	gi|343198924|ref|NR_044048.1|	85.84	332	30	16	1	323	324	1	1e-92	337
GJE2AWQ01E0FVG_Firmicutes(100);""Clostridia""(100);Clostridiales(100);""Lachnospiraceae""(100);""Lachnospiraceae_Incertae_Sedis""(100);unclassified(100);unclassified(100);unclassified(100)_1434|6	gi|310975064|ref|NR_036928.1|	84.91	338	32	16	1	328	329	1	2e-90	329
GJE2AWQ01E0FVG_Firmicutes(100);""Clostridia""(100);Clostridiales(100);""Lachnospiraceae""(100);""Lachnospiraceae_Incertae_Sedis""(100);unclassified(100);unclassified(100);unclassified(100)_1434|6	gi|310975204|ref|NR_037068.1|	84.77	348	30	20	1	336	337	1	6e-90	327
GJE2AWQ01E0FVG_Firmicutes(100);""Clostridia""(100);Clostridiales(100);""Lachnospiraceae""(100);""Lachnospiraceae_Incertae_Sedis""(100);unclassified(100);unclassified(100);unclassified(100)_1434|6	gi|343205824|ref|NR_044265.1|	84.34	332	37	14	1	323	326	1	6e-90	327
GJE2AWQ01E0FVG_Firmicutes(100);""Clostridia""(100);Clostridiales(100);""Lachnospiraceae""(100);""Lachnospiraceae_Incertae_Sedis""(100);unclassified(100);unclassified(100);unclassified(100)_1434|6	gi|219846817|ref|NR_026409.1|	84.77	348	30	20	1	336	337	1	6e-90	327
GJE2AWQ01E0FVG_Firmicutes(100);""Clostridia""(100);Clostridiales(100);""Lachnospiraceae""(100);""Lachnospiraceae_Incertae_Sedis""(100);unclassified(100);unclassified(100);unclassified(100)_1434|6	gi|343206126|ref|NR_044715.1|	84.51	355	30	19	1	342	353	11	6e-90	327
GJE2AWQ01E0FVG_Firmicutes(100);""Clostridia""(100);Clostridiales(100);""Lachnospiraceae""(100);""Lachnospiraceae_Incertae_Sedis""(100);unclassified(100);unclassified(100);unclassified(100)_1434|6	gi|219846720|ref|NR_026312.1|	84.89	331	30	20	2	321	322	1	3e-88	322
GJE2AWQ01E0FVG_Firmicutes(100);""Clostridia""(100);Clostridiales(100);""Lachnospiraceae""(100);""Lachnospiraceae_Incertae_Sedis""(100);unclassified(100);unclassified(100);unclassified(100)_1434|6	gi|343206063|ref|NR_044645.1|	83.67	349	34	20	6	342	347	10	3e-88	322
GJE2AWQ01E0FVG_Firmicutes(100);""Clostridia""(100);Clostridiales(100);""Lachnospiraceae""(100);""Lachnospiraceae_Incertae_Sedis""(100);unclassified(100);unclassified(100);unclassified(100)_1434|6	gi|219878251|ref|NR_025390.1|	84.73	334	32	18	1	323	326	1	4e-87	318
GJE2AWQ01E0FVG_Firmicutes(100);""Clostridia""(100);Clostridiales(100);""Lachnospiraceae""(100);""Lachnospiraceae_Incertae_Sedis""(100);unclassified(100);unclassified(100);unclassified(100)_1434|6	gi|265678879|ref|NR_029185.1|	83.85	353	38	16	1	342	345	1	4e-87	318
GJE2AWQ01E0FVG_Firmicutes(100);""Clostridia""(100);Clostridiales(100);""Lachnospiraceae""(100);""Lachnospiraceae_Incertae_Sedis""(100);unclassified(100);unclassified(100);unclassified(100)_1434|6	gi|265678482|ref|NR_028785.1|	83.76	351	40	14	2	342	346	3	1e-86	316
GJE2AWQ01E0FVG_Firmicutes(100);""Clostridia""(100);Clostridiales(100);""Lachnospiraceae""(100);""Lachnospiraceae_Incertae_Sedis""(100);unclassified(100);unclassified(100);unclassified(100)_1434|6	gi|343203027|ref|NR_043551.1|	83.66	355	35	21	1	342	345	1	2e-85	313
GJE2AWQ01E0FVG_Firmicutes(100);""Clostridia""(100);Clostridiales(100);""Lachnospiraceae""(100);""Lachnospiraceae_Incertae_Sedis""(100);unclassified(100);unclassified(100);unclassified(100)_1434|6	gi|219856842|ref|NR_024661.1|	83.52	364	30	21	1	342	357	2	2e-85	313
GJE2AWQ01E0FVG_Firmicutes(100);""Clostridia""(100);Clostridiales(100);""Lachnospiraceae""(100);""Lachnospiraceae_Incertae_Sedis""(100);unclassified(100);unclassified(100);unclassified(100)_1434|6	gi|343205837|ref|NR_044289.1|	84.23	336	28	22	1	323	324	1	1e-82	303
GJE2AWQ01E0FVG_Firmicutes(100);""Clostridia""(100);Clostridiales(100);""Lachnospiraceae""(100);""Lachnospiraceae_Incertae_Sedis""(100);unclassified(100);unclassified(100);unclassified(100)_1434|6	gi|219846508|ref|NR_026100.1|	84.4	327	28	21	1	315	319	4	1e-81	300
GJE2AWQ01E0FVG_Firmicutes(100);""Clostridia""(100);Clostridiales(100);""Lachnospiraceae""(100);""Lachnospiraceae_Incertae_Sedis""(100);unclassified(100);unclassified(100);unclassified(100)_1434|6	gi|343198915|ref|NR_044022.1|	82.95	352	40	18	2	342	344	2	1e-81	300
GJE2AWQ01E0FVG_Firmicutes(100);""Clostridia""(100);Clostridiales(100);""Lachnospiraceae""(100);""Lachnospiraceae_Incertae_Sedis""(100);unclassified(100);unclassified(100);unclassified(100)_1434|6	gi|265678438|ref|NR_028740.1|	83.29	347	36	18	1	337	335	1	1e-81	300
GJE2AWQ01E0FVG_Firmicutes(100);""Clostridia""(100);Clostridiales(100);""Lachnospiraceae""(100);""Lachnospiraceae_Incertae_Sedis""(100);unclassified(100);unclassified(100);unclassified(100)_1434|6	gi|219846722|ref|NR_026314.1|	83.93	336	31	21	1	323	326	1	1e-81	300
GJE2AWQ01E0FVG_Firmicutes(100);""Clostridia""(100);Clostridiales(100);""Lachnospiraceae""(100);""Lachnospiraceae_Incertae_Sedis""(100);unclassified(100);unclassified(100);unclassified(100)_1434|6	gi|343206124|ref|NR_044713.1|	83.05	348	38	18	6	342	349	12	5e-81	298
GJE2AWQ01E0FVG_Firmicutes(100);""Clostridia""(100);Clostridiales(100);""Lachnospiraceae""(100);""Lachnospiraceae_Incertae_Sedis""(100);unclassified(100);unclassified(100);unclassified(100)_1434|6	gi|219846723|ref|NR_026315.1|	83.85	322	34	16	1	313	313	1	2e-79	292
GJE2AWQ01E0FVG_Firmicutes(100);""Clostridia""(100);Clostridiales(100);""Lachnospiraceae""(100);""Lachnospiraceae_Incertae_Sedis""(100);unclassified(100);unclassified(100);unclassified(100)_1434|6	gi|343205678|ref|NR_044054.1|	88.57	245	17	10	2	241	292	54	1e-77	287
GJE2AWQ01E0FVG_Firmicutes(100);""Clostridia""(100);Clostridiales(100);""Lachnospiraceae""(100);""Lachnospiraceae_Incertae_Sedis""(100);unclassified(100);unclassified(100);unclassified(100)_1434|6	gi|219857379|ref|NR_024967.1|	82.52	349	39	20	2	338	339	1	1e-77	287
GJE2AWQ01E0FVG_Firmicutes(100);""Clostridia""(100);Clostridiales(100);""Lachnospiraceae""(100);""Lachnospiraceae_Incertae_Sedis""(100);unclassified(100);unclassified(100);unclassified(100)_1434|6	gi|265678610|ref|NR_028915.1|	87.8	254	16	14	1	247	311	66	1e-76	283
GJE2AWQ01E0FVG_Firmicutes(100);""Clostridia""(100);Clostridiales(100);""Lachnospiraceae""(100);""Lachnospiraceae_Incertae_Sedis""(100);unclassified(100);unclassified(100);unclassified(100)_1434|6	gi|228719063|ref|NR_027579.1|	83.23	322	33	18	1	311	312	1	1e-76	283
GJE2AWQ01E0FVG_Firmicutes(100);""Clostridia""(100);Clostridiales(100);""Lachnospiraceae""(100);""Lachnospiraceae_Incertae_Sedis""(100);unclassified(100);unclassified(100);unclassified(100)_1434|6	gi|343198925|ref|NR_044049.1|	83.38	331	28	19	1	323	312	1	5e-76	281
GJE2AWQ01E0FVG_Firmicutes(100);""Clostridia""(100);Clostridiales(100);""Lachnospiraceae""(100);""Lachnospiraceae_Incertae_Sedis""(100);unclassified(100);unclassified(100);unclassified(100)_1434|6	gi|343198784|ref|NR_043681.1|	83.7	319	31	19	1	308	309	1	5e-76	281
GJE2AWQ01E0FVG_Firmicutes(100);""Clostridia""(100);Clostridiales(100);""Lachnospiraceae""(100);""Lachnospiraceae_Incertae_Sedis""(100);unclassified(100);unclassified(100);unclassified(100)_1434|6	gi|219878346|ref|NR_025485.1|	82.37	346	40	17	2	337	335	1	5e-76	281
GJE2AWQ01E0FVG_Firmicutes(100);""Clostridia""(100);Clostridiales(100);""Lachnospiraceae""(100);""Lachnospiraceae_Incertae_Sedis""(100);unclassified(100);unclassified(100);unclassified(100)_1434|6	gi|343206062|ref|NR_044644.1|	81.77	351	44	17	2	342	350	10	2e-75	279
GJE2AWQ01E0FVG_Firmicutes(100);""Clostridia""(100);Clostridiales(100);""Lachnospiraceae""(100);""Lachnospiraceae_Incertae_Sedis""(100);unclassified(100);unclassified(100);unclassified(100)_1434|6	gi|219857120|ref|NR_024748.1|	82.18	348	37	20	2	337	335	1	2e-74	276
GJE2AWQ01E0FVG_Firmicutes(100);""Clostridia""(100);Clostridiales(100);""Lachnospiraceae""(100);""Lachnospiraceae_Incertae_Sedis""(100);unclassified(100);unclassified(100);unclassified(100)_1434|6	gi|343206060|ref|NR_044642.1|	81.97	355	36	26	2	342	349	9	2e-74	276
GJE2AWQ01E0FVG_Firmicutes(100);""Clostridia""(100);Clostridiales(100);""Lachnospiraceae""(100);""Lachnospiraceae_Incertae_Sedis""(100);unclassified(100);unclassified(100);unclassified(100)_1434|6	gi|219857617|ref|NR_025206.1|	82.91	316	40	13	1	308	310	1	8e-74	274
GJE2AWQ01E0FVG_Firmicutes(100);""Clostridia""(100);Clostridiales(100);""Lachnospiraceae""(100);""Lachnospiraceae_Incertae_Sedis""(100);unclassified(100);unclassified(100);unclassified(100)_1434|6	gi|219857122|ref|NR_024750.1|	87.4	246	20	10	1	241	296	57	8e-74	274
GJE2AWQ01E0FVG_Firmicutes(100);""Clostridia""(100);Clostridiales(100);""Lachnospiraceae""(100);""Lachnospiraceae_Incertae_Sedis""(100);unclassified(100);unclassified(100);unclassified(100)_1434|6	gi|219846521|ref|NR_026113.1|	81.66	349	44	18	2	339	340	1	8e-74	274
GJE2AWQ01E0FVG_Firmicutes(100);""Clostridia""(100);Clostridiales(100);""Lachnospiraceae""(100);""Lachnospiraceae_Incertae_Sedis""(100);unclassified(100);unclassified(100);unclassified(100)_1434|6	gi|343200604|ref|NR_041291.1|	82.18	331	45	14	2	325	324	1	3e-73	272
GJE2AWQ01E0FVG_Firmicutes(100);""Clostridia""(100);Clostridiales(100);""Lachnospiraceae""(100);""Lachnospiraceae_Incertae_Sedis""(100);unclassified(100);unclassified(100);unclassified(100)_1434|6	gi|219857512|ref|NR_025100.1|	81.56	347	44	18	2	337	338	1	4e-72	268
GJE2AWQ01E0FVG_Firmicutes(100);""Clostridia""(100);Clostridiales(100);""Lachnospiraceae""(100);""Lachnospiraceae_Incertae_Sedis""(100);unclassified(100);unclassified(100);unclassified(100)_1434|6	gi|224581401|ref|NR_024719.1|	81.92	343	38	20	1	325	337	1	4e-72	268
GJE2AWQ01E0FVG_Firmicutes(100);""Clostridia""(100);Clostridiales(100);""Lachnospiraceae""(100);""Lachnospiraceae_Incertae_Sedis""(100);unclassified(100);unclassified(100);unclassified(100)_1434|6	gi|219878386|ref|NR_025525.1|	86.99	246	21	11	1	241	314	75	1e-71	267
GJE2AWQ01E0FVG_Firmicutes(100);""Clostridia""(100);Clostridiales(100);""Lachnospiraceae""(100);""Lachnospiraceae_Incertae_Sedis""(100);unclassified(100);unclassified(100);unclassified(100)_1434|6	gi|343205971|ref|NR_044490.1|	81.3	353	42	20	2	341	343	2	5e-71	265
GJE2AWQ01E0FVG_Firmicutes(100);""Clostridia""(100);Clostridiales(100);""Lachnospiraceae""(100);""Lachnospiraceae_Incertae_Sedis""(100);unclassified(100);unclassified(100);unclassified(100)_1434|6	gi|219846162|ref|NR_025752.1|	81.44	361	34	23	2	342	349	2	5e-71	265
GJE2AWQ01E0FVG_Firmicutes(100);""Clostridia""(100);Clostridiales(100);""Lachnospiraceae""(100);""Lachnospiraceae_Incertae_Sedis""(100);unclassified(100);unclassified(100);unclassified(100)_1434|6	gi|343203380|ref|NR_043664.1|	81.41	355	39	25	2	342	343	2	5e-71	265
GJE2AWQ01E0FVG_Firmicutes(100);""Clostridia""(100);Clostridiales(100);""Lachnospiraceae""(100);""Lachnospiraceae_Incertae_Sedis""(100);unclassified(100);unclassified(100);unclassified(100)_1434|6	gi|219846206|ref|NR_025796.1|	86.45	251	21	11	1	245	303	60	2e-70	263
GJE2AWQ01E0FVG_Firmicutes(100);""Clostridia""(100);Clostridiales(100);""Lachnospiraceae""(100);""Lachnospiraceae_Incertae_Sedis""(100);unclassified(100);unclassified(100);unclassified(100)_1434|6	gi|219846061|ref|NR_025651.1|	80.95	357	42	24	1	342	346	1	2e-70	263
GJE2AWQ01E0FVG_Firmicutes(100);""Clostridia""(100);Clostridiales(100);""Lachnospiraceae""(100);""Lachnospiraceae_Incertae_Sedis""(100);unclassified(100);unclassified(100);unclassified(100)_1434|6	gi|219846559|ref|NR_026151.1|	86.4	250	22	12	1	245	300	58	2e-70	263
GJE2AWQ01E0FVG_Firmicutes(100);""Clostridia""(100);Clostridiales(100);""Lachnospiraceae""(100);""Lachnospiraceae_Incertae_Sedis""(100);unclassified(100);unclassified(100);unclassified(100)_1434|6	gi|343198783|ref|NR_043680.1|	85.27	258	22	15	1	250	253	4	4e-67	252
GJE2AWQ01E0FVG_Firmicutes(100);""Clostridia""(100);Clostridiales(100);""Lachnospiraceae""(100);""Lachnospiraceae_Incertae_Sedis""(100);unclassified(100);unclassified(100);unclassified(100)_1434|6	gi|219846390|ref|NR_025981.1|	81.54	325	39	18	1	314	315	1	5e-66	248
GJE2AWQ01E0FVG_Firmicutes(100);""Clostridia""(100);Clostridiales(100);""Lachnospiraceae""(100);""Lachnospiraceae_Incertae_Sedis""(100);unclassified(100);unclassified(100);unclassified(100)_1434|6	gi|219878385|ref|NR_025524.1|	81.94	310	37	19	1	298	303	1	7e-65	244
GJE2AWQ01E0FVG_Firmicutes(100);""Clostridia""(100);Clostridiales(100);""Lachnospiraceae""(100);""Lachnospiraceae_Incertae_Sedis""(100);unclassified(100);unclassified(100);unclassified(100)_1434|6	gi|219846558|ref|NR_026150.1|	79.94	359	42	27	1	342	346	1	3e-63	239
GJE2AWQ01E0FVG_Firmicutes(100);""Clostridia""(100);Clostridiales(100);""Lachnospiraceae""(100);""Lachnospiraceae_Incertae_Sedis""(100);unclassified(100);unclassified(100);unclassified(100)_1434|6	gi|343205706|ref|NR_044093.1|	80.17	358	37	30	2	342	342	2	1e-62	237
GJE2AWQ01E0FVG_Firmicutes(100);""Clostridia""(100);Clostridiales(100);""Lachnospiraceae""(100);""Lachnospiraceae_Incertae_Sedis""(100);unclassified(100);unclassified(100);unclassified(100)_1434|6	gi|219857255|ref|NR_024886.1|	79.66	354	46	22	2	342	342	2	5e-61	231
GJE2AWQ01E0FVG_Firmicutes(100);""Clostridia""(100);Clostridiales(100);""Lachnospiraceae""(100);""Lachnospiraceae_Incertae_Sedis""(100);unclassified(100);unclassified(100);unclassified(100)_1434|6	gi|343198822|ref|NR_043775.1|	84.4	250	22	16	1	242	292	52	2e-60	230
GJE2AWQ01E0FVG_Firmicutes(100);""Clostridia""(100);Clostridiales(100);""Lachnospiraceae""(100);""Lachnospiraceae_Incertae_Sedis""(100);unclassified(100);unclassified(100);unclassified(100)_1434|6	gi|310975131|ref|NR_036995.1|	79.67	359	40	28	1	342	356	14	7e-60	228
GJE2AWQ01E0FVG_Firmicutes(100);""Clostridia""(100);Clostridiales(100);""Lachnospiraceae""(100);""Lachnospiraceae_Incertae_Sedis""(100);unclassified(100);unclassified(100);unclassified(100)_1434|6	gi|265678962|ref|NR_029270.1|	79.38	354	47	23	2	342	343	3	2e-59	226
GJE2AWQ01E0FVG_Firmicutes(100);""Clostridia""(100);Clostridiales(100);""Lachnospiraceae""(100);""Lachnospiraceae_Incertae_Sedis""(100);unclassified(100);unclassified(100);unclassified(100)_1434|6	gi|343202586|ref|NR_042953.1|	80.69	321	37	20	1	313	304	1	2e-59	226
GJE2AWQ01E0FVG_Firmicutes(100);""Clostridia""(100);Clostridiales(100);""Lachnospiraceae""(100);""Lachnospiraceae_Incertae_Sedis""(100);unclassified(100);unclassified(100);unclassified(100)_1434|6	gi|265678959|ref|NR_029267.1|	79.23	366	40	28	2	342	357	3	9e-59	224
GJE2AWQ01E0FVG_Firmicutes(100);""Clostridia""(100);Clostridiales(100);""Lachnospiraceae""(100);""Lachnospiraceae_Incertae_Sedis""(100);unclassified(100);unclassified(100);unclassified(100)_1434|6	gi|343200841|ref|NR_041528.1|	83.46	260	23	14	2	245	412	157	9e-59	224
GJE2AWQ01E0FVG_Firmicutes(100);""Clostridia""(100);Clostridiales(100);""Lachnospiraceae""(100);""Lachnospiraceae_Incertae_Sedis""(100);unclassified(100);unclassified(100);unclassified(100)_1434|6	gi|219846656|ref|NR_026248.1|	80.18	338	36	25	1	321	324	1	9e-59	224
GJE2AWQ01E0FVG_Firmicutes(100);""Clostridia""(100);Clostridiales(100);""Lachnospiraceae""(100);""Lachnospiraceae_Incertae_Sedis""(100);unclassified(100);unclassified(100);unclassified(100)_1434|6	gi|265678382|ref|NR_028684.1|	79.49	356	40	25	2	340	340	1	3e-58	222
GJE2AWQ01E0FVG_Firmicutes(100);""Clostridia""(100);Clostridiales(100);""Lachnospiraceae""(100);""Lachnospiraceae_Incertae_Sedis""(100);unclassified(100);unclassified(100);unclassified(100)_1434|6	gi|219857574|ref|NR_025162.1|	79.82	337	39	27	2	323	323	1	4e-57	219
GJE2AWQ01E0FVG_Firmicutes(100);""Clostridia""(100);Clostridiales(100);""Lachnospiraceae""(100);""Lachnospiraceae_Incertae_Sedis""(100);unclassified(100);unclassified(100);unclassified(100)_1434|6	gi|310975070|ref|NR_036934.1|	79.64	334	40	25	1	320	323	4	5e-56	215
GJE2AWQ01E0FVG_Firmicutes(100);""Clostridia""(100);Clostridiales(100);""Lachnospiraceae""(100);""Lachnospiraceae_Incertae_Sedis""(100);unclassified(100);unclassified(100);unclassified(100)_1434|6	gi|219857201|ref|NR_024829.1|	79.88	333	33	31	2	320	316	4	5e-56	215
GJE2AWQ01E0FVG_Firmicutes(100);""Clostridia""(100);Clostridiales(100);""Lachnospiraceae""(100);""Lachnospiraceae_Incertae_Sedis""(100);unclassified(100);unclassified(100);unclassified(100)_1434|6	gi|343202495|ref|NR_042818.1|	78.99	357	43	27	2	342	341	1	5e-56	215
GJE2AWQ01E0FVG_Firmicutes(100);""Clostridia""(100);Clostridiales(100);""Lachnospiraceae""(100);""Lachnospiraceae_Incertae_Sedis""(100);unclassified(100);unclassified(100);unclassified(100)_1434|6	gi|310975130|ref|NR_036994.1|	79.11	359	40	27	2	342	355	14	5e-56	215
GJE2AWQ01E0FVG_Firmicutes(100);""Clostridia""(100);Clostridiales(100);""Lachnospiraceae""(100);""Lachnospiraceae_Incertae_Sedis""(100);unclassified(100);unclassified(100);unclassified(100)_1434|6	gi|228718376|ref|NR_027573.1|	83.13	249	27	14	1	242	299	59	2e-55	213
GJE2AWQ01E0FVG_Firmicutes(100);""Clostridia""(100);Clostridiales(100);""Lachnospiraceae""(100);""Lachnospiraceae_Incertae_Sedis""(100);unclassified(100);unclassified(100);unclassified(100)_1434|6	gi|228718376|ref|NR_027573.1|	95.45	44	2	0	282	325	44	1	1e-12	71.3
GJE2AWQ01E0FVG_Firmicutes(100);""Clostridia""(100);Clostridiales(100);""Lachnospiraceae""(100);""Lachnospiraceae_Incertae_Sedis""(100);unclassified(100);unclassified(100);unclassified(100)_1434|6	gi|219846863|ref|NR_026455.1|	79.46	336	41	27	2	323	322	1	2e-55	213
GJE2AWQ01E0FVG_Firmicutes(100);""Clostridia""(100);Clostridiales(100);""Lachnospiraceae""(100);""Lachnospiraceae_Incertae_Sedis""(100);unclassified(100);unclassified(100);unclassified(100)_1434|6	gi|343198454|ref|NR_041887.1|	83.2	244	26	10	2	238	418	183	2e-54	209
GJE2AWQ01E0FVG_Firmicutes(100);""Clostridia""(100);Clostridiales(100);""Lachnospiraceae""(100);""Lachnospiraceae_Incertae_Sedis""(100);unclassified(100);unclassified(100);unclassified(100)_1434|6	gi|224581422|ref|NR_027203.1|	78.83	359	40	29	1	341	341	1	2e-54	209
GJE2AWQ01E0FVG_Firmicutes(100);""Clostridia""(100);Clostridiales(100);""Lachnospiraceae""(100);""Lachnospiraceae_Incertae_Sedis""(100);unclassified(100);unclassified(100);unclassified(100)_1434|6	gi|219856893|ref|NR_024712.1|	78.89	360	39	30	1	342	342	2	2e-54	209
GJE2AWQ01E0FVG_Firmicutes(100);""Clostridia""(100);Clostridiales(100);""Lachnospiraceae""(100);""Lachnospiraceae_Incertae_Sedis""(100);unclassified(100);unclassified(100);unclassified(100)_1434|6	gi|219846461|ref|NR_026053.1|	79.47	341	33	25	2	320	329	4	9e-54	207
GJE2AWQ01E0FVG_Firmicutes(100);""Clostridia""(100);Clostridiales(100);""Lachnospiraceae""(100);""Lachnospiraceae_Incertae_Sedis""(100);unclassified(100);unclassified(100);unclassified(100)_1434|6	gi|265678309|ref|NR_028611.1|	82.66	248	30	10	1	242	272	32	9e-54	207
GJE2AWQ01E0FVG_Firmicutes(100);""Clostridia""(100);Clostridiales(100);""Lachnospiraceae""(100);""Lachnospiraceae_Incertae_Sedis""(100);unclassified(100);unclassified(100);unclassified(100)_1434|6	gi|265678306|ref|NR_028608.1|	78.93	356	38	31	1	338	337	1	9e-54	207
GJE2AWQ01E0FVG_Firmicutes(100);""Clostridia""(100);Clostridiales(100);""Lachnospiraceae""(100);""Lachnospiraceae_Incertae_Sedis""(100);unclassified(100);unclassified(100);unclassified(100)_1434|6	gi|265678872|ref|NR_029178.1|	79.04	334	47	22	1	323	322	1	9e-54	207
GJE2AWQ01E0FVG_Firmicutes(100);""Clostridia""(100);Clostridiales(100);""Lachnospiraceae""(100);""Lachnospiraceae_Incertae_Sedis""(100);unclassified(100);unclassified(100);unclassified(100)_1434|6	gi|219878150|ref|NR_025289.1|	82.79	244	29	13	1	238	317	81	3e-53	206
GJE2AWQ01E0FVG_Firmicutes(100);""Clostridia""(100);Clostridiales(100);""Lachnospiraceae""(100);""Lachnospiraceae_Incertae_Sedis""(100);unclassified(100);unclassified(100);unclassified(100)_1434|6	gi|343198459|ref|NR_041892.1|	82.64	242	31	10	2	238	407	172	1e-52	204
GJE2AWQ01E0FVG_Firmicutes(100);""Clostridia""(100);Clostridiales(100);""Lachnospiraceae""(100);""Lachnospiraceae_Incertae_Sedis""(100);unclassified(100);unclassified(100);unclassified(100)_1434|6	gi|219857207|ref|NR_024835.1|	78.47	367	40	34	1	342	354	2	1e-52	204
GJE2AWQ01E0FVG_Firmicutes(100);""Clostridia""(100);Clostridiales(100);""Lachnospiraceae""(100);""Lachnospiraceae_Incertae_Sedis""(100);unclassified(100);unclassified(100);unclassified(100)_1434|6	gi|219846854|ref|NR_026446.1|	78.99	338	40	28	2	323	323	1	4e-52	202
GJE2AWQ01E0FVG_Firmicutes(100);""Clostridia""(100);Clostridiales(100);""Lachnospiraceae""(100);""Lachnospiraceae_Incertae_Sedis""(100);unclassified(100);unclassified(100);unclassified(100)_1434|6	gi|310975085|ref|NR_036949.1|	78.81	335	45	25	2	323	322	1	4e-52	202
GJE2AWQ01E0FVG_Firmicutes(100);""Clostridia""(100);Clostridiales(100);""Lachnospiraceae""(100);""Lachnospiraceae_Incertae_Sedis""(100);unclassified(100);unclassified(100);unclassified(100)_1434|6	gi|343198494|ref|NR_041928.1|	78.7	338	44	26	1	323	325	1	1e-51	200
GJE2AWQ01E0FVG_Firmicutes(100);""Clostridia""(100);Clostridiales(100);""Lachnospiraceae""(100);""Lachnospiraceae_Incertae_Sedis""(100);unclassified(100);unclassified(100);unclassified(100)_1434|6	gi|343206066|ref|NR_044648.1|	78.41	352	43	28	6	342	343	10	1e-51	200
GJE2AWQ01E0FVG_Firmicutes(100);""Clostridia""(100);Clostridiales(100);""Lachnospiraceae""(100);""Lachnospiraceae_Incertae_Sedis""(100);unclassified(100);unclassified(100);unclassified(100)_1434|6	gi|310975026|ref|NR_036890.1|	81.57	255	33	14	1	249	293	47	5e-51	198
GJE2AWQ01E0FVG_Firmicutes(100);""Clostridia""(100);Clostridiales(100);""Lachnospiraceae""(100);""Lachnospiraceae_Incertae_Sedis""(100);unclassified(100);unclassified(100);unclassified(100)_1434|6	gi|343198602|ref|NR_043042.1|	82.07	251	26	17	2	242	290	49	2e-50	196
GJE2AWQ01E0FVG_Firmicutes(100);""Clostridia""(100);Clostridiales(100);""Lachnospiraceae""(100);""Lachnospiraceae_Incertae_Sedis""(100);unclassified(100);unclassified(100);unclassified(100)_1434|6	gi|343203307|ref|NR_043657.1|	78.14	366	39	26	2	342	361	12	7e-50	195
GJE2AWQ01E0FVG_Firmicutes(100);""Clostridia""(100);Clostridiales(100);""Lachnospiraceae""(100);""Lachnospiraceae_Incertae_Sedis""(100);unclassified(100);unclassified(100);unclassified(100)_1434|6	gi|343203300|ref|NR_043656.1|	78.08	365	41	25	2	342	361	12	7e-50	195
GJE2AWQ01E0FVG_Firmicutes(100);""Clostridia""(100);Clostridiales(100);""Lachnospiraceae""(100);""Lachnospiraceae_Incertae_Sedis""(100);unclassified(100);unclassified(100);unclassified(100)_1434|6	gi|265678494|ref|NR_028797.1|	78.18	362	39	31	2	342	351	9	7e-50	195
GJE2AWQ01AOOEL_Proteobacteria(100);Betaproteobacteria(100);Burkholderiales(100);Comamonadaceae(100);Diaphorobacter(100)_707|18	gi|219857154|ref|NR_024782.1|	99.07	323	1	2	1	323	322	2	2e-165	579	Diaphorobacter nitroreducens strain NA10B
GJE2AWQ01AOOEL_Proteobacteria(100);Betaproteobacteria(100);Burkholderiales(100);Comamonadaceae(100);Diaphorobacter(100)_707|18	gi|219878371|ref|NR_025510.1|	99.04	314	1	2	1	314	312	1	2e-160	562	Alicycliphilus denitrificans strain K601
GJE2AWQ01AOOEL_Proteobacteria(100);Betaproteobacteria(100);Burkholderiales(100);Comamonadaceae(100);Diaphorobacter(100)_707|18	gi|343206349|ref|NR_044941.1|	96	325	7	5	1	323	322	2	6e-150	527
GJE2AWQ01AOOEL_Proteobacteria(100);Betaproteobacteria(100);Burkholderiales(100);Comamonadaceae(100);Diaphorobacter(100)_707|18	gi|219846914|ref|NR_026506.1|	95.09	326	8	6	1	323	322	2	6e-145	510
GJE2AWQ01AOOEL_Proteobacteria(100);Betaproteobacteria(100);Burkholderiales(100);Comamonadaceae(100);Diaphorobacter(100)_707|18	gi|343200213|ref|NR_040900.1|	95.6	318	7	6	1	315	314	1	1e-142	503
GJE2AWQ01AOOEL_Proteobacteria(100);Betaproteobacteria(100);Burkholderiales(100);Comamonadaceae(100);Diaphorobacter(100)_707|18	gi|219857347|ref|NR_024935.1|	95.05	323	8	6	1	320	318	1	4e-142	501
GJE2AWQ01AOOEL_Proteobacteria(100);Betaproteobacteria(100);Burkholderiales(100);Comamonadaceae(100);Diaphorobacter(100)_707|18	gi|343204398|ref|NR_043773.1|	96.41	306	5	5	1	304	302	1	1e-141	499
GJE2AWQ01AOOEL_Proteobacteria(100);Betaproteobacteria(100);Burkholderiales(100);Comamonadaceae(100);Diaphorobacter(100)_707|18	gi|265678413|ref|NR_028715.1|	94.75	324	11	5	1	322	323	4	1e-141	499
GJE2AWQ01AOOEL_Proteobacteria(100);Betaproteobacteria(100);Burkholderiales(100);Comamonadaceae(100);Diaphorobacter(100)_707|18	gi|265678668|ref|NR_028973.1|	94.72	322	9	6	1	319	322	6	2e-140	496
GJE2AWQ01AOOEL_Proteobacteria(100);Betaproteobacteria(100);Burkholderiales(100);Comamonadaceae(100);Diaphorobacter(100)_707|18	gi|343201701|ref|NR_042427.1|	94.19	327	10	8	1	323	323	2	8e-139	490
GJE2AWQ01AOOEL_Proteobacteria(100);Betaproteobacteria(100);Burkholderiales(100);Comamonadaceae(100);Diaphorobacter(100)_707|18	gi|310975067|ref|NR_036931.1|	94.95	317	8	7	1	314	312	1	8e-139	490
GJE2AWQ01AOOEL_Proteobacteria(100);Betaproteobacteria(100);Burkholderiales(100);Comamonadaceae(100);Diaphorobacter(100)_707|18	gi|343205958|ref|NR_044472.1|	98.56	277	2	2	1	277	275	1	3e-138	488
GJE2AWQ01AOOEL_Proteobacteria(100);Betaproteobacteria(100);Burkholderiales(100);Comamonadaceae(100);Diaphorobacter(100)_707|18	gi|265678410|ref|NR_028712.1|	94.1	322	15	3	1	320	322	3	1e-137	486
GJE2AWQ01AOOEL_Proteobacteria(100);Betaproteobacteria(100);Burkholderiales(100);Comamonadaceae(100);Diaphorobacter(100)_707|18	gi|219856892|ref|NR_024711.1|	93.85	325	12	8	1	322	320	1	1e-136	483
GJE2AWQ01AOOEL_Proteobacteria(100);Betaproteobacteria(100);Burkholderiales(100);Comamonadaceae(100);Diaphorobacter(100)_707|18	gi|343201190|ref|NR_041947.1|	93.77	321	14	5	1	319	322	6	1e-136	483
GJE2AWQ01AOOEL_Proteobacteria(100);Betaproteobacteria(100);Burkholderiales(100);Comamonadaceae(100);Diaphorobacter(100)_707|18	gi|265678412|ref|NR_028714.1|	93.52	324	13	7	1	321	322	4	2e-134	475
GJE2AWQ01AOOEL_Proteobacteria(100);Betaproteobacteria(100);Burkholderiales(100);Comamonadaceae(100);Diaphorobacter(100)_707|18	gi|265678409|ref|NR_028711.1|	93.5	323	15	6	1	321	320	2	2e-134	475
GJE2AWQ01AOOEL_Proteobacteria(100);Betaproteobacteria(100);Burkholderiales(100);Comamonadaceae(100);Diaphorobacter(100)_707|18	gi|343200210|ref|NR_040897.1|	93.23	325	16	6	1	323	323	3	8e-134	473
GJE2AWQ01AOOEL_Proteobacteria(100);Betaproteobacteria(100);Burkholderiales(100);Comamonadaceae(100);Diaphorobacter(100)_707|18	gi|343201071|ref|NR_041758.1|	94.43	305	13	4	1	304	302	1	1e-131	466
GJE2AWQ01AOOEL_Proteobacteria(100);Betaproteobacteria(100);Burkholderiales(100);Comamonadaceae(100);Diaphorobacter(100)_707|18	gi|343202749|ref|NR_043187.1|	95.56	293	7	5	1	291	289	1	5e-131	464
GJE2AWQ01AOOEL_Proteobacteria(100);Betaproteobacteria(100);Burkholderiales(100);Comamonadaceae(100);Diaphorobacter(100)_707|18	gi|343205812|ref|NR_044241.1|	93.63	314	10	8	1	310	308	1	6e-130	460
GJE2AWQ01AOOEL_Proteobacteria(100);Betaproteobacteria(100);Burkholderiales(100);Comamonadaceae(100);Diaphorobacter(100)_707|18	gi|343198815|ref|NR_043752.1|	94.12	306	12	5	1	304	302	1	6e-130	460
GJE2AWQ01AOOEL_Proteobacteria(100);Betaproteobacteria(100);Burkholderiales(100);Comamonadaceae(100);Diaphorobacter(100)_707|18	gi|343201070|ref|NR_041757.1|	94.12	306	12	5	1	304	302	1	6e-130	460
GJE2AWQ01AOOEL_Proteobacteria(100);Betaproteobacteria(100);Burkholderiales(100);Comamonadaceae(100);Diaphorobacter(100)_707|18	gi|343201069|ref|NR_041756.1|	94.12	306	12	5	1	304	302	1	6e-130	460
GJE2AWQ01AOOEL_Proteobacteria(100);Betaproteobacteria(100);Burkholderiales(100);Comamonadaceae(100);Diaphorobacter(100)_707|18	gi|343201511|ref|NR_042237.1|	91.74	327	17	9	1	323	322	2	2e-125	446
GJE2AWQ01AOOEL_Proteobacteria(100);Betaproteobacteria(100);Burkholderiales(100);Comamonadaceae(100);Diaphorobacter(100)_707|18	gi|343198651|ref|NR_043186.1|	92.33	313	18	6	1	311	309	1	6e-125	444
GJE2AWQ01AOOEL_Proteobacteria(100);Betaproteobacteria(100);Burkholderiales(100);Comamonadaceae(100);Diaphorobacter(100)_707|18	gi|219857158|ref|NR_024786.1|	93.18	308	12	9	1	304	303	1	6e-125	444
GJE2AWQ01AOOEL_Proteobacteria(100);Betaproteobacteria(100);Burkholderiales(100);Comamonadaceae(100);Diaphorobacter(100)_707|18	gi|343200217|ref|NR_040904.1|	91.72	326	17	9	1	322	320	1	6e-125	444
GJE2AWQ01AOOEL_Proteobacteria(100);Betaproteobacteria(100);Burkholderiales(100);Comamonadaceae(100);Diaphorobacter(100)_707|18	gi|343201394|ref|NR_042120.1|	93.94	297	12	5	1	295	293	1	6e-125	444
GJE2AWQ01AOOEL_Proteobacteria(100);Betaproteobacteria(100);Burkholderiales(100);Comamonadaceae(100);Diaphorobacter(100)_707|18	gi|343201692|ref|NR_042418.1|	91.59	321	19	7	1	318	316	1	1e-122	436
GJE2AWQ01AOOEL_Proteobacteria(100);Betaproteobacteria(100);Burkholderiales(100);Comamonadaceae(100);Diaphorobacter(100)_707|18	gi|343200216|ref|NR_040903.1|	91.1	326	21	7	1	323	324	4	4e-122	435
GJE2AWQ01AOOEL_Proteobacteria(100);Betaproteobacteria(100);Burkholderiales(100);Comamonadaceae(100);Diaphorobacter(100)_707|18	gi|343203913|ref|NR_043719.1|	90.61	330	18	9	1	321	326	1	2e-119	425
GJE2AWQ01AOOEL_Proteobacteria(100);Betaproteobacteria(100);Burkholderiales(100);Comamonadaceae(100);Diaphorobacter(100)_707|18	gi|265678855|ref|NR_029161.1|	90.52	327	21	10	1	323	330	10	8e-119	424
GJE2AWQ01AOOEL_Proteobacteria(100);Betaproteobacteria(100);Burkholderiales(100);Comamonadaceae(100);Diaphorobacter(100)_707|18	gi|343205670|ref|NR_044039.1|	91.4	314	17	10	1	310	308	1	3e-118	422
GJE2AWQ01AOOEL_Proteobacteria(100);Betaproteobacteria(100);Burkholderiales(100);Comamonadaceae(100);Diaphorobacter(100)_707|18	gi|265678718|ref|NR_029023.1|	90.27	329	18	12	1	323	323	3	4e-117	418
GJE2AWQ01AOOEL_Proteobacteria(100);Betaproteobacteria(100);Burkholderiales(100);Comamonadaceae(100);Diaphorobacter(100)_707|18	gi|219857526|ref|NR_025114.1|	91.53	307	18	8	1	304	302	1	1e-116	416
GJE2AWQ01AOOEL_Proteobacteria(100);Betaproteobacteria(100);Burkholderiales(100);Comamonadaceae(100);Diaphorobacter(100)_707|18	gi|265678415|ref|NR_028717.1|	90.21	327	18	13	1	321	324	6	5e-116	414
GJE2AWQ01AOOEL_Proteobacteria(100);Betaproteobacteria(100);Burkholderiales(100);Comamonadaceae(100);Diaphorobacter(100)_707|18	gi|265678719|ref|NR_029024.1|	89.67	329	20	13	1	323	323	3	6e-115	411
GJE2AWQ01AOOEL_Proteobacteria(100);Betaproteobacteria(100);Burkholderiales(100);Comamonadaceae(100);Diaphorobacter(100)_707|18	gi|265678414|ref|NR_028716.1|	89.94	328	19	13	1	322	321	2	6e-115	411
GJE2AWQ01AOOEL_Proteobacteria(100);Betaproteobacteria(100);Burkholderiales(100);Comamonadaceae(100);Diaphorobacter(100)_707|18	gi|219857453|ref|NR_025041.1|	91.89	296	18	5	1	294	292	1	2e-114	409
GJE2AWQ01AOOEL_Proteobacteria(100);Betaproteobacteria(100);Burkholderiales(100);Comamonadaceae(100);Diaphorobacter(100)_707|18	gi|219857348|ref|NR_024936.1|	89.67	329	20	13	1	323	321	1	8e-114	407
GJE2AWQ01AOOEL_Proteobacteria(100);Betaproteobacteria(100);Burkholderiales(100);Comamonadaceae(100);Diaphorobacter(100)_707|18	gi|219857228|ref|NR_024856.1|	90.94	309	16	11	1	304	302	1	3e-113	405
GJE2AWQ01AOOEL_Proteobacteria(100);Betaproteobacteria(100);Burkholderiales(100);Comamonadaceae(100);Diaphorobacter(100)_707|18	gi|343201405|ref|NR_042131.1|	91.25	297	16	10	1	293	291	1	2e-110	396
GJE2AWQ01AOOEL_Proteobacteria(100);Betaproteobacteria(100);Burkholderiales(100);Comamonadaceae(100);Diaphorobacter(100)_707|18	gi|265678416|ref|NR_028718.1|	89.02	328	22	12	1	322	324	5	6e-110	394
GJE2AWQ01AOOEL_Proteobacteria(100);Betaproteobacteria(100);Burkholderiales(100);Comamonadaceae(100);Diaphorobacter(100)_707|18	gi|219857223|ref|NR_024851.1|	88.52	331	24	12	1	323	332	8	2e-109	392
GJE2AWQ01AOOEL_Proteobacteria(100);Betaproteobacteria(100);Burkholderiales(100);Comamonadaceae(100);Diaphorobacter(100)_707|18	gi|343199105|ref|NR_044574.1|	88.52	331	22	13	1	323	323	1	1e-107	387
GJE2AWQ01AOOEL_Proteobacteria(100);Betaproteobacteria(100);Burkholderiales(100);Comamonadaceae(100);Diaphorobacter(100)_707|18	gi|343204735|ref|NR_043811.1|	89.1	321	21	10	1	314	314	1	1e-107	387
GJE2AWQ01AOOEL_Proteobacteria(100);Betaproteobacteria(100);Burkholderiales(100);Comamonadaceae(100);Diaphorobacter(100)_707|18	gi|343203100|ref|NR_043615.1|	89.64	309	22	7	1	304	304	1	4e-107	385
GJE2AWQ01AOOEL_Proteobacteria(100);Betaproteobacteria(100);Burkholderiales(100);Comamonadaceae(100);Diaphorobacter(100)_707|18	gi|343198734|ref|NR_043540.1|	88.75	329	18	15	1	323	317	2	4e-107	385
GJE2AWQ01AOOEL_Proteobacteria(100);Betaproteobacteria(100);Burkholderiales(100);Comamonadaceae(100);Diaphorobacter(100)_707|18	gi|219857492|ref|NR_025080.1|	90.33	300	19	10	1	295	295	1	4e-107	385
GJE2AWQ01AOOEL_Proteobacteria(100);Betaproteobacteria(100);Burkholderiales(100);Comamonadaceae(100);Diaphorobacter(100)_707|18	gi|343204361|ref|NR_043769.1|	89.94	308	16	12	1	304	297	1	1e-106	383
GJE2AWQ01AOOEL_Proteobacteria(100);Betaproteobacteria(100);Burkholderiales(100);Comamonadaceae(100);Diaphorobacter(100)_707|18	gi|343198796|ref|NR_043697.1|	90.2	296	23	6	1	294	292	1	5e-106	381
GJE2AWQ01AOOEL_Proteobacteria(100);Betaproteobacteria(100);Burkholderiales(100);Comamonadaceae(100);Diaphorobacter(100)_707|18	gi|219857519|ref|NR_025107.1|	90	300	20	10	1	296	294	1	5e-106	381
GJE2AWQ01AOOEL_Proteobacteria(100);Betaproteobacteria(100);Burkholderiales(100);Comamonadaceae(100);Diaphorobacter(100)_707|18	gi|265678417|ref|NR_028719.1|	88.18	330	25	14	1	323	330	8	5e-106	381
GJE2AWQ01AOOEL_Proteobacteria(100);Betaproteobacteria(100);Burkholderiales(100);Comamonadaceae(100);Diaphorobacter(100)_707|18	gi|343200255|ref|NR_040942.1|	88.27	324	28	10	1	320	321	4	2e-105	379
GJE2AWQ01AOOEL_Proteobacteria(100);Betaproteobacteria(100);Burkholderiales(100);Comamonadaceae(100);Diaphorobacter(100)_707|18	gi|219857346|ref|NR_024934.1|	88.58	324	22	13	1	320	313	1	2e-105	379
GJE2AWQ01AOOEL_Proteobacteria(100);Betaproteobacteria(100);Burkholderiales(100);Comamonadaceae(100);Diaphorobacter(100)_707|18	gi|265678376|ref|NR_028678.1|	88.02	334	20	17	1	323	332	8	6e-105	377
GJE2AWQ01AOOEL_Proteobacteria(100);Betaproteobacteria(100);Burkholderiales(100);Comamonadaceae(100);Diaphorobacter(100)_707|18	gi|265678497|ref|NR_028800.1|	87.95	332	24	15	1	323	326	2	6e-105	377
GJE2AWQ01AOOEL_Proteobacteria(100);Betaproteobacteria(100);Burkholderiales(100);Comamonadaceae(100);Diaphorobacter(100)_707|18	gi|343205826|ref|NR_044268.1|	89.32	309	21	11	1	304	302	1	6e-105	377
GJE2AWQ01AOOEL_Proteobacteria(100);Betaproteobacteria(100);Burkholderiales(100);Comamonadaceae(100);Diaphorobacter(100)_707|18	gi|343200601|ref|NR_041288.1|	87.88	330	29	10	1	323	328	3	6e-105	377
GJE2AWQ01AOOEL_Proteobacteria(100);Betaproteobacteria(100);Burkholderiales(100);Comamonadaceae(100);Diaphorobacter(100)_707|18	gi|343200276|ref|NR_040963.1|	87.88	330	26	14	1	323	327	5	2e-104	375
GJE2AWQ01AOOEL_Proteobacteria(100);Betaproteobacteria(100);Burkholderiales(100);Comamonadaceae(100);Diaphorobacter(100)_707|18	gi|265678353|ref|NR_028655.1|	87.99	333	20	17	1	323	327	5	2e-104	375
GJE2AWQ01AOOEL_Proteobacteria(100);Betaproteobacteria(100);Burkholderiales(100);Comamonadaceae(100);Diaphorobacter(100)_707|18	gi|343200300|ref|NR_040987.1|	87.92	331	24	15	1	322	324	1	2e-104	375
GJE2AWQ01AOOEL_Proteobacteria(100);Betaproteobacteria(100);Burkholderiales(100);Comamonadaceae(100);Diaphorobacter(100)_707|18	gi|343200557|ref|NR_041244.1|	89.4	302	24	8	1	299	298	2	8e-104	374
GJE2AWQ01AOOEL_Proteobacteria(100);Betaproteobacteria(100);Burkholderiales(100);Comamonadaceae(100);Diaphorobacter(100)_707|18	gi|343201659|ref|NR_042385.1|	87.92	331	23	16	1	323	323	2	8e-104	374
GJE2AWQ01AOOEL_Proteobacteria(100);Betaproteobacteria(100);Burkholderiales(100);Comamonadaceae(100);Diaphorobacter(100)_707|18	gi|343200182|ref|NR_040869.1|	87.88	330	25	14	1	322	323	1	8e-104	374
GJE2AWQ01AOOEL_Proteobacteria(100);Betaproteobacteria(100);Burkholderiales(100);Comamonadaceae(100);Diaphorobacter(100)_707|18	gi|265678411|ref|NR_028713.1|	88.44	320	21	13	1	312	316	5	3e-103	372
GJE2AWQ01AOOEL_Proteobacteria(100);Betaproteobacteria(100);Burkholderiales(100);Comamonadaceae(100);Diaphorobacter(100)_707|18	gi|219846244|ref|NR_025834.1|	89	309	23	11	1	304	303	1	3e-103	372
GJE2AWQ01AOOEL_Proteobacteria(100);Betaproteobacteria(100);Burkholderiales(100);Comamonadaceae(100);Diaphorobacter(100)_707|18	gi|343202573|ref|NR_042931.1|	87.54	329	30	10	1	323	325	2	1e-102	370
GJE2AWQ01AOOEL_Proteobacteria(100);Betaproteobacteria(100);Burkholderiales(100);Comamonadaceae(100);Diaphorobacter(100)_707|18	gi|219878237|ref|NR_025376.1|	89.14	304	23	10	1	299	299	1	1e-102	370
GJE2AWQ01AOOEL_Proteobacteria(100);Betaproteobacteria(100);Burkholderiales(100);Comamonadaceae(100);Diaphorobacter(100)_707|18	gi|265678541|ref|NR_028845.1|	87.54	329	27	13	1	322	323	2	4e-102	368
GJE2AWQ01AOOEL_Proteobacteria(100);Betaproteobacteria(100);Burkholderiales(100);Comamonadaceae(100);Diaphorobacter(100)_707|18	gi|219846326|ref|NR_025916.1|	87.61	331	21	17	1	323	320	2	1e-101	366
GJE2AWQ01AOOEL_Proteobacteria(100);Betaproteobacteria(100);Burkholderiales(100);Comamonadaceae(100);Diaphorobacter(100)_707|18	gi|219857509|ref|NR_025097.1|	86.97	330	29	13	1	322	324	1	2e-99	359
GJE2AWQ01AOOEL_Proteobacteria(100);Betaproteobacteria(100);Burkholderiales(100);Comamonadaceae(100);Diaphorobacter(100)_707|18	gi|224581409|ref|NR_027190.1|	87.46	319	30	10	1	314	314	1	2e-99	359
GJE2AWQ01AOOEL_Proteobacteria(100);Betaproteobacteria(100);Burkholderiales(100);Comamonadaceae(100);Diaphorobacter(100)_707|18	gi|219856891|ref|NR_024710.1|	87.5	320	25	13	1	316	309	1	2e-99	359
GJE2AWQ01AOOEL_Proteobacteria(100);Betaproteobacteria(100);Burkholderiales(100);Comamonadaceae(100);Diaphorobacter(100)_707|18	gi|343204177|ref|NR_043748.1|	88.1	311	23	13	1	304	304	1	8e-99	357
GJE2AWQ01AOOEL_Proteobacteria(100);Betaproteobacteria(100);Burkholderiales(100);Comamonadaceae(100);Diaphorobacter(100)_707|18	gi|343198838|ref|NR_043859.1|	88.63	299	25	9	1	295	294	1	3e-98	355
GJE2AWQ01AOOEL_Proteobacteria(100);Betaproteobacteria(100);Burkholderiales(100);Comamonadaceae(100);Diaphorobacter(100)_707|18	gi|265678555|ref|NR_028859.1|	86.59	328	36	7	1	323	327	3	3e-98	355
GJE2AWQ01AOOEL_Proteobacteria(100);Betaproteobacteria(100);Burkholderiales(100);Comamonadaceae(100);Diaphorobacter(100)_707|18	gi|228717818|ref|NR_027567.1|	88.39	310	17	15	1	304	297	1	3e-98	355
GJE2AWQ01AOOEL_Proteobacteria(100);Betaproteobacteria(100);Burkholderiales(100);Comamonadaceae(100);Diaphorobacter(100)_707|18	gi|265678463|ref|NR_028766.1|	87.86	313	24	13	1	306	308	3	3e-98	355
GJE2AWQ01AOOEL_Proteobacteria(100);Betaproteobacteria(100);Burkholderiales(100);Comamonadaceae(100);Diaphorobacter(100)_707|18	gi|219856883|ref|NR_024702.1|	86.89	328	23	17	1	318	318	1	1e-97	353
GJE2AWQ01AOOEL_Proteobacteria(100);Betaproteobacteria(100);Burkholderiales(100);Comamonadaceae(100);Diaphorobacter(100)_707|18	gi|224581429|ref|NR_027211.1|	87.04	324	27	13	1	316	317	1	4e-97	351
GJE2AWQ01AOOEL_Proteobacteria(100);Betaproteobacteria(100);Burkholderiales(100);Comamonadaceae(100);Diaphorobacter(100)_707|18	gi|228715504|ref|NR_027534.1|	87.27	322	22	17	1	313	312	1	1e-96	350
GJE2AWQ01AOOEL_Proteobacteria(100);Betaproteobacteria(100);Burkholderiales(100);Comamonadaceae(100);Diaphorobacter(100)_707|18	gi|219856900|ref|NR_024721.1|	86.73	324	31	11	1	318	318	1	1e-96	350
GJE2AWQ01AOOEL_Proteobacteria(100);Betaproteobacteria(100);Burkholderiales(100);Comamonadaceae(100);Diaphorobacter(100)_707|18	gi|265679021|ref|NR_029329.1|	86.32	329	35	9	1	323	326	2	1e-96	350
GJE2AWQ01AOOEL_Proteobacteria(100);Betaproteobacteria(100);Burkholderiales(100);Comamonadaceae(100);Diaphorobacter(100)_707|18	gi|343200901|ref|NR_041588.1|	87.7	309	24	11	1	302	302	1	5e-96	348
GJE2AWQ01AOOEL_Proteobacteria(100);Betaproteobacteria(100);Burkholderiales(100);Comamonadaceae(100);Diaphorobacter(100)_707|18	gi|219857176|ref|NR_024804.1|	86.6	321	35	7	1	316	318	1	5e-96	348
GJE2AWQ01AOOEL_Proteobacteria(100);Betaproteobacteria(100);Burkholderiales(100);Comamonadaceae(100);Diaphorobacter(100)_707|18	gi|219846423|ref|NR_026014.1|	86.36	330	31	12	1	323	324	2	5e-96	348
GJE2AWQ01AOOEL_Proteobacteria(100);Betaproteobacteria(100);Burkholderiales(100);Comamonadaceae(100);Diaphorobacter(100)_707|18	gi|343201033|ref|NR_041720.1|	86.36	330	31	13	1	322	324	1	5e-96	348
GJE2AWQ01AOOEL_Proteobacteria(100);Betaproteobacteria(100);Burkholderiales(100);Comamonadaceae(100);Diaphorobacter(100)_707|18	gi|265678354|ref|NR_028656.1|	86.14	332	33	12	1	323	332	5	2e-95	346
GJE2AWQ01AOOEL_Proteobacteria(100);Betaproteobacteria(100);Burkholderiales(100);Comamonadaceae(100);Diaphorobacter(100)_707|18	gi|343198793|ref|NR_043691.1|	86.06	330	36	9	1	323	328	2	2e-95	346
GJE2AWQ01AOOEL_Proteobacteria(100);Betaproteobacteria(100);Burkholderiales(100);Comamonadaceae(100);Diaphorobacter(100)_707|18	gi|265678696|ref|NR_029001.1|	86.28	328	33	10	1	323	323	3	2e-95	346
GJE2AWQ01AOOEL_Proteobacteria(100);Betaproteobacteria(100);Burkholderiales(100);Comamonadaceae(100);Diaphorobacter(100)_707|18	gi|219846846|ref|NR_026438.1|	85.98	328	36	10	1	323	324	2	2e-95	346
GJE2AWQ01AOOEL_Proteobacteria(100);Betaproteobacteria(100);Burkholderiales(100);Comamonadaceae(100);Diaphorobacter(100)_707|18	gi|219846251|ref|NR_025841.1|	87.42	310	25	13	1	304	302	1	6e-95	344
GJE2AWQ01AOOEL_Proteobacteria(100);Betaproteobacteria(100);Burkholderiales(100);Comamonadaceae(100);Diaphorobacter(100)_707|18	gi|343206090|ref|NR_044679.1|	86.06	330	32	12	1	323	332	10	6e-95	344
GJE2AWQ01AOOEL_Proteobacteria(100);Betaproteobacteria(100);Burkholderiales(100);Comamonadaceae(100);Diaphorobacter(100)_707|18	gi|343201667|ref|NR_042393.1|	86.1	331	30	15	1	323	323	1	2e-94	342
GJE2AWQ01AOOEL_Proteobacteria(100);Betaproteobacteria(100);Burkholderiales(100);Comamonadaceae(100);Diaphorobacter(100)_707|18	gi|343202681|ref|NR_043094.1|	86.02	329	34	11	1	323	324	2	2e-94	342
GJE2AWQ01AOOEL_Proteobacteria(100);Betaproteobacteria(100);Burkholderiales(100);Comamonadaceae(100);Diaphorobacter(100)_707|18	gi|219857244|ref|NR_024874.1|	87.3	307	27	12	1	302	300	1	2e-94	342
GJE2AWQ01AOOEL_Proteobacteria(100);Betaproteobacteria(100);Burkholderiales(100);Comamonadaceae(100);Diaphorobacter(100)_707|18	gi|228716720|ref|NR_027554.1|	87.34	308	27	11	1	301	303	1	2e-94	342
GJE2AWQ01AOOEL_Proteobacteria(100);Betaproteobacteria(100);Burkholderiales(100);Comamonadaceae(100);Diaphorobacter(100)_707|18	gi|343201032|ref|NR_041719.1|	86.06	330	32	12	1	322	324	1	2e-94	342
GJE2AWQ01DW9UQ_Firmicutes(100);""Clostridia""(100);Clostridiales(100);""Lachnospiraceae""(100);""Lachnospiraceae_Incertae_Sedis""(100)_1857	gi|343201282|ref|NR_042008.1|	92.13	343	17	10	2	341	336	1	2e-134	475	Roseburia hominis A2-183 strain
GJE2AWQ01DW9UQ_Firmicutes(100);""Clostridia""(100);Clostridiales(100);""Lachnospiraceae""(100);""Lachnospiraceae_Incertae_Sedis""(100)_1857	gi|228716944|ref|NR_027557.1|	91.88	345	18	10	2	343	338	1	8e-134	473
GJE2AWQ01DW9UQ_Firmicutes(100);""Clostridia""(100);Clostridiales(100);""Lachnospiraceae""(100);""Lachnospiraceae_Incertae_Sedis""(100)_1857	gi|219857539|ref|NR_025127.1|	91.09	348	21	10	1	345	341	1	2e-130	462
GJE2AWQ01DW9UQ_Firmicutes(100);""Clostridia""(100);Clostridiales(100);""Lachnospiraceae""(100);""Lachnospiraceae_Incertae_Sedis""(100)_1857	gi|343198540|ref|NR_042832.1|	91.79	329	20	7	2	327	325	1	4e-127	451
GJE2AWQ01DW9UQ_Firmicutes(100);""Clostridia""(100);Clostridiales(100);""Lachnospiraceae""(100);""Lachnospiraceae_Incertae_Sedis""(100)_1857	gi|343201281|ref|NR_042007.1|	90.75	346	20	12	2	343	338	1	4e-127	451
GJE2AWQ01DW9UQ_Firmicutes(100);""Clostridia""(100);Clostridiales(100);""Lachnospiraceae""(100);""Lachnospiraceae_Incertae_Sedis""(100)_1857	gi|219846902|ref|NR_026494.1|	89.44	341	19	15	2	335	331	1	5e-116	414
GJE2AWQ01DW9UQ_Firmicutes(100);""Clostridia""(100);Clostridiales(100);""Lachnospiraceae""(100);""Lachnospiraceae_Incertae_Sedis""(100)_1857	gi|219846514|ref|NR_026106.1|	90.22	317	24	7	1	315	312	1	8e-114	407
GJE2AWQ01DW9UQ_Firmicutes(100);""Clostridia""(100);Clostridiales(100);""Lachnospiraceae""(100);""Lachnospiraceae_Incertae_Sedis""(100)_1857	gi|343206063|ref|NR_044645.1|	87.71	350	25	17	4	346	349	11	8e-114	407
GJE2AWQ01DW9UQ_Firmicutes(100);""Clostridia""(100);Clostridiales(100);""Lachnospiraceae""(100);""Lachnospiraceae_Incertae_Sedis""(100)_1857	gi|310974936|ref|NR_036800.1|	89.26	326	28	7	2	325	321	1	1e-112	403
GJE2AWQ01DW9UQ_Firmicutes(100);""Clostridia""(100);Clostridiales(100);""Lachnospiraceae""(100);""Lachnospiraceae_Incertae_Sedis""(100)_1857	gi|310974913|ref|NR_036776.1|	88.34	343	30	10	1	340	337	2	1e-112	403
GJE2AWQ01DW9UQ_Firmicutes(100);""Clostridia""(100);Clostridiales(100);""Lachnospiraceae""(100);""Lachnospiraceae_Incertae_Sedis""(100)_1857	gi|343198449|ref|NR_041882.1|	88	350	28	13	2	346	344	4	4e-112	401
GJE2AWQ01DW9UQ_Firmicutes(100);""Clostridia""(100);Clostridiales(100);""Lachnospiraceae""(100);""Lachnospiraceae_Incertae_Sedis""(100)_1857	gi|310975005|ref|NR_036869.1|	88.12	345	31	6	2	346	337	3	4e-112	401
GJE2AWQ01DW9UQ_Firmicutes(100);""Clostridia""(100);Clostridiales(100);""Lachnospiraceae""(100);""Lachnospiraceae_Incertae_Sedis""(100)_1857	gi|265678424|ref|NR_028726.1|	87.85	354	21	19	2	346	343	3	2e-110	396
GJE2AWQ01DW9UQ_Firmicutes(100);""Clostridia""(100);Clostridiales(100);""Lachnospiraceae""(100);""Lachnospiraceae_Incertae_Sedis""(100)_1857	gi|219857286|ref|NR_024917.1|	88.08	344	25	14	2	339	334	1	6e-110	394
GJE2AWQ01DW9UQ_Firmicutes(100);""Clostridia""(100);Clostridiales(100);""Lachnospiraceae""(100);""Lachnospiraceae_Incertae_Sedis""(100)_1857	gi|310975204|ref|NR_037068.1|	87.97	349	20	18	2	341	336	1	2e-109	392
GJE2AWQ01DW9UQ_Firmicutes(100);""Clostridia""(100);Clostridiales(100);""Lachnospiraceae""(100);""Lachnospiraceae_Incertae_Sedis""(100)_1857	gi|265678940|ref|NR_029248.1|	87.46	351	25	18	2	344	344	5	2e-109	392
GJE2AWQ01DW9UQ_Firmicutes(100);""Clostridia""(100);Clostridiales(100);""Lachnospiraceae""(100);""Lachnospiraceae_Incertae_Sedis""(100)_1857	gi|219846901|ref|NR_026493.1|	88.27	341	23	15	2	335	333	3	2e-109	392
GJE2AWQ01DW9UQ_Firmicutes(100);""Clostridia""(100);Clostridiales(100);""Lachnospiraceae""(100);""Lachnospiraceae_Incertae_Sedis""(100)_1857	gi|310974914|ref|NR_036777.1|	88.39	336	26	13	2	332	328	1	2e-109	392
GJE2AWQ01DW9UQ_Firmicutes(100);""Clostridia""(100);Clostridiales(100);""Lachnospiraceae""(100);""Lachnospiraceae_Incertae_Sedis""(100)_1857	gi|219846722|ref|NR_026314.1|	88.55	332	25	12	2	327	325	1	8e-109	390
GJE2AWQ01DW9UQ_Firmicutes(100);""Clostridia""(100);Clostridiales(100);""Lachnospiraceae""(100);""Lachnospiraceae_Incertae_Sedis""(100)_1857	gi|219857405|ref|NR_024993.1|	87.22	352	30	15	1	346	345	3	1e-107	387
GJE2AWQ01DW9UQ_Firmicutes(100);""Clostridia""(100);Clostridiales(100);""Lachnospiraceae""(100);""Lachnospiraceae_Incertae_Sedis""(100)_1857	gi|219878428|ref|NR_025567.1|	87.18	351	29	14	2	346	343	3	4e-107	385
GJE2AWQ01DW9UQ_Firmicutes(100);""Clostridia""(100);Clostridiales(100);""Lachnospiraceae""(100);""Lachnospiraceae_Incertae_Sedis""(100)_1857	gi|219846817|ref|NR_026409.1|	87.28	346	28	14	2	341	336	1	5e-106	381
GJE2AWQ01DW9UQ_Firmicutes(100);""Clostridia""(100);Clostridiales(100);""Lachnospiraceae""(100);""Lachnospiraceae_Incertae_Sedis""(100)_1857	gi|219856842|ref|NR_024661.1|	86.67	360	27	17	2	346	356	3	2e-105	379
GJE2AWQ01DW9UQ_Firmicutes(100);""Clostridia""(100);Clostridiales(100);""Lachnospiraceae""(100);""Lachnospiraceae_Incertae_Sedis""(100)_1857	gi|343198924|ref|NR_044048.1|	87.65	332	26	15	2	327	323	1	6e-105	377
GJE2AWQ01DW9UQ_Firmicutes(100);""Clostridia""(100);Clostridiales(100);""Lachnospiraceae""(100);""Lachnospiraceae_Incertae_Sedis""(100)_1857	gi|219846723|ref|NR_026315.1|	88.47	321	23	13	2	317	312	1	6e-105	377
GJE2AWQ01DW9UQ_Firmicutes(100);""Clostridia""(100);Clostridiales(100);""Lachnospiraceae""(100);""Lachnospiraceae_Incertae_Sedis""(100)_1857	gi|343203027|ref|NR_043551.1|	86.61	351	33	12	2	346	344	2	2e-104	375
GJE2AWQ01DW9UQ_Firmicutes(100);""Clostridia""(100);Clostridiales(100);""Lachnospiraceae""(100);""Lachnospiraceae_Incertae_Sedis""(100)_1857	gi|219857618|ref|NR_025207.1|	88.2	322	27	11	2	318	316	1	8e-104	374
GJE2AWQ01DW9UQ_Firmicutes(100);""Clostridia""(100);Clostridiales(100);""Lachnospiraceae""(100);""Lachnospiraceae_Incertae_Sedis""(100)_1857	gi|219846508|ref|NR_026100.1|	87.65	324	25	14	2	319	318	4	5e-101	364
GJE2AWQ01DW9UQ_Firmicutes(100);""Clostridia""(100);Clostridiales(100);""Lachnospiraceae""(100);""Lachnospiraceae_Incertae_Sedis""(100)_1857	gi|343205824|ref|NR_044265.1|	86.19	333	31	15	2	327	325	1	6e-100	361
GJE2AWQ01DW9UQ_Firmicutes(100);""Clostridia""(100);Clostridiales(100);""Lachnospiraceae""(100);""Lachnospiraceae_Incertae_Sedis""(100)_1857	gi|343206126|ref|NR_044715.1|	85.84	353	30	15	2	346	352	12	8e-99	357
GJE2AWQ01DW9UQ_Firmicutes(100);""Clostridia""(100);Clostridiales(100);""Lachnospiraceae""(100);""Lachnospiraceae_Incertae_Sedis""(100)_1857	gi|343205678|ref|NR_044054.1|	93	243	11	6	1	240	293	54	1e-96	350
GJE2AWQ01DW9UQ_Firmicutes(100);""Clostridia""(100);Clostridiales(100);""Lachnospiraceae""(100);""Lachnospiraceae_Incertae_Sedis""(100)_1857	gi|310975064|ref|NR_036928.1|	85.8	338	31	14	2	332	328	1	5e-96	348
GJE2AWQ01DW9UQ_Firmicutes(100);""Clostridia""(100);Clostridiales(100);""Lachnospiraceae""(100);""Lachnospiraceae_Incertae_Sedis""(100)_1857	gi|343201426|ref|NR_042152.1|	86.69	323	30	10	1	318	315	1	2e-95	346
GJE2AWQ01DW9UQ_Firmicutes(100);""Clostridia""(100);Clostridiales(100);""Lachnospiraceae""(100);""Lachnospiraceae_Incertae_Sedis""(100)_1857	gi|219878385|ref|NR_025524.1|	87.42	310	22	17	2	302	302	1	8e-94	340
GJE2AWQ01DW9UQ_Firmicutes(100);""Clostridia""(100);Clostridiales(100);""Lachnospiraceae""(100);""Lachnospiraceae_Incertae_Sedis""(100)_1857	gi|343198925|ref|NR_044049.1|	92.15	242	14	5	2	240	311	72	3e-93	339
GJE2AWQ01DW9UQ_Firmicutes(100);""Clostridia""(100);Clostridiales(100);""Lachnospiraceae""(100);""Lachnospiraceae_Incertae_Sedis""(100)_1857	gi|343198925|ref|NR_044049.1|	100	42	0	0	286	327	42	1	7e-15	78.7
GJE2AWQ01DW9UQ_Firmicutes(100);""Clostridia""(100);Clostridiales(100);""Lachnospiraceae""(100);""Lachnospiraceae_Incertae_Sedis""(100)_1857	gi|219878251|ref|NR_025390.1|	85.67	335	29	16	2	327	325	1	1e-92	337
GJE2AWQ01DW9UQ_Firmicutes(100);""Clostridia""(100);Clostridiales(100);""Lachnospiraceae""(100);""Lachnospiraceae_Incertae_Sedis""(100)_1857	gi|228719063|ref|NR_027579.1|	85.94	320	30	15	2	315	311	1	4e-92	335
GJE2AWQ01DW9UQ_Firmicutes(100);""Clostridia""(100);Clostridiales(100);""Lachnospiraceae""(100);""Lachnospiraceae_Incertae_Sedis""(100)_1857	gi|219846720|ref|NR_026312.1|	85.24	332	33	14	1	325	323	1	1e-91	333
GJE2AWQ01DW9UQ_Firmicutes(100);""Clostridia""(100);Clostridiales(100);""Lachnospiraceae""(100);""Lachnospiraceae_Incertae_Sedis""(100)_1857	gi|219857617|ref|NR_025206.1|	86.08	316	32	12	2	312	309	1	5e-91	331
GJE2AWQ01DW9UQ_Firmicutes(100);""Clostridia""(100);Clostridiales(100);""Lachnospiraceae""(100);""Lachnospiraceae_Incertae_Sedis""(100)_1857	gi|265678438|ref|NR_028740.1|	84.86	350	28	20	2	342	334	1	2e-90	329
GJE2AWQ01DW9UQ_Firmicutes(100);""Clostridia""(100);Clostridiales(100);""Lachnospiraceae""(100);""Lachnospiraceae_Incertae_Sedis""(100)_1857	gi|265678610|ref|NR_028915.1|	86.16	318	24	17	2	309	310	3	2e-89	326
GJE2AWQ01DW9UQ_Firmicutes(100);""Clostridia""(100);Clostridiales(100);""Lachnospiraceae""(100);""Lachnospiraceae_Incertae_Sedis""(100)_1857	gi|265678523|ref|NR_028827.1|	84.85	330	39	11	2	327	323	1	3e-88	322
GJE2AWQ01DW9UQ_Firmicutes(100);""Clostridia""(100);Clostridiales(100);""Lachnospiraceae""(100);""Lachnospiraceae_Incertae_Sedis""(100)_1857	gi|265678482|ref|NR_028785.1|	83.81	352	43	14	1	346	347	4	3e-88	322
GJE2AWQ01DW9UQ_Firmicutes(100);""Clostridia""(100);Clostridiales(100);""Lachnospiraceae""(100);""Lachnospiraceae_Incertae_Sedis""(100)_1857	gi|219857379|ref|NR_024967.1|	83.95	349	41	14	1	343	340	1	1e-87	320
GJE2AWQ01DW9UQ_Firmicutes(100);""Clostridia""(100);Clostridiales(100);""Lachnospiraceae""(100);""Lachnospiraceae_Incertae_Sedis""(100)_1857	gi|265678879|ref|NR_029185.1|	83.9	354	37	19	2	346	344	2	1e-87	320
GJE2AWQ01DW9UQ_Firmicutes(100);""Clostridia""(100);Clostridiales(100);""Lachnospiraceae""(100);""Lachnospiraceae_Incertae_Sedis""(100)_1857	gi|343198784|ref|NR_043681.1|	85.49	317	31	14	2	312	308	1	1e-86	316
GJE2AWQ01DW9UQ_Firmicutes(100);""Clostridia""(100);Clostridiales(100);""Lachnospiraceae""(100);""Lachnospiraceae_Incertae_Sedis""(100)_1857	gi|343201234|ref|NR_041960.1|	92.24	219	14	3	1	217	218	1	8e-84	307
GJE2AWQ01DW9UQ_Firmicutes(100);""Clostridia""(100);Clostridiales(100);""Lachnospiraceae""(100);""Lachnospiraceae_Incertae_Sedis""(100)_1857	gi|219857122|ref|NR_024750.1|	89.63	241	21	4	2	240	295	57	3e-83	305
GJE2AWQ01DW9UQ_Firmicutes(100);""Clostridia""(100);Clostridiales(100);""Lachnospiraceae""(100);""Lachnospiraceae_Incertae_Sedis""(100)_1857	gi|219878386|ref|NR_025525.1|	84.38	320	37	13	2	315	313	1	4e-82	302
GJE2AWQ01DW9UQ_Firmicutes(100);""Clostridia""(100);Clostridiales(100);""Lachnospiraceae""(100);""Lachnospiraceae_Incertae_Sedis""(100)_1857	gi|219846390|ref|NR_025981.1|	84.36	326	30	18	2	318	314	1	1e-81	300
GJE2AWQ01DW9UQ_Firmicutes(100);""Clostridia""(100);Clostridiales(100);""Lachnospiraceae""(100);""Lachnospiraceae_Incertae_Sedis""(100)_1857	gi|343198783|ref|NR_043680.1|	88.71	248	22	6	2	246	252	8	5e-81	298
GJE2AWQ01DW9UQ_Firmicutes(100);""Clostridia""(100);Clostridiales(100);""Lachnospiraceae""(100);""Lachnospiraceae_Incertae_Sedis""(100)_1857	gi|224581401|ref|NR_024719.1|	83.43	344	33	22	2	329	336	1	5e-81	298
GJE2AWQ01DW9UQ_Firmicutes(100);""Clostridia""(100);Clostridiales(100);""Lachnospiraceae""(100);""Lachnospiraceae_Incertae_Sedis""(100)_1857	gi|343198915|ref|NR_044022.1|	82.78	360	31	26	1	346	345	3	2e-79	292
GJE2AWQ01DW9UQ_Firmicutes(100);""Clostridia""(100);Clostridiales(100);""Lachnospiraceae""(100);""Lachnospiraceae_Incertae_Sedis""(100)_1857	gi|343198822|ref|NR_043775.1|	88.16	245	19	10	2	241	291	52	1e-76	283
GJE2AWQ01DW9UQ_Firmicutes(100);""Clostridia""(100);Clostridiales(100);""Lachnospiraceae""(100);""Lachnospiraceae_Incertae_Sedis""(100)_1857	gi|265678962|ref|NR_029270.1|	81.97	355	41	20	1	346	344	4	2e-75	279
GJE2AWQ01DW9UQ_Firmicutes(100);""Clostridia""(100);Clostridiales(100);""Lachnospiraceae""(100);""Lachnospiraceae_Incertae_Sedis""(100)_1857	gi|219846206|ref|NR_025796.1|	87.5	248	21	9	2	244	302	60	6e-75	278
GJE2AWQ01DW9UQ_Firmicutes(100);""Clostridia""(100);Clostridiales(100);""Lachnospiraceae""(100);""Lachnospiraceae_Incertae_Sedis""(100)_1857	gi|343206124|ref|NR_044713.1|	81.66	349	48	14	4	346	351	13	6e-75	278
GJE2AWQ01DW9UQ_Firmicutes(100);""Clostridia""(100);Clostridiales(100);""Lachnospiraceae""(100);""Lachnospiraceae_Incertae_Sedis""(100)_1857	gi|219857372|ref|NR_024960.1|	81.66	349	46	16	1	342	338	1	8e-74	274
GJE2AWQ01DW9UQ_Firmicutes(100);""Clostridia""(100);Clostridiales(100);""Lachnospiraceae""(100);""Lachnospiraceae_Incertae_Sedis""(100)_1857	gi|219857207|ref|NR_024835.1|	81.32	364	36	27	2	346	353	3	1e-71	267
GJE2AWQ01DW9UQ_Firmicutes(100);""Clostridia""(100);Clostridiales(100);""Lachnospiraceae""(100);""Lachnospiraceae_Incertae_Sedis""(100)_1857	gi|343206060|ref|NR_044642.1|	81.34	359	36	27	1	346	350	10	2e-70	263
GJE2AWQ01DW9UQ_Firmicutes(100);""Clostridia""(100);Clostridiales(100);""Lachnospiraceae""(100);""Lachnospiraceae_Incertae_Sedis""(100)_1857	gi|343205971|ref|NR_044490.1|	81.11	360	39	24	1	347	344	1	7e-70	261
GJE2AWQ01DW9UQ_Firmicutes(100);""Clostridia""(100);Clostridiales(100);""Lachnospiraceae""(100);""Lachnospiraceae_Incertae_Sedis""(100)_1857	gi|343200604|ref|NR_041291.1|	81.55	336	44	17	1	329	325	1	7e-70	261
GJE2AWQ01DW9UQ_Firmicutes(100);""Clostridia""(100);Clostridiales(100);""Lachnospiraceae""(100);""Lachnospiraceae_Incertae_Sedis""(100)_1857	gi|265678492|ref|NR_028795.1|	80.89	361	40	24	1	347	346	1	8e-69	257
GJE2AWQ01DW9UQ_Firmicutes(100);""Clostridia""(100);Clostridiales(100);""Lachnospiraceae""(100);""Lachnospiraceae_Incertae_Sedis""(100)_1857	gi|265678491|ref|NR_028794.1|	80.85	355	41	23	1	342	341	1	1e-67	254
GJE2AWQ01DW9UQ_Firmicutes(100);""Clostridia""(100);Clostridiales(100);""Lachnospiraceae""(100);""Lachnospiraceae_Incertae_Sedis""(100)_1857	gi|343205706|ref|NR_044093.1|	80.78	359	38	28	1	346	343	3	4e-67	252
GJE2AWQ01DW9UQ_Firmicutes(100);""Clostridia""(100);Clostridiales(100);""Lachnospiraceae""(100);""Lachnospiraceae_Incertae_Sedis""(100)_1857	gi|343202586|ref|NR_042953.1|	81.99	322	33	19	2	317	303	1	1e-66	250
GJE2AWQ01DW9UQ_Firmicutes(100);""Clostridia""(100);Clostridiales(100);""Lachnospiraceae""(100);""Lachnospiraceae_Incertae_Sedis""(100)_1857	gi|219878346|ref|NR_025485.1|	80.74	353	40	22	1	342	336	1	1e-66	250
GJE2AWQ01DW9UQ_Firmicutes(100);""Clostridia""(100);Clostridiales(100);""Lachnospiraceae""(100);""Lachnospiraceae_Incertae_Sedis""(100)_1857	gi|265679029|ref|NR_029337.1|	80.45	358	44	21	1	346	346	3	1e-66	250
GJE2AWQ01DW9UQ_Firmicutes(100);""Clostridia""(100);Clostridiales(100);""Lachnospiraceae""(100);""Lachnospiraceae_Incertae_Sedis""(100)_1857	gi|228717350|ref|NR_027562.1|	81.57	331	31	23	1	318	314	1	2e-65	246
GJE2AWQ01DW9UQ_Firmicutes(100);""Clostridia""(100);Clostridiales(100);""Lachnospiraceae""(100);""Lachnospiraceae_Incertae_Sedis""(100)_1857	gi|219857255|ref|NR_024886.1|	80.5	359	39	29	1	346	343	3	2e-65	246
GJE2AWQ01DW9UQ_Firmicutes(100);""Clostridia""(100);Clostridiales(100);""Lachnospiraceae""(100);""Lachnospiraceae_Incertae_Sedis""(100)_1857	gi|343198454|ref|NR_041887.1|	85.66	244	21	14	1	237	419	183	7e-65	244
GJE2AWQ01DW9UQ_Firmicutes(100);""Clostridia""(100);Clostridiales(100);""Lachnospiraceae""(100);""Lachnospiraceae_Incertae_Sedis""(100)_1857	gi|343198454|ref|NR_041887.1|	94.74	38	1	1	286	323	39	3	9e-09	58.4
GJE2AWQ01DW9UQ_Firmicutes(100);""Clostridia""(100);Clostridiales(100);""Lachnospiraceae""(100);""Lachnospiraceae_Incertae_Sedis""(100)_1857	gi|343201712|ref|NR_042438.1|	79.89	363	49	20	1	346	357	2	7e-65	244
GJE2AWQ01DW9UQ_Firmicutes(100);""Clostridia""(100);Clostridiales(100);""Lachnospiraceae""(100);""Lachnospiraceae_Incertae_Sedis""(100)_1857	gi|219857120|ref|NR_024748.1|	80.51	354	39	22	1	342	336	1	7e-65	244
GJE2AWQ01DW9UQ_Firmicutes(100);""Clostridia""(100);Clostridiales(100);""Lachnospiraceae""(100);""Lachnospiraceae_Incertae_Sedis""(100)_1857	gi|343203380|ref|NR_043664.1|	80.11	357	45	25	1	346	344	3	2e-64	243
GJE2AWQ01DW9UQ_Firmicutes(100);""Clostridia""(100);Clostridiales(100);""Lachnospiraceae""(100);""Lachnospiraceae_Incertae_Sedis""(100)_1857	gi|343201680|ref|NR_042406.1|	84.92	252	23	14	1	241	328	81	9e-64	241
GJE2AWQ01DW9UQ_Firmicutes(100);""Clostridia""(100);Clostridiales(100);""Lachnospiraceae""(100);""Lachnospiraceae_Incertae_Sedis""(100)_1857	gi|343200102|ref|NR_040789.1|	80.22	364	36	25	1	346	348	3	9e-64	241
GJE2AWQ01DW9UQ_Firmicutes(100);""Clostridia""(100);Clostridiales(100);""Lachnospiraceae""(100);""Lachnospiraceae_Incertae_Sedis""(100)_1857	gi|343201711|ref|NR_042437.1|	79.67	364	49	21	1	346	358	2	3e-63	239
GJE2AWQ01DW9UQ_Firmicutes(100);""Clostridia""(100);Clostridiales(100);""Lachnospiraceae""(100);""Lachnospiraceae_Incertae_Sedis""(100)_1857	gi|343201679|ref|NR_042405.1|	80.71	337	40	21	1	324	328	4	3e-63	239
GJE2AWQ01DW9UQ_Firmicutes(100);""Clostridia""(100);Clostridiales(100);""Lachnospiraceae""(100);""Lachnospiraceae_Incertae_Sedis""(100)_1857	gi|343202809|ref|NR_043285.1|	80.71	337	40	21	1	324	328	4	3e-63	239
GJE2AWQ01DW9UQ_Firmicutes(100);""Clostridia""(100);Clostridiales(100);""Lachnospiraceae""(100);""Lachnospiraceae_Incertae_Sedis""(100)_1857	gi|343202571|ref|NR_042928.1|	84.65	254	20	17	1	242	314	68	4e-62	235
GJE2AWQ01DW9UQ_Firmicutes(100);""Clostridia""(100);Clostridiales(100);""Lachnospiraceae""(100);""Lachnospiraceae_Incertae_Sedis""(100)_1857	gi|343201717|ref|NR_042443.1|	79.4	364	51	19	1	346	359	2	4e-62	235
GJE2AWQ01DW9UQ_Firmicutes(100);""Clostridia""(100);Clostridiales(100);""Lachnospiraceae""(100);""Lachnospiraceae_Incertae_Sedis""(100)_1857	gi|219856840|ref|NR_024659.1|	84.58	253	22	14	1	242	297	51	4e-62	235
GJE2AWQ01DW9UQ_Firmicutes(100);""Clostridia""(100);Clostridiales(100);""Lachnospiraceae""(100);""Lachnospiraceae_Incertae_Sedis""(100)_1857	gi|343206122|ref|NR_044711.1|	79.95	369	32	37	4	346	364	12	4e-62	235
GJE2AWQ01DW9UQ_Firmicutes(100);""Clostridia""(100);Clostridiales(100);""Lachnospiraceae""(100);""Lachnospiraceae_Incertae_Sedis""(100)_1857	gi|265678434|ref|NR_028736.1|	80	360	36	28	1	344	340	1	1e-61	233
GJE2AWQ01DW9UQ_Firmicutes(100);""Clostridia""(100);Clostridiales(100);""Lachnospiraceae""(100);""Lachnospiraceae_Incertae_Sedis""(100)_1857	gi|253680753|ref|NR_028001.1|	79.5	361	48	23	1	346	352	3	1e-61	233
GJE2AWQ01DW9UQ_Firmicutes(100);""Clostridia""(100);Clostridiales(100);""Lachnospiraceae""(100);""Lachnospiraceae_Incertae_Sedis""(100)_1857	gi|343201034|ref|NR_041721.1|	80	360	36	28	1	344	340	1	1e-61	233
GJE2AWQ01DW9UQ_Firmicutes(100);""Clostridia""(100);Clostridiales(100);""Lachnospiraceae""(100);""Lachnospiraceae_Incertae_Sedis""(100)_1857	gi|224581432|ref|NR_027214.1|	84.19	253	23	15	1	242	314	68	2e-60	230
GJE2AWQ01DW9UQ_Firmicutes(100);""Clostridia""(100);Clostridiales(100);""Lachnospiraceae""(100);""Lachnospiraceae_Incertae_Sedis""(100)_1857	gi|219846273|ref|NR_025863.1|	79.67	359	39	23	2	346	341	3	2e-60	230
GJE2AWQ01DW9UQ_Firmicutes(100);""Clostridia""(100);Clostridiales(100);""Lachnospiraceae""(100);""Lachnospiraceae_Incertae_Sedis""(100)_1857	gi|219846040|ref|NR_025630.1|	84.19	253	23	16	1	242	315	69	2e-60	230
GJE2AWQ01DW9UQ_Firmicutes(100);""Clostridia""(100);Clostridiales(100);""Lachnospiraceae""(100);""Lachnospiraceae_Incertae_Sedis""(100)_1857	gi|219878314|ref|NR_025453.1|	84.31	255	19	18	1	242	316	70	2e-60	230
GJE2AWQ01DW9UQ_Firmicutes(100);""Clostridia""(100);Clostridiales(100);""Lachnospiraceae""(100);""Lachnospiraceae_Incertae_Sedis""(100)_1857	gi|343201021|ref|NR_041708.1|	84.13	252	25	14	1	242	296	50	2e-60	230
GJE2AWQ01DW9UQ_Firmicutes(100);""Clostridia""(100);Clostridiales(100);""Lachnospiraceae""(100);""Lachnospiraceae_Incertae_Sedis""(100)_1857	gi|219857214|ref|NR_024842.1|	84.19	253	21	18	1	241	331	86	2e-60	230
GJE2AWQ01DW9UQ_Firmicutes(100);""Clostridia""(100);Clostridiales(100);""Lachnospiraceae""(100);""Lachnospiraceae_Incertae_Sedis""(100)_1857	gi|219857214|ref|NR_024842.1|	92.98	57	3	1	287	343	56	1	5e-16	82.4
GJE2AWQ01DW9UQ_Firmicutes(100);""Clostridia""(100);Clostridiales(100);""Lachnospiraceae""(100);""Lachnospiraceae_Incertae_Sedis""(100)_1857	gi|265678362|ref|NR_028664.1|	84.19	253	23	15	1	242	337	91	2e-60	230
GJE2AWQ01DW9UQ_Firmicutes(100);""Clostridia""(100);Clostridiales(100);""Lachnospiraceae""(100);""Lachnospiraceae_Incertae_Sedis""(100)_1857	gi|265678446|ref|NR_028748.1|	79.33	358	46	22	2	346	349	7	2e-59	226
GJE2AWQ01DW9UQ_Firmicutes(100);""Clostridia""(100);Clostridiales(100);""Lachnospiraceae""(100);""Lachnospiraceae_Incertae_Sedis""(100)_1857	gi|219846559|ref|NR_026151.1|	84.06	251	23	17	2	244	299	58	2e-59	226
GJE2AWQ01DW9UQ_Firmicutes(100);""Clostridia""(100);Clostridiales(100);""Lachnospiraceae""(100);""Lachnospiraceae_Incertae_Sedis""(100)_1857	gi|343198450|ref|NR_041883.1|	79.51	366	35	32	1	346	349	4	9e-59	224
GJE2AWQ01DW9UQ_Firmicutes(100);""Clostridia""(100);Clostridiales(100);""Lachnospiraceae""(100);""Lachnospiraceae_Incertae_Sedis""(100)_1857	gi|343202570|ref|NR_042927.1|	83.79	253	24	15	1	242	316	70	9e-59	224
GJE2AWQ01DW9UQ_Firmicutes(100);""Clostridia""(100);Clostridiales(100);""Lachnospiraceae""(100);""Lachnospiraceae_Incertae_Sedis""(100)_1857	gi|343202506|ref|NR_042833.1|	83.86	254	22	17	1	242	318	72	9e-59	224
GJE2AWQ01DW9UQ_Firmicutes(100);""Clostridia""(100);Clostridiales(100);""Lachnospiraceae""(100);""Lachnospiraceae_Incertae_Sedis""(100)_1857	gi|343206260|ref|NR_044852.1|	83.79	253	24	14	1	241	273	26	9e-59	224
GJE2AWQ01DW9UQ_Firmicutes(100);""Clostridia""(100);Clostridiales(100);""Lachnospiraceae""(100);""Lachnospiraceae_Incertae_Sedis""(100)_1857	gi|219846509|ref|NR_026101.1|	83.81	247	25	14	2	240	297	58	3e-58	222
GJE2AWQ01B6G01_Firmicutes(100);""Clostridia""(100);Clostridiales(100);Veillonellaceae(100);Veillonella(100)_1441	gi|343205749|ref|NR_044153.1|	95.67	323	10	4	1	320	322	1	1e-146	516	Veillonella denticariosi strain RBV106
GJE2AWQ01B6G01_Firmicutes(100);""Clostridia""(100);Clostridiales(100);Veillonellaceae(100);Veillonella(100)_1441	gi|343202841|ref|NR_043332.1|	95.67	323	10	4	1	320	322	1	1e-146	516	Veillonella parvula DSM 2008 strain ATCC 10790
GJE2AWQ01B6G01_Firmicutes(100);""Clostridia""(100);Clostridiales(100);Veillonellaceae(100);Veillonella(100)_1441	gi|343201163|ref|NR_041879.1|	98.19	276	5	0	1	276	279	4	1e-136	483
GJE2AWQ01B6G01_Firmicutes(100);""Clostridia""(100);Clostridiales(100);Veillonellaceae(100);Veillonella(100)_1441	gi|343201164|ref|NR_041880.1|	97.47	277	5	2	1	276	278	3	3e-133	472
GJE2AWQ01B6G01_Firmicutes(100);""Clostridia""(100);Clostridiales(100);Veillonellaceae(100);Veillonella(100)_1441	gi|219846172|ref|NR_025762.1|	95.36	280	5	8	1	276	300	25	3e-123	438
GJE2AWQ01B6G01_Firmicutes(100);""Clostridia""(100);Clostridiales(100);Veillonellaceae(100);Veillonella(100)_1441	gi|265678535|ref|NR_028839.1|	93.55	279	14	4	2	278	284	8	2e-115	412
GJE2AWQ01B6G01_Firmicutes(100);""Clostridia""(100);Clostridiales(100);Veillonellaceae(100);Veillonella(100)_1441	gi|343202582|ref|NR_042940.1|	97.46	236	4	2	1	236	234	1	4e-112	401
GJE2AWQ01B6G01_Firmicutes(100);""Clostridia""(100);Clostridiales(100);Veillonellaceae(100);Veillonella(100)_1441	gi|343199044|ref|NR_044400.1|	90.58	308	20	8	2	302	309	4	1e-111	399
GJE2AWQ01B6G01_Firmicutes(100);""Clostridia""(100);Clostridiales(100);Veillonellaceae(100);Veillonella(100)_1441	gi|343205705|ref|NR_044091.1|	97.03	236	7	0	1	236	236	1	5e-111	398
GJE2AWQ01B6G01_Firmicutes(100);""Clostridia""(100);Clostridiales(100);Veillonellaceae(100);Veillonella(100)_1441	gi|265678899|ref|NR_029207.1|	87.61	355	27	16	1	346	352	6	2e-110	396
GJE2AWQ01B6G01_Firmicutes(100);""Clostridia""(100);Clostridiales(100);Veillonellaceae(100);Veillonella(100)_1441	gi|343203307|ref|NR_043657.1|	87.04	355	33	10	1	346	362	12	3e-108	388
GJE2AWQ01B6G01_Firmicutes(100);""Clostridia""(100);Clostridiales(100);Veillonellaceae(100);Veillonella(100)_1441	gi|219857458|ref|NR_025046.1|	88.85	323	22	12	2	316	317	1	4e-107	385
GJE2AWQ01B6G01_Firmicutes(100);""Clostridia""(100);Clostridiales(100);Veillonellaceae(100);Veillonella(100)_1441	gi|343203300|ref|NR_043656.1|	86.2	355	36	12	1	346	362	12	3e-103	372
GJE2AWQ01B6G01_Firmicutes(100);""Clostridia""(100);Clostridiales(100);Veillonellaceae(100);Veillonella(100)_1441	gi|265678558|ref|NR_028862.1|	85.75	358	34	14	1	346	355	3	2e-100	363
GJE2AWQ01B6G01_Firmicutes(100);""Clostridia""(100);Clostridiales(100);Veillonellaceae(100);Veillonella(100)_1441	gi|265678796|ref|NR_029101.1|	90	280	18	10	2	276	283	9	1e-97	353
GJE2AWQ01B6G01_Firmicutes(100);""Clostridia""(100);Clostridiales(100);Veillonellaceae(100);Veillonella(100)_1441	gi|219846519|ref|NR_026111.1|	84.97	346	32	16	2	339	334	1	4e-92	335
GJE2AWQ01B6G01_Firmicutes(100);""Clostridia""(100);Clostridiales(100);Veillonellaceae(100);Veillonella(100)_1441	gi|219846090|ref|NR_025680.1|	85.12	336	37	11	1	327	332	1	5e-91	331
GJE2AWQ01B6G01_Firmicutes(100);""Clostridia""(100);Clostridiales(100);Veillonellaceae(100);Veillonella(100)_1441	gi|343205718|ref|NR_044111.1|	83.71	356	40	16	1	346	349	2	1e-87	320
GJE2AWQ01B6G01_Firmicutes(100);""Clostridia""(100);Clostridiales(100);Veillonellaceae(100);Veillonella(100)_1441	gi|219846162|ref|NR_025752.1|	83.24	358	39	17	1	346	350	2	2e-84	309
GJE2AWQ01B6G01_Firmicutes(100);""Clostridia""(100);Clostridiales(100);Veillonellaceae(100);Veillonella(100)_1441	gi|265678536|ref|NR_028840.1|	83.57	353	34	23	1	341	341	1	2e-84	309
GJE2AWQ01B6G01_Firmicutes(100);""Clostridia""(100);Clostridiales(100);Veillonellaceae(100);Veillonella(100)_1441	gi|219857641|ref|NR_025230.1|	87.55	273	25	9	1	269	281	14	8e-84	307
GJE2AWQ01B6G01_Firmicutes(100);""Clostridia""(100);Clostridiales(100);Veillonellaceae(100);Veillonella(100)_1441	gi|219846637|ref|NR_026229.1|	83.93	336	39	14	1	325	332	1	8e-84	307
GJE2AWQ01B6G01_Firmicutes(100);""Clostridia""(100);Clostridiales(100);Veillonellaceae(100);Veillonella(100)_1441	gi|310975011|ref|NR_036875.1|	83.15	356	33	22	1	346	339	1	1e-81	300
GJE2AWQ01B6G01_Firmicutes(100);""Clostridia""(100);Clostridiales(100);Veillonellaceae(100);Veillonella(100)_1441	gi|343206145|ref|NR_044734.1|	82.63	357	40	22	1	346	354	9	1e-81	300
GJE2AWQ01B6G01_Firmicutes(100);""Clostridia""(100);Clostridiales(100);Veillonellaceae(100);Veillonella(100)_1441	gi|310975154|ref|NR_037018.1|	83.28	341	35	19	2	334	327	1	5e-81	298
GJE2AWQ01B6G01_Firmicutes(100);""Clostridia""(100);Clostridiales(100);Veillonellaceae(100);Veillonella(100)_1441	gi|219878279|ref|NR_025418.1|	82.87	356	34	22	1	346	339	1	6e-80	294
GJE2AWQ01B6G01_Firmicutes(100);""Clostridia""(100);Clostridiales(100);Veillonellaceae(100);Veillonella(100)_1441	gi|265678493|ref|NR_028796.1|	82.2	354	47	14	1	346	354	9	8e-79	291
GJE2AWQ01B6G01_Firmicutes(100);""Clostridia""(100);Clostridiales(100);Veillonellaceae(100);Veillonella(100)_1441	gi|343199135|ref|NR_044650.1|	86.97	261	23	11	1	256	255	1	1e-76	283
GJE2AWQ01B6G01_Firmicutes(100);""Clostridia""(100);Clostridiales(100);Veillonellaceae(100);Veillonella(100)_1441	gi|343200979|ref|NR_041666.1|	82.7	341	36	21	1	327	332	1	5e-76	281
GJE2AWQ01B6G01_Firmicutes(100);""Clostridia""(100);Clostridiales(100);Veillonellaceae(100);Veillonella(100)_1441	gi|265678494|ref|NR_028797.1|	81.79	357	41	21	1	346	352	9	6e-75	278
GJE2AWQ01B6G01_Firmicutes(100);""Clostridia""(100);Clostridiales(100);Veillonellaceae(100);Veillonella(100)_1441	gi|219878277|ref|NR_025416.1|	82.22	360	28	29	1	346	338	1	6e-75	278
GJE2AWQ01B6G01_Firmicutes(100);""Clostridia""(100);Clostridiales(100);Veillonellaceae(100);Veillonella(100)_1441	gi|343206059|ref|NR_044641.1|	81.28	358	43	22	1	346	355	10	6e-75	278
GJE2AWQ01B6G01_Firmicutes(100);""Clostridia""(100);Clostridiales(100);Veillonellaceae(100);Veillonella(100)_1441	gi|343201891|ref|NR_042513.1|	81.79	357	35	26	1	346	339	2	2e-74	276
GJE2AWQ01B6G01_Firmicutes(100);""Clostridia""(100);Clostridiales(100);Veillonellaceae(100);Veillonella(100)_1441	gi|265678509|ref|NR_028812.1|	86.15	260	28	8	1	256	266	11	8e-74	274
GJE2AWQ01B6G01_Firmicutes(100);""Clostridia""(100);Clostridiales(100);Veillonellaceae(100);Veillonella(100)_1441	gi|343198461|ref|NR_041894.1|	85.55	263	30	8	2	260	281	23	4e-72	268
GJE2AWQ01B6G01_Firmicutes(100);""Clostridia""(100);Clostridiales(100);Veillonellaceae(100);Veillonella(100)_1441	gi|219846613|ref|NR_026205.1|	81.4	344	48	11	1	339	333	1	1e-71	267
GJE2AWQ01B6G01_Firmicutes(100);""Clostridia""(100);Clostridiales(100);Veillonellaceae(100);Veillonella(100)_1441	gi|219878278|ref|NR_025417.1|	81.56	358	32	27	1	346	336	1	5e-71	265
GJE2AWQ01B6G01_Firmicutes(100);""Clostridia""(100);Clostridiales(100);Veillonellaceae(100);Veillonella(100)_1441	gi|343198462|ref|NR_041895.1|	84.21	285	28	16	1	276	292	16	7e-70	261
GJE2AWQ01B6G01_Firmicutes(100);""Clostridia""(100);Clostridiales(100);Veillonellaceae(100);Veillonella(100)_1441	gi|265678382|ref|NR_028684.1|	81.07	354	44	17	1	344	341	1	7e-70	261
GJE2AWQ01B6G01_Firmicutes(100);""Clostridia""(100);Clostridiales(100);Veillonellaceae(100);Veillonella(100)_1441	gi|265678362|ref|NR_028664.1|	81.67	360	25	34	1	346	337	5	7e-70	261
GJE2AWQ01B6G01_Firmicutes(100);""Clostridia""(100);Clostridiales(100);Veillonellaceae(100);Veillonella(100)_1441	gi|219878276|ref|NR_025415.1|	81.39	360	28	30	1	346	335	1	8e-69	257
GJE2AWQ01B6G01_Firmicutes(100);""Clostridia""(100);Clostridiales(100);Veillonellaceae(100);Veillonella(100)_1441	gi|219857345|ref|NR_024933.1|	80.92	346	42	22	1	334	334	1	1e-67	254
GJE2AWQ01B6G01_Firmicutes(100);""Clostridia""(100);Clostridiales(100);Veillonellaceae(100);Veillonella(100)_1441	gi|343198671|ref|NR_043231.1|	84.73	262	29	10	1	256	279	23	4e-67	252
GJE2AWQ01B6G01_Firmicutes(100);""Clostridia""(100);Clostridiales(100);Veillonellaceae(100);Veillonella(100)_1441	gi|265678622|ref|NR_028927.1|	81.06	359	30	29	1	346	334	1	4e-67	252
GJE2AWQ01B6G01_Firmicutes(100);""Clostridia""(100);Clostridiales(100);Veillonellaceae(100);Veillonella(100)_1441	gi|265678363|ref|NR_028665.1|	81.07	354	32	29	1	343	331	2	4e-67	252
GJE2AWQ01B6G01_Firmicutes(100);""Clostridia""(100);Clostridiales(100);Veillonellaceae(100);Veillonella(100)_1441	gi|343205902|ref|NR_044389.1|	80.73	358	38	25	1	346	340	2	1e-66	250
GJE2AWQ01B6G01_Firmicutes(100);""Clostridia""(100);Clostridiales(100);Veillonellaceae(100);Veillonella(100)_1441	gi|343201106|ref|NR_041805.1|	78.99	357	51	22	3	346	355	10	1e-66	250
GJE2AWQ01B6G01_Firmicutes(100);""Clostridia""(100);Clostridiales(100);Veillonellaceae(100);Veillonella(100)_1441	gi|343201476|ref|NR_042202.1|	80.4	352	47	19	1	340	342	1	5e-66	248
GJE2AWQ01B6G01_Firmicutes(100);""Clostridia""(100);Clostridiales(100);Veillonellaceae(100);Veillonella(100)_1441	gi|265678605|ref|NR_028910.1|	80.06	361	45	23	1	346	350	2	2e-65	246
GJE2AWQ01B6G01_Firmicutes(100);""Clostridia""(100);Clostridiales(100);Veillonellaceae(100);Veillonella(100)_1441	gi|265678564|ref|NR_028868.1|	81.19	335	37	20	1	327	324	8	2e-65	246
GJE2AWQ01B6G01_Firmicutes(100);""Clostridia""(100);Clostridiales(100);Veillonellaceae(100);Veillonella(100)_1441	gi|228720667|ref|NR_027596.1|	80.77	338	39	23	1	325	325	1	2e-65	246
GJE2AWQ01B6G01_Firmicutes(100);""Clostridia""(100);Clostridiales(100);Veillonellaceae(100);Veillonella(100)_1441	gi|219857290|ref|NR_024921.1|	80.75	348	35	25	1	338	326	1	7e-65	244
GJE2AWQ01B6G01_Firmicutes(100);""Clostridia""(100);Clostridiales(100);Veillonellaceae(100);Veillonella(100)_1441	gi|343201194|ref|NR_041951.1|	80.65	336	37	22	1	327	317	1	2e-64	243
GJE2AWQ01B6G01_Firmicutes(100);""Clostridia""(100);Clostridiales(100);Veillonellaceae(100);Veillonella(100)_1441	gi|343198515|ref|NR_042771.1|	80.39	357	35	30	1	346	334	2	3e-63	239
GJE2AWQ01B6G01_Firmicutes(100);""Clostridia""(100);Clostridiales(100);Veillonellaceae(100);Veillonella(100)_1441	gi|343201107|ref|NR_041806.1|	79.44	355	48	22	4	346	348	7	3e-63	239
GJE2AWQ01B6G01_Firmicutes(100);""Clostridia""(100);Clostridiales(100);Veillonellaceae(100);Veillonella(100)_1441	gi|343203021|ref|NR_043542.1|	79.44	360	54	16	1	346	355	2	1e-62	237
GJE2AWQ01B6G01_Firmicutes(100);""Clostridia""(100);Clostridiales(100);Veillonellaceae(100);Veillonella(100)_1441	gi|265678380|ref|NR_028682.1|	80.28	360	32	36	2	346	337	2	4e-62	235
GJE2AWQ01B6G01_Firmicutes(100);""Clostridia""(100);Clostridiales(100);Veillonellaceae(100);Veillonella(100)_1441	gi|343198581|ref|NR_042954.1|	79.67	364	42	26	1	346	351	2	1e-61	233
GJE2AWQ01B6G01_Firmicutes(100);""Clostridia""(100);Clostridiales(100);Veillonellaceae(100);Veillonella(100)_1441	gi|343203251|ref|NR_043650.1|	83.4	265	28	15	2	258	257	1	5e-61	231
GJE2AWQ01B6G01_Firmicutes(100);""Clostridia""(100);Clostridiales(100);Veillonellaceae(100);Veillonella(100)_1441	gi|219878158|ref|NR_025297.1|	80.47	338	36	26	1	327	319	1	5e-61	231
GJE2AWQ01B6G01_Firmicutes(100);""Clostridia""(100);Clostridiales(100);Veillonellaceae(100);Veillonella(100)_1441	gi|343198520|ref|NR_042776.1|	80	360	33	33	1	346	341	7	2e-60	230
GJE2AWQ01B6G01_Firmicutes(100);""Clostridia""(100);Clostridiales(100);Veillonellaceae(100);Veillonella(100)_1441	gi|219878375|ref|NR_025514.1|	79.83	347	44	21	1	337	331	1	2e-60	230
GJE2AWQ01B6G01_Firmicutes(100);""Clostridia""(100);Clostridiales(100);Veillonellaceae(100);Veillonella(100)_1441	gi|343201367|ref|NR_042093.1|	79.83	362	36	30	1	346	342	2	2e-60	230
GJE2AWQ01B6G01_Firmicutes(100);""Clostridia""(100);Clostridiales(100);Veillonellaceae(100);Veillonella(100)_1441	gi|343204186|ref|NR_043749.1|	79.55	357	44	22	1	346	342	4	7e-60	228
GJE2AWQ01B6G01_Firmicutes(100);""Clostridia""(100);Clostridiales(100);Veillonellaceae(100);Veillonella(100)_1441	gi|219878159|ref|NR_025298.1|	80.48	333	35	23	1	324	315	4	7e-60	228
GJE2AWQ01B6G01_Firmicutes(100);""Clostridia""(100);Clostridiales(100);Veillonellaceae(100);Veillonella(100)_1441	gi|219857214|ref|NR_024842.1|	80.06	356	32	33	1	342	331	1	7e-60	228
GJE2AWQ01B6G01_Firmicutes(100);""Clostridia""(100);Clostridiales(100);Veillonellaceae(100);Veillonella(100)_1441	gi|265678686|ref|NR_028991.1|	80.34	351	26	36	1	335	324	1	2e-59	226
GJE2AWQ01B6G01_Firmicutes(100);""Clostridia""(100);Clostridiales(100);Veillonellaceae(100);Veillonella(100)_1441	gi|310975048|ref|NR_036912.1|	82.95	264	27	17	1	256	298	45	2e-59	226
GJE2AWQ01B6G01_Firmicutes(100);""Clostridia""(100);Clostridiales(100);Veillonellaceae(100);Veillonella(100)_1441	gi|343198522|ref|NR_042778.1|	79.72	360	34	33	1	346	341	7	9e-59	224
GJE2AWQ01B6G01_Firmicutes(100);""Clostridia""(100);Clostridiales(100);Veillonellaceae(100);Veillonella(100)_1441	gi|343198521|ref|NR_042777.1|	79.72	360	34	33	1	346	341	7	9e-59	224
GJE2AWQ01B6G01_Firmicutes(100);""Clostridia""(100);Clostridiales(100);Veillonellaceae(100);Veillonella(100)_1441	gi|343203980|ref|NR_043728.1|	79.33	358	43	28	1	346	340	2	3e-58	222
GJE2AWQ01B6G01_Firmicutes(100);""Clostridia""(100);Clostridiales(100);Veillonellaceae(100);Veillonella(100)_1441	gi|219857527|ref|NR_025115.1|	79.15	355	49	19	1	346	341	3	3e-58	222
GJE2AWQ01B6G01_Firmicutes(100);""Clostridia""(100);Clostridiales(100);Veillonellaceae(100);Veillonella(100)_1441	gi|343200149|ref|NR_040836.1|	83.14	261	27	12	2	257	381	133	3e-58	222
GJE2AWQ01B6G01_Firmicutes(100);""Clostridia""(100);Clostridiales(100);Veillonellaceae(100);Veillonella(100)_1441	gi|343200149|ref|NR_040836.1|	95	60	3	0	287	346	61	2	7e-20	95.3
GJE2AWQ01B6G01_Firmicutes(100);""Clostridia""(100);Clostridiales(100);Veillonellaceae(100);Veillonella(100)_1441	gi|310975054|ref|NR_036918.1|	79.89	358	29	37	1	342	333	3	3e-58	222
GJE2AWQ01B6G01_Firmicutes(100);""Clostridia""(100);Clostridiales(100);Veillonellaceae(100);Veillonella(100)_1441	gi|219846719|ref|NR_026311.1|	79.27	357	43	25	1	346	338	2	1e-57	220
GJE2AWQ01B6G01_Firmicutes(100);""Clostridia""(100);Clostridiales(100);Veillonellaceae(100);Veillonella(100)_1441	gi|343200841|ref|NR_041528.1|	82.58	264	30	11	1	257	413	159	4e-57	219
GJE2AWQ01B6G01_Firmicutes(100);""Clostridia""(100);Clostridiales(100);Veillonellaceae(100);Veillonella(100)_1441	gi|343201193|ref|NR_041950.1|	79.34	334	45	23	1	322	322	1	4e-57	219
GJE2AWQ01B6G01_Firmicutes(100);""Clostridia""(100);Clostridiales(100);Veillonellaceae(100);Veillonella(100)_1441	gi|343204539|ref|NR_043789.1|	79.05	358	44	27	1	346	341	3	1e-56	217
GJE2AWQ01B6G01_Firmicutes(100);""Clostridia""(100);Clostridiales(100);Veillonellaceae(100);Veillonella(100)_1441	gi|219846121|ref|NR_025711.1|	79.77	351	30	29	3	346	321	5	1e-56	217
GJE2AWQ01B6G01_Firmicutes(100);""Clostridia""(100);Clostridiales(100);Veillonellaceae(100);Veillonella(100)_1441	gi|219846109|ref|NR_025699.1|	79.77	351	30	29	3	346	321	5	1e-56	217
GJE2AWQ01B6G01_Firmicutes(100);""Clostridia""(100);Clostridiales(100);Veillonellaceae(100);Veillonella(100)_1441	gi|219878160|ref|NR_025299.1|	78.83	359	45	27	1	346	342	2	5e-56	215
GJE2AWQ01B6G01_Firmicutes(100);""Clostridia""(100);Clostridiales(100);Veillonellaceae(100);Veillonella(100)_1441	gi|343200184|ref|NR_040871.1|	79.05	358	39	30	1	346	335	2	2e-55	213
GJE2AWQ01B6G01_Firmicutes(100);""Clostridia""(100);Clostridiales(100);Veillonellaceae(100);Veillonella(100)_1441	gi|343200150|ref|NR_040837.1|	79.05	358	39	30	1	346	335	2	2e-55	213
GJE2AWQ01B6G01_Firmicutes(100);""Clostridia""(100);Clostridiales(100);Veillonellaceae(100);Veillonella(100)_1441	gi|343201192|ref|NR_041949.1|	82.4	267	25	21	1	257	314	60	2e-55	213
GJE2AWQ01B6G01_Firmicutes(100);""Clostridia""(100);Clostridiales(100);Veillonellaceae(100);Veillonella(100)_1441	gi|343198872|ref|NR_043926.1|	82.13	263	31	14	1	258	534	283	7e-55	211
GJE2AWQ01B6G01_Firmicutes(100);""Clostridia""(100);Clostridiales(100);Veillonellaceae(100);Veillonella(100)_1441	gi|343198872|ref|NR_043926.1|	96.67	60	2	0	287	346	61	2	2e-21	100
GJE2AWQ01B6G01_Firmicutes(100);""Clostridia""(100);Clostridiales(100);Veillonellaceae(100);Veillonella(100)_1441	gi|343201363|ref|NR_042089.1|	78.83	359	43	27	1	346	340	2	7e-55	211
GJE2AWQ01B6G01_Firmicutes(100);""Clostridia""(100);Clostridiales(100);Veillonellaceae(100);Veillonella(100)_1441	gi|343203986|ref|NR_043729.1|	78.77	358	45	28	1	346	340	2	7e-55	211
GJE2AWQ01B6G01_Firmicutes(100);""Clostridia""(100);Clostridiales(100);Veillonellaceae(100);Veillonella(100)_1441	gi|219857497|ref|NR_025085.1|	79.15	355	35	32	1	339	332	1	7e-55	211
GJE2AWQ01B6G01_Firmicutes(100);""Clostridia""(100);Clostridiales(100);Veillonellaceae(100);Veillonella(100)_1441	gi|343201731|ref|NR_042457.1|	82.26	265	27	19	1	255	255	1	7e-55	211
GJE2AWQ01B6G01_Firmicutes(100);""Clostridia""(100);Clostridiales(100);Veillonellaceae(100);Veillonella(100)_1441	gi|343203643|ref|NR_043693.1|	78.83	359	43	29	1	346	340	2	7e-55	211
GJE2AWQ01B6G01_Firmicutes(100);""Clostridia""(100);Clostridiales(100);Veillonellaceae(100);Veillonella(100)_1441	gi|265679049|ref|NR_029357.1|	82.44	262	26	19	2	253	278	27	7e-55	211
GJE2AWQ01B6G01_Firmicutes(100);""Clostridia""(100);Clostridiales(100);Veillonellaceae(100);Veillonella(100)_1441	gi|343200204|ref|NR_040891.1|	78.63	351	46	23	1	340	333	1	2e-54	209
GJE2AWQ01B6G01_Firmicutes(100);""Clostridia""(100);Clostridiales(100);Veillonellaceae(100);Veillonella(100)_1441	gi|219846314|ref|NR_025904.1|	79.15	355	34	33	1	339	331	1	2e-54	209
GJE2AWQ01B6G01_Firmicutes(100);""Clostridia""(100);Clostridiales(100);Veillonellaceae(100);Veillonella(100)_1441	gi|343201488|ref|NR_042214.1|	78.67	347	49	21	2	341	329	1	9e-54	207
GJE2AWQ01B6G01_Firmicutes(100);""Clostridia""(100);Clostridiales(100);Veillonellaceae(100);Veillonella(100)_1441	gi|343206117|ref|NR_044706.1|	78.37	356	47	25	4	346	348	10	9e-54	207
GJE2AWQ01B6G01_Firmicutes(100);""Clostridia""(100);Clostridiales(100);Veillonellaceae(100);Veillonella(100)_1441	gi|265678804|ref|NR_029109.1|	78.61	360	42	31	1	346	341	3	3e-53	206
GJE2AWQ01B6G01_Firmicutes(100);""Clostridia""(100);Clostridiales(100);Veillonellaceae(100);Veillonella(100)_1441	gi|219846166|ref|NR_025756.1|	79.32	353	28	31	3	346	321	5	3e-53	206
GJE2AWQ01B6G01_Firmicutes(100);""Clostridia""(100);Clostridiales(100);Veillonellaceae(100);Veillonella(100)_1441	gi|310975139|ref|NR_037003.1|	78.49	358	46	25	1	346	340	2	3e-53	206
GJE2AWQ01B6G01_Firmicutes(100);""Clostridia""(100);Clostridiales(100);Veillonellaceae(100);Veillonella(100)_1441	gi|219878335|ref|NR_025474.1|	78.82	340	41	29	1	328	321	1	1e-52	204
GJE2AWQ01B6G01_Firmicutes(100);""Clostridia""(100);Clostridiales(100);Veillonellaceae(100);Veillonella(100)_1441	gi|219857148|ref|NR_024776.1|	77.97	354	58	16	1	346	343	2	1e-52	204
GJE2AWQ01C90KD_Firmicutes(100);""Bacilli""(100);""Lactobacillales""(100);Streptococcaceae(100);Streptococcus(100)_1876|15	gi|265678362|ref|NR_028664.1|	98.81	335	2	2	1	335	337	5	2e-170	595	Streptococcus mitis strain NS51
GJE2AWQ01C90KD_Firmicutes(100);""Bacilli""(100);""Lactobacillales""(100);Streptococcaceae(100);Streptococcus(100)_1876|15	gi|265678363|ref|NR_028665.1|	98.19	332	4	2	1	332	331	2	4e-166	580
GJE2AWQ01C90KD_Firmicutes(100);""Bacilli""(100);""Lactobacillales""(100);Streptococcaceae(100);Streptococcus(100)_1876|15	gi|224581432|ref|NR_027214.1|	99.05	316	1	2	1	316	314	1	1e-161	566
GJE2AWQ01C90KD_Firmicutes(100);""Bacilli""(100);""Lactobacillales""(100);Streptococcaceae(100);Streptococcus(100)_1876|15	gi|343198515|ref|NR_042771.1|	94.66	337	12	6	1	335	334	2	4e-147	518
GJE2AWQ01C90KD_Firmicutes(100);""Bacilli""(100);""Lactobacillales""(100);Streptococcaceae(100);Streptococcus(100)_1876|15	gi|310975072|ref|NR_036936.1|	95.89	316	7	6	1	313	316	4	2e-144	508
GJE2AWQ01C90KD_Firmicutes(100);""Bacilli""(100);""Lactobacillales""(100);Streptococcaceae(100);Streptococcus(100)_1876|15	gi|343202571|ref|NR_042928.1|	95.58	317	10	4	1	316	314	1	3e-143	505
GJE2AWQ01C90KD_Firmicutes(100);""Bacilli""(100);""Lactobacillales""(100);Streptococcaceae(100);Streptococcus(100)_1876|15	gi|219857213|ref|NR_024841.1|	94.31	334	11	7	1	330	330	1	3e-143	505
GJE2AWQ01C90KD_Firmicutes(100);""Bacilli""(100);""Lactobacillales""(100);Streptococcaceae(100);Streptococcus(100)_1876|15	gi|343202570|ref|NR_042927.1|	95.3	319	9	5	1	316	316	1	4e-142	501
GJE2AWQ01C90KD_Firmicutes(100);""Bacilli""(100);""Lactobacillales""(100);Streptococcaceae(100);Streptococcus(100)_1876|15	gi|219856840|ref|NR_024659.1|	96.99	299	7	2	1	299	297	1	4e-142	501
GJE2AWQ01C90KD_Firmicutes(100);""Bacilli""(100);""Lactobacillales""(100);Streptococcaceae(100);Streptococcus(100)_1876|15	gi|343198521|ref|NR_042777.1|	92.63	339	17	8	1	335	341	7	5e-136	481
GJE2AWQ01C90KD_Firmicutes(100);""Bacilli""(100);""Lactobacillales""(100);Streptococcaceae(100);Streptococcus(100)_1876|15	gi|343198520|ref|NR_042776.1|	92.63	339	17	8	1	335	341	7	5e-136	481
GJE2AWQ01C90KD_Firmicutes(100);""Bacilli""(100);""Lactobacillales""(100);Streptococcaceae(100);Streptococcus(100)_1876|15	gi|343198522|ref|NR_042778.1|	92.33	339	18	8	1	335	341	7	2e-134	475
GJE2AWQ01C90KD_Firmicutes(100);""Bacilli""(100);""Lactobacillales""(100);Streptococcaceae(100);Streptococcus(100)_1876|15	gi|343201093|ref|NR_041780.1|	92.99	328	15	8	1	324	327	4	3e-133	472
GJE2AWQ01C90KD_Firmicutes(100);""Bacilli""(100);""Lactobacillales""(100);Streptococcaceae(100);Streptococcus(100)_1876|15	gi|343201094|ref|NR_041781.1|	91.46	328	20	8	1	324	325	2	6e-125	444
GJE2AWQ01C90KD_Firmicutes(100);""Bacilli""(100);""Lactobacillales""(100);Streptococcaceae(100);Streptococcus(100)_1876|15	gi|219857214|ref|NR_024842.1|	90.75	335	23	7	1	331	331	1	2e-124	442
GJE2AWQ01C90KD_Firmicutes(100);""Bacilli""(100);""Lactobacillales""(100);Streptococcaceae(100);Streptococcus(100)_1876|15	gi|310975138|ref|NR_037002.1|	89.83	344	17	12	1	335	336	2	2e-120	429
GJE2AWQ01C90KD_Firmicutes(100);""Bacilli""(100);""Lactobacillales""(100);Streptococcaceae(100);Streptococcus(100)_1876|15	gi|219857560|ref|NR_025148.1|	89.74	341	23	11	1	335	336	2	2e-119	425
GJE2AWQ01C90KD_Firmicutes(100);""Bacilli""(100);""Lactobacillales""(100);Streptococcaceae(100);Streptococcus(100)_1876|15	gi|219878314|ref|NR_025453.1|	90.91	319	23	5	1	316	316	1	8e-119	424
GJE2AWQ01C90KD_Firmicutes(100);""Bacilli""(100);""Lactobacillales""(100);Streptococcaceae(100);Streptococcus(100)_1876|15	gi|265678364|ref|NR_028666.1|	89.53	344	20	11	1	332	340	1	3e-118	422
GJE2AWQ01C90KD_Firmicutes(100);""Bacilli""(100);""Lactobacillales""(100);Streptococcaceae(100);Streptococcus(100)_1876|15	gi|343203349|ref|NR_043661.1|	89.5	343	20	12	1	335	337	3	1e-117	420
GJE2AWQ01C90KD_Firmicutes(100);""Bacilli""(100);""Lactobacillales""(100);Streptococcaceae(100);Streptococcus(100)_1876|15	gi|310975054|ref|NR_036918.1|	89.61	337	23	8	1	331	333	3	4e-117	418
GJE2AWQ01C90KD_Firmicutes(100);""Bacilli""(100);""Lactobacillales""(100);Streptococcaceae(100);Streptococcus(100)_1876|15	gi|219856815|ref|NR_024634.1|	90.03	331	21	10	1	325	327	3	4e-117	418
GJE2AWQ01C90KD_Firmicutes(100);""Bacilli""(100);""Lactobacillales""(100);Streptococcaceae(100);Streptococcus(100)_1876|15	gi|228715345|ref|NR_027517.1|	89.12	340	27	9	1	335	336	2	5e-116	414
GJE2AWQ01C90KD_Firmicutes(100);""Bacilli""(100);""Lactobacillales""(100);Streptococcaceae(100);Streptococcus(100)_1876|15	gi|265678434|ref|NR_028736.1|	88.66	344	23	8	1	332	340	1	3e-113	405
GJE2AWQ01C90KD_Firmicutes(100);""Bacilli""(100);""Lactobacillales""(100);Streptococcaceae(100);Streptococcus(100)_1876|15	gi|343201034|ref|NR_041721.1|	88.41	345	22	10	1	332	340	1	1e-111	399
GJE2AWQ01C90KD_Firmicutes(100);""Bacilli""(100);""Lactobacillales""(100);Streptococcaceae(100);Streptococcus(100)_1876|15	gi|219856814|ref|NR_024633.1|	88.82	340	18	14	1	330	330	1	1e-111	399
GJE2AWQ01C90KD_Firmicutes(100);""Bacilli""(100);""Lactobacillales""(100);Streptococcaceae(100);Streptococcus(100)_1876|15	gi|265678747|ref|NR_029052.1|	90.29	309	20	9	1	304	304	1	2e-110	396
GJE2AWQ01C90KD_Firmicutes(100);""Bacilli""(100);""Lactobacillales""(100);Streptococcaceae(100);Streptococcus(100)_1876|15	gi|310975232|ref|NR_037096.1|	89.66	319	21	8	1	313	314	2	2e-110	396
GJE2AWQ01C90KD_Firmicutes(100);""Bacilli""(100);""Lactobacillales""(100);Streptococcaceae(100);Streptococcus(100)_1876|15	gi|343200083|ref|NR_028761.1|	88.99	327	26	7	1	322	323	2	2e-110	396
GJE2AWQ01C90KD_Firmicutes(100);""Bacilli""(100);""Lactobacillales""(100);Streptococcaceae(100);Streptococcus(100)_1876|15	gi|343200134|ref|NR_040821.1|	89.41	321	24	8	1	316	316	1	2e-110	396
GJE2AWQ01C90KD_Firmicutes(100);""Bacilli""(100);""Lactobacillales""(100);Streptococcaceae(100);Streptococcus(100)_1876|15	gi|343202363|ref|NR_042649.1|	88.72	328	29	7	1	324	324	1	6e-110	394
GJE2AWQ01C90KD_Firmicutes(100);""Bacilli""(100);""Lactobacillales""(100);Streptococcaceae(100);Streptococcus(100)_1876|15	gi|343202620|ref|NR_043001.1|	89.2	324	19	14	1	316	316	1	8e-109	390
GJE2AWQ01C90KD_Firmicutes(100);""Bacilli""(100);""Lactobacillales""(100);Streptococcaceae(100);Streptococcus(100)_1876|15	gi|343198648|ref|NR_043173.1|	89.34	319	22	10	1	313	316	4	8e-109	390
GJE2AWQ01C90KD_Firmicutes(100);""Bacilli""(100);""Lactobacillales""(100);Streptococcaceae(100);Streptococcus(100)_1876|15	gi|343198518|ref|NR_042774.1|	87.5	352	18	18	1	335	349	7	1e-106	383
GJE2AWQ01C90KD_Firmicutes(100);""Bacilli""(100);""Lactobacillales""(100);Streptococcaceae(100);Streptococcus(100)_1876|15	gi|343203338|ref|NR_043660.1|	89.14	313	24	9	1	308	308	1	5e-106	381
GJE2AWQ01C90KD_Firmicutes(100);""Bacilli""(100);""Lactobacillales""(100);Streptococcaceae(100);Streptococcus(100)_1876|15	gi|310975237|ref|NR_037101.1|	88.31	325	20	13	1	316	316	1	8e-104	374
GJE2AWQ01C90KD_Firmicutes(100);""Bacilli""(100);""Lactobacillales""(100);Streptococcaceae(100);Streptococcus(100)_1876|15	gi|343200133|ref|NR_040820.1|	88.24	323	24	12	1	316	316	1	8e-104	374
GJE2AWQ01C90KD_Firmicutes(100);""Bacilli""(100);""Lactobacillales""(100);Streptococcaceae(100);Streptococcus(100)_1876|15	gi|343202506|ref|NR_042833.1|	88.2	322	22	8	1	310	318	1	1e-102	370
GJE2AWQ01C90KD_Firmicutes(100);""Bacilli""(100);""Lactobacillales""(100);Streptococcaceae(100);Streptococcus(100)_1876|15	gi|343198516|ref|NR_042772.1|	86.53	349	27	14	1	335	346	4	1e-101	366
GJE2AWQ01C90KD_Firmicutes(100);""Bacilli""(100);""Lactobacillales""(100);Streptococcaceae(100);Streptococcus(100)_1876|15	gi|343200368|ref|NR_041055.1|	86.36	352	24	18	1	335	347	3	5e-101	364
GJE2AWQ01C90KD_Firmicutes(100);""Bacilli""(100);""Lactobacillales""(100);Streptococcaceae(100);Streptococcus(100)_1876|15	gi|265678529|ref|NR_028833.1|	86.46	347	29	15	1	334	343	2	5e-101	364
GJE2AWQ01C90KD_Firmicutes(100);""Bacilli""(100);""Lactobacillales""(100);Streptococcaceae(100);Streptococcus(100)_1876|15	gi|310974981|ref|NR_036845.1|	86.98	338	26	11	1	325	333	1	5e-101	364
GJE2AWQ01C90KD_Firmicutes(100);""Bacilli""(100);""Lactobacillales""(100);Streptococcaceae(100);Streptococcus(100)_1876|15	gi|219857448|ref|NR_025036.1|	86.55	342	32	13	1	335	336	2	5e-101	364
GJE2AWQ01C90KD_Firmicutes(100);""Bacilli""(100);""Lactobacillales""(100);Streptococcaceae(100);Streptococcus(100)_1876|15	gi|343198517|ref|NR_042773.1|	86.67	345	25	16	1	331	338	1	2e-100	363
GJE2AWQ01C90KD_Firmicutes(100);""Bacilli""(100);""Lactobacillales""(100);Streptococcaceae(100);Streptococcus(100)_1876|15	gi|343201501|ref|NR_042227.1|	87.65	324	22	14	1	314	316	1	6e-100	361
GJE2AWQ01C90KD_Firmicutes(100);""Bacilli""(100);""Lactobacillales""(100);Streptococcaceae(100);Streptococcus(100)_1876|15	gi|343201035|ref|NR_041722.1|	86.21	348	30	13	1	335	358	16	6e-100	361
GJE2AWQ01C90KD_Firmicutes(100);""Bacilli""(100);""Lactobacillales""(100);Streptococcaceae(100);Streptococcus(100)_1876|15	gi|343200773|ref|NR_041460.1|	86.04	351	25	16	1	335	345	3	3e-98	355
GJE2AWQ01C90KD_Firmicutes(100);""Bacilli""(100);""Lactobacillales""(100);Streptococcaceae(100);Streptococcus(100)_1876|15	gi|343206312|ref|NR_044904.1|	86.32	329	37	7	1	325	328	4	3e-98	355
GJE2AWQ01C90KD_Firmicutes(100);""Bacilli""(100);""Lactobacillales""(100);Streptococcaceae(100);Streptococcus(100)_1876|15	gi|343201489|ref|NR_042215.1|	87.54	313	28	8	1	307	308	1	4e-97	351
GJE2AWQ01C90KD_Firmicutes(100);""Bacilli""(100);""Lactobacillales""(100);Streptococcaceae(100);Streptococcus(100)_1876|15	gi|219846139|ref|NR_025729.1|	86.18	340	25	18	1	325	334	2	5e-96	348
GJE2AWQ01C90KD_Firmicutes(100);""Bacilli""(100);""Lactobacillales""(100);Streptococcaceae(100);Streptococcus(100)_1876|15	gi|219846879|ref|NR_026471.1|	86.36	330	29	12	1	318	326	1	2e-95	346
GJE2AWQ01C90KD_Firmicutes(100);""Bacilli""(100);""Lactobacillales""(100);Streptococcaceae(100);Streptococcus(100)_1876|15	gi|265678720|ref|NR_029025.1|	87.03	316	23	13	1	307	307	1	8e-94	340
GJE2AWQ01C90KD_Firmicutes(100);""Bacilli""(100);""Lactobacillales""(100);Streptococcaceae(100);Streptococcus(100)_1876|15	gi|343201325|ref|NR_042051.1|	90.98	255	17	4	1	253	268	18	3e-93	339
GJE2AWQ01C90KD_Firmicutes(100);""Bacilli""(100);""Lactobacillales""(100);Streptococcaceae(100);Streptococcus(100)_1876|15	gi|343198966|ref|NR_044190.1|	91.2	250	18	4	2	250	291	45	1e-92	337
GJE2AWQ01C90KD_Firmicutes(100);""Bacilli""(100);""Lactobacillales""(100);Streptococcaceae(100);Streptococcus(100)_1876|15	gi|343202267|ref|NR_042553.1|	91.09	258	9	9	1	252	260	11	1e-92	337
GJE2AWQ01C90KD_Firmicutes(100);""Bacilli""(100);""Lactobacillales""(100);Streptococcaceae(100);Streptococcus(100)_1876|15	gi|343203761|ref|NR_043704.1|	86.89	305	28	10	1	299	299	1	5e-91	331
GJE2AWQ01C90KD_Firmicutes(100);""Bacilli""(100);""Lactobacillales""(100);Streptococcaceae(100);Streptococcus(100)_1876|15	gi|343206320|ref|NR_044912.1|	90.44	251	20	4	1	250	271	24	5e-91	331
GJE2AWQ01C90KD_Firmicutes(100);""Bacilli""(100);""Lactobacillales""(100);Streptococcaceae(100);Streptococcus(100)_1876|15	gi|219846040|ref|NR_025630.1|	85.98	321	25	14	1	307	315	1	2e-89	326
GJE2AWQ01C90KD_Firmicutes(100);""Bacilli""(100);""Lactobacillales""(100);Streptococcaceae(100);Streptococcus(100)_1876|15	gi|343201393|ref|NR_042119.1|	85.33	334	26	16	1	318	327	1	8e-89	324
GJE2AWQ01C90KD_Firmicutes(100);""Bacilli""(100);""Lactobacillales""(100);Streptococcaceae(100);Streptococcus(100)_1876|15	gi|343198519|ref|NR_042775.1|	84.26	343	40	13	1	335	343	7	3e-88	322
GJE2AWQ01C90KD_Firmicutes(100);""Bacilli""(100);""Lactobacillales""(100);Streptococcaceae(100);Streptococcus(100)_1876|15	gi|219878470|ref|NR_025609.1|	89.72	253	20	6	1	251	265	17	4e-87	318
GJE2AWQ01C90KD_Firmicutes(100);""Bacilli""(100);""Lactobacillales""(100);Streptococcaceae(100);Streptococcus(100)_1876|15	gi|219878377|ref|NR_025516.1|	84.98	333	28	16	1	318	326	1	4e-87	318
GJE2AWQ01C90KD_Firmicutes(100);""Bacilli""(100);""Lactobacillales""(100);Streptococcaceae(100);Streptococcus(100)_1876|15	gi|265678297|ref|NR_028598.1|	90.57	244	17	6	1	242	298	59	4e-87	318
GJE2AWQ01C90KD_Firmicutes(100);""Bacilli""(100);""Lactobacillales""(100);Streptococcaceae(100);Streptococcus(100)_1876|15	gi|265678297|ref|NR_028598.1|	98.25	57	1	0	279	335	58	2	2e-21	100
GJE2AWQ01C90KD_Firmicutes(100);""Bacilli""(100);""Lactobacillales""(100);Streptococcaceae(100);Streptococcus(100)_1876|15	gi|343198965|ref|NR_044189.1|	89.8	255	14	8	1	250	292	45	1e-86	316
GJE2AWQ01C90KD_Firmicutes(100);""Bacilli""(100);""Lactobacillales""(100);Streptococcaceae(100);Streptococcus(100)_1876|15	gi|265678710|ref|NR_029015.1|	85.36	321	27	15	1	307	315	1	5e-86	315
GJE2AWQ01C90KD_Firmicutes(100);""Bacilli""(100);""Lactobacillales""(100);Streptococcaceae(100);Streptococcus(100)_1876|15	gi|219878361|ref|NR_025500.1|	90.08	242	20	4	1	241	239	1	6e-85	311
GJE2AWQ01C90KD_Firmicutes(100);""Bacilli""(100);""Lactobacillales""(100);Streptococcaceae(100);Streptococcus(100)_1876|15	gi|343201326|ref|NR_042052.1|	89.63	241	23	2	1	241	239	1	3e-83	305
GJE2AWQ01C90KD_Firmicutes(100);""Bacilli""(100);""Lactobacillales""(100);Streptococcaceae(100);Streptococcus(100)_1876|15	gi|343203751|ref|NR_043703.1|	84.38	320	30	16	1	308	312	1	2e-80	296
GJE2AWQ01C90KD_Firmicutes(100);""Bacilli""(100);""Lactobacillales""(100);Streptococcaceae(100);Streptococcus(100)_1876|15	gi|219857386|ref|NR_024974.1|	84.64	319	26	16	1	303	312	1	2e-80	296
GJE2AWQ01C90KD_Firmicutes(100);""Bacilli""(100);""Lactobacillales""(100);Streptococcaceae(100);Streptococcus(100)_1876|15	gi|219846776|ref|NR_026368.1|	84.05	326	26	16	1	308	318	1	6e-80	294
GJE2AWQ01C90KD_Firmicutes(100);""Bacilli""(100);""Lactobacillales""(100);Streptococcaceae(100);Streptococcus(100)_1876|15	gi|310974896|ref|NR_036758.1|	87.7	252	23	8	1	249	281	35	1e-77	287
GJE2AWQ01C90KD_Firmicutes(100);""Bacilli""(100);""Lactobacillales""(100);Streptococcaceae(100);Streptococcus(100)_1876|15	gi|343200268|ref|NR_040955.1|	83.59	329	26	23	2	316	315	1	1e-76	283
GJE2AWQ01C90KD_Firmicutes(100);""Bacilli""(100);""Lactobacillales""(100);Streptococcaceae(100);Streptococcus(100)_1876|15	gi|343199030|ref|NR_044357.1|	87.35	253	20	12	2	249	303	58	2e-75	279
GJE2AWQ01C90KD_Firmicutes(100);""Bacilli""(100);""Lactobacillales""(100);Streptococcaceae(100);Streptococcus(100)_1876|15	gi|265679029|ref|NR_029337.1|	82.15	353	37	18	1	335	346	2	2e-75	279
GJE2AWQ01C90KD_Firmicutes(100);""Bacilli""(100);""Lactobacillales""(100);Streptococcaceae(100);Streptococcus(100)_1876|15	gi|343200269|ref|NR_040956.1|	83.28	329	27	23	2	316	315	1	6e-75	278
GJE2AWQ01C90KD_Firmicutes(100);""Bacilli""(100);""Lactobacillales""(100);Streptococcaceae(100);Streptococcus(100)_1876|15	gi|343199045|ref|NR_044403.1|	82.05	351	35	25	1	335	341	3	8e-74	274
GJE2AWQ01C90KD_Firmicutes(100);""Bacilli""(100);""Lactobacillales""(100);Streptococcaceae(100);Streptococcus(100)_1876|15	gi|310975139|ref|NR_037003.1|	82.1	352	33	29	1	335	340	2	8e-74	274
GJE2AWQ01C90KD_Firmicutes(100);""Bacilli""(100);""Lactobacillales""(100);Streptococcaceae(100);Streptococcus(100)_1876|15	gi|219878252|ref|NR_025391.1|	82.49	337	35	21	1	323	327	1	8e-74	274
GJE2AWQ01C90KD_Firmicutes(100);""Bacilli""(100);""Lactobacillales""(100);Streptococcaceae(100);Streptococcus(100)_1876|15	gi|343202583|ref|NR_042949.1|	82.72	324	38	17	2	316	315	1	3e-73	272
GJE2AWQ01C90KD_Firmicutes(100);""Bacilli""(100);""Lactobacillales""(100);Streptococcaceae(100);Streptococcus(100)_1876|15	gi|343200267|ref|NR_040954.1|	82.93	328	30	21	2	316	315	1	3e-73	272
GJE2AWQ01C90KD_Firmicutes(100);""Bacilli""(100);""Lactobacillales""(100);Streptococcaceae(100);Streptococcus(100)_1876|15	gi|343199031|ref|NR_044358.1|	83.5	303	36	12	2	297	296	1	1e-72	270
GJE2AWQ01C90KD_Firmicutes(100);""Bacilli""(100);""Lactobacillales""(100);Streptococcaceae(100);Streptococcus(100)_1876|15	gi|343201367|ref|NR_042093.1|	81.87	353	34	25	1	335	342	2	1e-72	270
GJE2AWQ01C90KD_Firmicutes(100);""Bacilli""(100);""Lactobacillales""(100);Streptococcaceae(100);Streptococcus(100)_1876|15	gi|343205646|ref|NR_044007.1|	81.82	352	34	25	1	335	339	1	4e-72	268
GJE2AWQ01C90KD_Firmicutes(100);""Bacilli""(100);""Lactobacillales""(100);Streptococcaceae(100);Streptococcus(100)_1876|15	gi|343201414|ref|NR_042140.1|	82.72	324	32	20	2	312	313	1	1e-71	267
GJE2AWQ01C90KD_Firmicutes(100);""Bacilli""(100);""Lactobacillales""(100);Streptococcaceae(100);Streptococcus(100)_1876|15	gi|343198724|ref|NR_043519.1|	81.61	348	40	22	1	335	339	3	1e-71	267
GJE2AWQ01C90KD_Firmicutes(100);""Bacilli""(100);""Lactobacillales""(100);Streptococcaceae(100);Streptococcus(100)_1876|15	gi|265679043|ref|NR_029351.1|	82.37	329	36	20	1	316	320	1	1e-71	267
GJE2AWQ01C90KD_Firmicutes(100);""Bacilli""(100);""Lactobacillales""(100);Streptococcaceae(100);Streptococcus(100)_1876|15	gi|265678318|ref|NR_028620.1|	81.5	346	42	22	1	335	336	2	5e-71	265
GJE2AWQ01C90KD_Firmicutes(100);""Bacilli""(100);""Lactobacillales""(100);Streptococcaceae(100);Streptococcus(100)_1876|15	gi|343206237|ref|NR_044829.1|	81.79	346	33	24	1	331	331	1	2e-70	263
GJE2AWQ01C90KD_Firmicutes(100);""Bacilli""(100);""Lactobacillales""(100);Streptococcaceae(100);Streptococcus(100)_1876|15	gi|343199050|ref|NR_044428.1|	81.38	349	41	20	1	335	339	1	2e-70	263
GJE2AWQ01C90KD_Firmicutes(100);""Bacilli""(100);""Lactobacillales""(100);Streptococcaceae(100);Streptococcus(100)_1876|15	gi|343201177|ref|NR_041929.1|	81.53	352	35	25	1	335	340	2	2e-70	263
GJE2AWQ01C90KD_Firmicutes(100);""Bacilli""(100);""Lactobacillales""(100);Streptococcaceae(100);Streptococcus(100)_1876|15	gi|219857273|ref|NR_024904.1|	81.43	350	39	19	1	332	342	1	2e-70	263
GJE2AWQ01C90KD_Firmicutes(100);""Bacilli""(100);""Lactobacillales""(100);Streptococcaceae(100);Streptococcus(100)_1876|15	gi|343198723|ref|NR_043518.1|	81.38	349	39	24	1	335	339	3	7e-70	261
GJE2AWQ01C90KD_Firmicutes(100);""Bacilli""(100);""Lactobacillales""(100);Streptococcaceae(100);Streptococcus(100)_1876|15	gi|343200203|ref|NR_040890.1|	81.87	342	30	24	1	324	333	6	7e-70	261
GJE2AWQ01C90KD_Firmicutes(100);""Bacilli""(100);""Lactobacillales""(100);Streptococcaceae(100);Streptococcus(100)_1876|15	gi|219846292|ref|NR_025882.1|	81.03	348	43	20	1	335	340	3	2e-69	259
GJE2AWQ01C90KD_Firmicutes(100);""Bacilli""(100);""Lactobacillales""(100);Streptococcaceae(100);Streptococcus(100)_1876|15	gi|343200161|ref|NR_040848.1|	81.53	352	32	31	1	335	347	12	2e-69	259
GJE2AWQ01C90KD_Firmicutes(100);""Bacilli""(100);""Lactobacillales""(100);Streptococcaceae(100);Streptococcus(100)_1876|15	gi|343206121|ref|NR_044710.1|	80.75	348	43	19	3	335	348	10	2e-69	259
GJE2AWQ01C90KD_Firmicutes(100);""Bacilli""(100);""Lactobacillales""(100);Streptococcaceae(100);Streptococcus(100)_1876|15	gi|343200804|ref|NR_041491.1|	82.09	335	28	27	1	317	321	1	8e-69	257
GJE2AWQ01C90KD_Firmicutes(100);""Bacilli""(100);""Lactobacillales""(100);Streptococcaceae(100);Streptococcus(100)_1876|15	gi|343199089|ref|NR_044525.1|	81.14	350	40	22	1	335	340	2	8e-69	257
GJE2AWQ01C90KD_Firmicutes(100);""Bacilli""(100);""Lactobacillales""(100);Streptococcaceae(100);Streptococcus(100)_1876|15	gi|343201363|ref|NR_042089.1|	81.09	349	42	20	1	335	340	2	8e-69	257
GJE2AWQ01C90KD_Firmicutes(100);""Bacilli""(100);""Lactobacillales""(100);Streptococcaceae(100);Streptococcus(100)_1876|15	gi|265678804|ref|NR_029109.1|	81.14	350	40	24	1	335	341	3	8e-69	257
GJE2AWQ01C1N2P_Firmicutes(100);""Bacilli""(100);""Lactobacillales""(100);""Carnobacteriaceae""(100);""Carnobacteriaceae_2""(100);Granulicatella(100)_94|447	gi|219846272|ref|NR_025862.1|	97.34	338	4	4	1	336	337	3	7e-164	573	Granulicatella adiacens strain GIFU 12706
GJE2AWQ01C1N2P_Firmicutes(100);""Bacilli""(100);""Lactobacillales""(100);""Carnobacteriaceae""(100);""Carnobacteriaceae_2""(100);Granulicatella(100)_94|447	gi|265678380|ref|NR_028682.1|	94.72	341	8	9	1	336	338	3	3e-148	521
GJE2AWQ01C1N2P_Firmicutes(100);""Bacilli""(100);""Lactobacillales""(100);""Carnobacteriaceae""(100);""Carnobacteriaceae_2""(100);Granulicatella(100)_94|447	gi|219846862|ref|NR_026454.1|	88.92	316	23	12	1	308	312	1	2e-105	379
GJE2AWQ01C1N2P_Firmicutes(100);""Bacilli""(100);""Lactobacillales""(100);""Carnobacteriaceae""(100);""Carnobacteriaceae_2""(100);Granulicatella(100)_94|447	gi|219846273|ref|NR_025863.1|	86.32	351	22	24	1	336	342	3	6e-100	361
GJE2AWQ01C1N2P_Firmicutes(100);""Bacilli""(100);""Lactobacillales""(100);""Carnobacteriaceae""(100);""Carnobacteriaceae_2""(100);Granulicatella(100)_94|447	gi|343201367|ref|NR_042093.1|	84.53	349	30	22	2	336	341	3	8e-89	324
GJE2AWQ01C1N2P_Firmicutes(100);""Bacilli""(100);""Lactobacillales""(100);""Carnobacteriaceae""(100);""Carnobacteriaceae_2""(100);Granulicatella(100)_94|447	gi|219857166|ref|NR_024794.1|	86.27	306	30	12	2	301	305	6	3e-88	322
GJE2AWQ01C1N2P_Firmicutes(100);""Bacilli""(100);""Lactobacillales""(100);""Carnobacteriaceae""(100);""Carnobacteriaceae_2""(100);Granulicatella(100)_94|447	gi|265678492|ref|NR_028795.1|	84.23	355	27	22	2	337	345	1	4e-87	318
GJE2AWQ01C1N2P_Firmicutes(100);""Bacilli""(100);""Lactobacillales""(100);""Carnobacteriaceae""(100);""Carnobacteriaceae_2""(100);Granulicatella(100)_94|447	gi|265678315|ref|NR_028617.1|	85.2	331	24	19	1	313	330	7	1e-86	316
GJE2AWQ01C1N2P_Firmicutes(100);""Bacilli""(100);""Lactobacillales""(100);""Carnobacteriaceae""(100);""Carnobacteriaceae_2""(100);Granulicatella(100)_94|447	gi|343200706|ref|NR_041393.1|	85.95	306	31	12	2	301	304	5	1e-86	316
GJE2AWQ01C1N2P_Firmicutes(100);""Bacilli""(100);""Lactobacillales""(100);""Carnobacteriaceae""(100);""Carnobacteriaceae_2""(100);Granulicatella(100)_94|447	gi|265678491|ref|NR_028794.1|	84	350	27	22	2	332	340	1	2e-84	309
GJE2AWQ01C1N2P_Firmicutes(100);""Bacilli""(100);""Lactobacillales""(100);""Carnobacteriaceae""(100);""Carnobacteriaceae_2""(100);Granulicatella(100)_94|447	gi|343201680|ref|NR_042406.1|	84.8	329	26	17	2	313	327	6	2e-84	309
GJE2AWQ01C1N2P_Firmicutes(100);""Bacilli""(100);""Lactobacillales""(100);""Carnobacteriaceae""(100);""Carnobacteriaceae_2""(100);Granulicatella(100)_94|447	gi|343206117|ref|NR_044706.1|	83.62	348	32	22	4	336	348	11	2e-84	309
GJE2AWQ01C1N2P_Firmicutes(100);""Bacilli""(100);""Lactobacillales""(100);""Carnobacteriaceae""(100);""Carnobacteriaceae_2""(100);Granulicatella(100)_94|447	gi|343199045|ref|NR_044403.1|	83.62	348	33	21	2	336	340	4	3e-83	305
GJE2AWQ01C1N2P_Firmicutes(100);""Bacilli""(100);""Lactobacillales""(100);""Carnobacteriaceae""(100);""Carnobacteriaceae_2""(100);Granulicatella(100)_94|447	gi|343198662|ref|NR_043221.1|	83.57	347	36	18	2	336	342	5	3e-83	305
GJE2AWQ01C1N2P_Firmicutes(100);""Bacilli""(100);""Lactobacillales""(100);""Carnobacteriaceae""(100);""Carnobacteriaceae_2""(100);Granulicatella(100)_94|447	gi|343201679|ref|NR_042405.1|	84.5	329	27	18	2	313	327	6	1e-82	303
GJE2AWQ01C1N2P_Firmicutes(100);""Bacilli""(100);""Lactobacillales""(100);""Carnobacteriaceae""(100);""Carnobacteriaceae_2""(100);Granulicatella(100)_94|447	gi|343202809|ref|NR_043285.1|	84.5	329	27	18	2	313	327	6	1e-82	303
GJE2AWQ01C1N2P_Firmicutes(100);""Bacilli""(100);""Lactobacillales""(100);""Carnobacteriaceae""(100);""Carnobacteriaceae_2""(100);Granulicatella(100)_94|447	gi|343203349|ref|NR_043661.1|	83.62	348	29	26	2	336	336	4	4e-82	302
GJE2AWQ01C1N2P_Firmicutes(100);""Bacilli""(100);""Lactobacillales""(100);""Carnobacteriaceae""(100);""Carnobacteriaceae_2""(100);Granulicatella(100)_94|447	gi|343201499|ref|NR_042225.1|	83.53	346	33	20	2	335	334	1	4e-82	302
GJE2AWQ01C1N2P_Firmicutes(100);""Bacilli""(100);""Lactobacillales""(100);""Carnobacteriaceae""(100);""Carnobacteriaceae_2""(100);Granulicatella(100)_94|447	gi|343198460|ref|NR_041893.1|	83.57	353	27	20	1	328	347	1	4e-82	302
GJE2AWQ01C1N2P_Firmicutes(100);""Bacilli""(100);""Lactobacillales""(100);""Carnobacteriaceae""(100);""Carnobacteriaceae_2""(100);Granulicatella(100)_94|447	gi|265678446|ref|NR_028748.1|	83.43	356	27	21	1	336	350	7	4e-82	302
GJE2AWQ01C1N2P_Firmicutes(100);""Bacilli""(100);""Lactobacillales""(100);""Carnobacteriaceae""(100);""Carnobacteriaceae_2""(100);Granulicatella(100)_94|447	gi|343200102|ref|NR_040789.1|	83.47	357	25	24	2	336	347	3	4e-82	302
GJE2AWQ01C1N2P_Firmicutes(100);""Bacilli""(100);""Lactobacillales""(100);""Carnobacteriaceae""(100);""Carnobacteriaceae_2""(100);Granulicatella(100)_94|447	gi|219878351|ref|NR_025490.1|	83.88	335	32	21	2	323	326	1	1e-81	300
GJE2AWQ01C1N2P_Firmicutes(100);""Bacilli""(100);""Lactobacillales""(100);""Carnobacteriaceae""(100);""Carnobacteriaceae_2""(100);Granulicatella(100)_94|447	gi|310975058|ref|NR_036922.1|	83.67	349	26	20	1	328	339	1	1e-81	300
GJE2AWQ01C1N2P_Firmicutes(100);""Bacilli""(100);""Lactobacillales""(100);""Carnobacteriaceae""(100);""Carnobacteriaceae_2""(100);Granulicatella(100)_94|447	gi|310975218|ref|NR_037082.1|	83.82	346	24	21	1	324	338	3	1e-81	300
GJE2AWQ01C1N2P_Firmicutes(100);""Bacilli""(100);""Lactobacillales""(100);""Carnobacteriaceae""(100);""Carnobacteriaceae_2""(100);Granulicatella(100)_94|447	gi|343200803|ref|NR_041490.1|	83.63	336	34	17	2	324	330	3	2e-80	296
GJE2AWQ01C1N2P_Firmicutes(100);""Bacilli""(100);""Lactobacillales""(100);""Carnobacteriaceae""(100);""Carnobacteriaceae_2""(100);Granulicatella(100)_94|447	gi|310975031|ref|NR_036895.1|	83.15	356	28	22	2	336	346	2	2e-80	296
GJE2AWQ01C1N2P_Firmicutes(100);""Bacilli""(100);""Lactobacillales""(100);""Carnobacteriaceae""(100);""Carnobacteriaceae_2""(100);Granulicatella(100)_94|447	gi|219857420|ref|NR_025008.1|	84.06	320	35	16	2	313	317	6	6e-80	294
GJE2AWQ01C1N2P_Firmicutes(100);""Bacilli""(100);""Lactobacillales""(100);""Carnobacteriaceae""(100);""Carnobacteriaceae_2""(100);Granulicatella(100)_94|447	gi|219857275|ref|NR_024906.1|	83.94	330	29	14	1	313	327	5	6e-80	294
GJE2AWQ01C1N2P_Firmicutes(100);""Bacilli""(100);""Lactobacillales""(100);""Carnobacteriaceae""(100);""Carnobacteriaceae_2""(100);Granulicatella(100)_94|447	gi|310975258|ref|NR_037122.1|	83.88	335	27	17	1	313	335	6	6e-80	294
GJE2AWQ01C1N2P_Firmicutes(100);""Bacilli""(100);""Lactobacillales""(100);""Carnobacteriaceae""(100);""Carnobacteriaceae_2""(100);Granulicatella(100)_94|447	gi|343201328|ref|NR_042054.1|	82.87	356	32	21	1	336	349	3	2e-79	292
GJE2AWQ01C1N2P_Firmicutes(100);""Bacilli""(100);""Lactobacillales""(100);""Carnobacteriaceae""(100);""Carnobacteriaceae_2""(100);Granulicatella(100)_94|447	gi|343206121|ref|NR_044710.1|	82.52	349	35	24	3	336	348	11	2e-79	292
GJE2AWQ01C1N2P_Firmicutes(100);""Bacilli""(100);""Lactobacillales""(100);""Carnobacteriaceae""(100);""Carnobacteriaceae_2""(100);Granulicatella(100)_94|447	gi|343201613|ref|NR_042339.1|	83.05	348	31	25	2	336	334	2	8e-79	291
GJE2AWQ01C1N2P_Firmicutes(100);""Bacilli""(100);""Lactobacillales""(100);""Carnobacteriaceae""(100);""Carnobacteriaceae_2""(100);Granulicatella(100)_94|447	gi|343201610|ref|NR_042336.1|	83.05	348	31	25	2	336	334	2	8e-79	291
GJE2AWQ01C1N2P_Firmicutes(100);""Bacilli""(100);""Lactobacillales""(100);""Carnobacteriaceae""(100);""Carnobacteriaceae_2""(100);Granulicatella(100)_94|447	gi|343198450|ref|NR_041883.1|	82.82	355	31	23	2	336	348	4	8e-79	291
GJE2AWQ01C1N2P_Firmicutes(100);""Bacilli""(100);""Lactobacillales""(100);""Carnobacteriaceae""(100);""Carnobacteriaceae_2""(100);Granulicatella(100)_94|447	gi|343206346|ref|NR_044938.1|	83.38	331	38	16	2	322	324	1	8e-79	291
GJE2AWQ01C1N2P_Firmicutes(100);""Bacilli""(100);""Lactobacillales""(100);""Carnobacteriaceae""(100);""Carnobacteriaceae_2""(100);Granulicatella(100)_94|447	gi|343200367|ref|NR_041054.1|	83.58	335	28	17	1	313	335	6	3e-78	289
GJE2AWQ01C1N2P_Firmicutes(100);""Bacilli""(100);""Lactobacillales""(100);""Carnobacteriaceae""(100);""Carnobacteriaceae_2""(100);Granulicatella(100)_94|447	gi|310975057|ref|NR_036921.1|	83.64	330	30	15	1	313	328	6	3e-78	289
GJE2AWQ01C1N2P_Firmicutes(100);""Bacilli""(100);""Lactobacillales""(100);""Carnobacteriaceae""(100);""Carnobacteriaceae_2""(100);Granulicatella(100)_94|447	gi|219846290|ref|NR_025880.1|	83.58	335	28	17	1	313	335	6	3e-78	289
GJE2AWQ01C1N2P_Firmicutes(100);""Bacilli""(100);""Lactobacillales""(100);""Carnobacteriaceae""(100);""Carnobacteriaceae_2""(100);Granulicatella(100)_94|447	gi|343200889|ref|NR_041576.1|	83.97	312	36	13	2	306	305	1	1e-77	287
GJE2AWQ01C1N2P_Firmicutes(100);""Bacilli""(100);""Lactobacillales""(100);""Carnobacteriaceae""(100);""Carnobacteriaceae_2""(100);Granulicatella(100)_94|447	gi|343206347|ref|NR_044939.1|	83.74	326	29	21	2	313	320	5	1e-77	287
GJE2AWQ01C1N2P_Firmicutes(100);""Bacilli""(100);""Lactobacillales""(100);""Carnobacteriaceae""(100);""Carnobacteriaceae_2""(100);Granulicatella(100)_94|447	gi|219878296|ref|NR_025435.1|	82.99	341	34	21	1	323	335	1	1e-77	287
GJE2AWQ01C1N2P_Firmicutes(100);""Bacilli""(100);""Lactobacillales""(100);""Carnobacteriaceae""(100);""Carnobacteriaceae_2""(100);Granulicatella(100)_94|447	gi|219846861|ref|NR_026453.1|	83.49	321	36	17	1	313	318	7	1e-77	287
GJE2AWQ01C1N2P_Firmicutes(100);""Bacilli""(100);""Lactobacillales""(100);""Carnobacteriaceae""(100);""Carnobacteriaceae_2""(100);Granulicatella(100)_94|447	gi|310974929|ref|NR_036793.1|	82.99	341	34	19	1	324	346	13	1e-77	287
GJE2AWQ01C1N2P_Firmicutes(100);""Bacilli""(100);""Lactobacillales""(100);""Carnobacteriaceae""(100);""Carnobacteriaceae_2""(100);Granulicatella(100)_94|447	gi|343200998|ref|NR_041685.1|	83.28	329	35	17	2	319	320	1	4e-77	285
GJE2AWQ01C1N2P_Firmicutes(100);""Bacilli""(100);""Lactobacillales""(100);""Carnobacteriaceae""(100);""Carnobacteriaceae_2""(100);Granulicatella(100)_94|447	gi|343198957|ref|NR_044160.1|	87.89	256	13	14	1	247	306	60	4e-77	285
GJE2AWQ01C1N2P_Firmicutes(100);""Bacilli""(100);""Lactobacillales""(100);""Carnobacteriaceae""(100);""Carnobacteriaceae_2""(100);Granulicatella(100)_94|447	gi|265678531|ref|NR_028835.1|	82.66	346	37	21	2	336	337	4	4e-77	285
GJE2AWQ01C1N2P_Firmicutes(100);""Bacilli""(100);""Lactobacillales""(100);""Carnobacteriaceae""(100);""Carnobacteriaceae_2""(100);Granulicatella(100)_94|447	gi|265678735|ref|NR_029040.1|	83.04	342	31	18	2	324	334	1	4e-77	285
GJE2AWQ01C1N2P_Firmicutes(100);""Bacilli""(100);""Lactobacillales""(100);""Carnobacteriaceae""(100);""Carnobacteriaceae_2""(100);Granulicatella(100)_94|447	gi|310975054|ref|NR_036918.1|	82.9	345	31	25	2	333	332	3	4e-77	285
GJE2AWQ01C1N2P_Firmicutes(100);""Bacilli""(100);""Lactobacillales""(100);""Carnobacteriaceae""(100);""Carnobacteriaceae_2""(100);Granulicatella(100)_94|447	gi|343200888|ref|NR_041575.1|	83.76	314	33	16	2	306	305	1	1e-76	283
GJE2AWQ01C1N2P_Firmicutes(100);""Bacilli""(100);""Lactobacillales""(100);""Carnobacteriaceae""(100);""Carnobacteriaceae_2""(100);Granulicatella(100)_94|447	gi|343200887|ref|NR_041574.1|	84.04	307	35	14	2	301	315	16	1e-76	283
GJE2AWQ01C1N2P_Firmicutes(100);""Bacilli""(100);""Lactobacillales""(100);""Carnobacteriaceae""(100);""Carnobacteriaceae_2""(100);Granulicatella(100)_94|447	gi|343202682|ref|NR_043095.1|	82.49	354	32	23	1	334	349	6	1e-76	283
GJE2AWQ01C1N2P_Firmicutes(100);""Bacilli""(100);""Lactobacillales""(100);""Carnobacteriaceae""(100);""Carnobacteriaceae_2""(100);Granulicatella(100)_94|447	gi|343202353|ref|NR_042639.1|	82.61	345	36	22	2	335	332	1	1e-76	283
GJE2AWQ01C1N2P_Firmicutes(100);""Bacilli""(100);""Lactobacillales""(100);""Carnobacteriaceae""(100);""Carnobacteriaceae_2""(100);Granulicatella(100)_94|447	gi|219857446|ref|NR_025034.1|	83.49	321	36	15	1	313	317	6	1e-76	283
GJE2AWQ01C1N2P_Firmicutes(100);""Bacilli""(100);""Lactobacillales""(100);""Carnobacteriaceae""(100);""Carnobacteriaceae_2""(100);Granulicatella(100)_94|447	gi|343204581|ref|NR_043793.1|	83.33	330	29	16	1	313	326	6	5e-76	281
GJE2AWQ01C1N2P_Firmicutes(100);""Bacilli""(100);""Lactobacillales""(100);""Carnobacteriaceae""(100);""Carnobacteriaceae_2""(100);Granulicatella(100)_94|447	gi|219857202|ref|NR_024830.1|	83.77	308	35	14	2	301	301	1	5e-76	281
GJE2AWQ01C1N2P_Firmicutes(100);""Bacilli""(100);""Lactobacillales""(100);""Carnobacteriaceae""(100);""Carnobacteriaceae_2""(100);Granulicatella(100)_94|447	gi|343201663|ref|NR_042389.1|	83.23	328	33	13	1	313	326	6	5e-76	281
GJE2AWQ01C1N2P_Firmicutes(100);""Bacilli""(100);""Lactobacillales""(100);""Carnobacteriaceae""(100);""Carnobacteriaceae_2""(100);Granulicatella(100)_94|447	gi|219857622|ref|NR_025211.1|	83.38	331	27	18	2	313	327	6	5e-76	281
GJE2AWQ01C1N2P_Firmicutes(100);""Bacilli""(100);""Lactobacillales""(100);""Carnobacteriaceae""(100);""Carnobacteriaceae_2""(100);Granulicatella(100)_94|447	gi|219878298|ref|NR_025437.1|	83.65	318	30	20	1	307	307	1	5e-76	281
GJE2AWQ01C1N2P_Firmicutes(100);""Bacilli""(100);""Lactobacillales""(100);""Carnobacteriaceae""(100);""Carnobacteriaceae_2""(100);Granulicatella(100)_94|447	gi|265678403|ref|NR_028705.1|	83.23	328	33	13	1	313	328	8	5e-76	281
GJE2AWQ01C1N2P_Firmicutes(100);""Bacilli""(100);""Lactobacillales""(100);""Carnobacteriaceae""(100);""Carnobacteriaceae_2""(100);Granulicatella(100)_94|447	gi|343206335|ref|NR_044927.1|	83.04	336	32	24	2	323	338	14	5e-76	281
GJE2AWQ01C1N2P_Firmicutes(100);""Bacilli""(100);""Lactobacillales""(100);""Carnobacteriaceae""(100);""Carnobacteriaceae_2""(100);Granulicatella(100)_94|447	gi|219846855|ref|NR_026447.1|	82.69	335	38	18	1	323	327	1	2e-75	279
GJE2AWQ01C1N2P_Firmicutes(100);""Bacilli""(100);""Lactobacillales""(100);""Carnobacteriaceae""(100);""Carnobacteriaceae_2""(100);Granulicatella(100)_94|447	gi|219846890|ref|NR_026482.1|	83.38	325	30	22	1	313	318	6	2e-75	279
GJE2AWQ01C1N2P_Firmicutes(100);""Bacilli""(100);""Lactobacillales""(100);""Carnobacteriaceae""(100);""Carnobacteriaceae_2""(100);Granulicatella(100)_94|447	gi|219857274|ref|NR_024905.1|	83.38	331	25	24	2	313	325	6	2e-75	279
GJE2AWQ01C1N2P_Firmicutes(100);""Bacilli""(100);""Lactobacillales""(100);""Carnobacteriaceae""(100);""Carnobacteriaceae_2""(100);Granulicatella(100)_94|447	gi|343202409|ref|NR_042695.1|	82.79	337	33	20	1	324	325	1	6e-75	278
GJE2AWQ01C1N2P_Firmicutes(100);""Bacilli""(100);""Lactobacillales""(100);""Carnobacteriaceae""(100);""Carnobacteriaceae_2""(100);Granulicatella(100)_94|447	gi|343201611|ref|NR_042337.1|	82.93	334	31	23	2	322	341	21	6e-75	278
GJE2AWQ01C1N2P_Firmicutes(100);""Bacilli""(100);""Lactobacillales""(100);""Carnobacteriaceae""(100);""Carnobacteriaceae_2""(100);Granulicatella(100)_94|447	gi|343201365|ref|NR_042091.1|	82.42	347	33	25	2	333	334	1	6e-75	278
GJE2AWQ01C1N2P_Firmicutes(100);""Bacilli""(100);""Lactobacillales""(100);""Carnobacteriaceae""(100);""Carnobacteriaceae_2""(100);Granulicatella(100)_94|447	gi|219846907|ref|NR_026499.1|	87.35	253	18	11	1	247	319	75	6e-75	278
GJE2AWQ01C1N2P_Firmicutes(100);""Bacilli""(100);""Lactobacillales""(100);""Carnobacteriaceae""(100);""Carnobacteriaceae_2""(100);Granulicatella(100)_94|447	gi|219846907|ref|NR_026499.1|	100	34	0	0	278	311	34	1	2e-10	63.9
GJE2AWQ01C1N2P_Firmicutes(100);""Bacilli""(100);""Lactobacillales""(100);""Carnobacteriaceae""(100);""Carnobacteriaceae_2""(100);Granulicatella(100)_94|447	gi|343206260|ref|NR_044852.1|	87.45	255	14	14	2	247	272	27	6e-75	278
GJE2AWQ01C1N2P_Firmicutes(100);""Bacilli""(100);""Lactobacillales""(100);""Carnobacteriaceae""(100);""Carnobacteriaceae_2""(100);Granulicatella(100)_94|447	gi|310974983|ref|NR_036847.1|	82.23	349	34	26	2	336	337	3	2e-74	276
GJE2AWQ01C1N2P_Firmicutes(100);""Bacilli""(100);""Lactobacillales""(100);""Carnobacteriaceae""(100);""Carnobacteriaceae_2""(100);Granulicatella(100)_94|447	gi|343198445|ref|NR_041841.1|	82.93	328	34	18	1	313	326	6	2e-74	276
GJE2AWQ01C1N2P_Firmicutes(100);""Bacilli""(100);""Lactobacillales""(100);""Carnobacteriaceae""(100);""Carnobacteriaceae_2""(100);Granulicatella(100)_94|447	gi|343201335|ref|NR_042061.1|	82.93	328	34	18	1	313	328	8	2e-74	276
GJE2AWQ01C1N2P_Firmicutes(100);""Bacilli""(100);""Lactobacillales""(100);""Carnobacteriaceae""(100);""Carnobacteriaceae_2""(100);Granulicatella(100)_94|447	gi|343201021|ref|NR_041708.1|	87.35	253	16	14	2	247	295	52	2e-74	276
GJE2AWQ01C1N2P_Firmicutes(100);""Bacilli""(100);""Lactobacillales""(100);""Carnobacteriaceae""(100);""Carnobacteriaceae_2""(100);Granulicatella(100)_94|447	gi|343200886|ref|NR_041573.1|	83.44	308	36	15	2	301	306	6	8e-74	274
GJE2AWQ01C1N2P_Firmicutes(100);""Bacilli""(100);""Lactobacillales""(100);""Carnobacteriaceae""(100);""Carnobacteriaceae_2""(100);Granulicatella(100)_94|447	gi|343198962|ref|NR_044179.1|	83.02	324	33	22	2	313	319	6	8e-74	274
GJE2AWQ01C1N2P_Firmicutes(100);""Bacilli""(100);""Lactobacillales""(100);""Carnobacteriaceae""(100);""Carnobacteriaceae_2""(100);Granulicatella(100)_94|447	gi|343200835|ref|NR_041522.1|	83.08	325	31	21	1	313	318	6	8e-74	274
GJE2AWQ01C1N2P_Firmicutes(100);""Bacilli""(100);""Lactobacillales""(100);""Carnobacteriaceae""(100);""Carnobacteriaceae_2""(100);Granulicatella(100)_94|447	gi|219857273|ref|NR_024904.1|	82.1	352	33	21	2	334	341	1	8e-74	274
GJE2AWQ01C1N2P_Firmicutes(100);""Bacilli""(100);""Lactobacillales""(100);""Carnobacteriaceae""(100);""Carnobacteriaceae_2""(100);Granulicatella(100)_94|447	gi|228715345|ref|NR_027517.1|	82.29	350	30	28	2	336	335	3	8e-74	274
GJE2AWQ01C1N2P_Firmicutes(100);""Bacilli""(100);""Lactobacillales""(100);""Carnobacteriaceae""(100);""Carnobacteriaceae_2""(100);Granulicatella(100)_94|447	gi|343202914|ref|NR_043408.1|	86.85	251	25	7	1	247	335	89	8e-74	274
GJE2AWQ01C1N2P_Firmicutes(100);""Bacilli""(100);""Lactobacillales""(100);""Carnobacteriaceae""(100);""Carnobacteriaceae_2""(100);Granulicatella(100)_94|447	gi|343202914|ref|NR_043408.1|	97.37	38	1	0	276	313	43	6	2e-11	67.6
GJE2AWQ01C1N2P_Firmicutes(100);""Bacilli""(100);""Lactobacillales""(100);""Carnobacteriaceae""(100);""Carnobacteriaceae_2""(100);Granulicatella(100)_94|447	gi|343201334|ref|NR_042060.1|	86.72	256	20	13	1	248	305	56	3e-73	272
GJE2AWQ01C1N2P_Firmicutes(100);""Bacilli""(100);""Lactobacillales""(100);""Carnobacteriaceae""(100);""Carnobacteriaceae_2""(100);Granulicatella(100)_94|447	gi|343201178|ref|NR_041933.1|	82.83	332	29	20	1	313	328	6	3e-73	272
GJE2AWQ01C1N2P_Firmicutes(100);""Bacilli""(100);""Lactobacillales""(100);""Carnobacteriaceae""(100);""Carnobacteriaceae_2""(100);Granulicatella(100)_94|447	gi|219846355|ref|NR_025946.1|	81.59	353	38	17	2	336	346	3	3e-73	272
GJE2AWQ01C1N2P_Firmicutes(100);""Bacilli""(100);""Lactobacillales""(100);""Carnobacteriaceae""(100);""Carnobacteriaceae_2""(100);Granulicatella(100)_94|447	gi|219878221|ref|NR_025360.1|	82.82	326	35	17	2	313	324	6	3e-73	272
GJE2AWQ01C1N2P_Firmicutes(100);""Bacilli""(100);""Lactobacillales""(100);""Carnobacteriaceae""(100);""Carnobacteriaceae_2""(100);Granulicatella(100)_94|447	gi|343201020|ref|NR_041707.1|	82.87	327	32	19	2	313	321	4	3e-73	272
GJE2AWQ01C1N2P_Firmicutes(100);""Bacilli""(100);""Lactobacillales""(100);""Carnobacteriaceae""(100);""Carnobacteriaceae_2""(100);Granulicatella(100)_94|447	gi|265679029|ref|NR_029337.1|	82.07	357	28	25	2	336	345	3	3e-73	272
GJE2AWQ01C1N2P_Firmicutes(100);""Bacilli""(100);""Lactobacillales""(100);""Carnobacteriaceae""(100);""Carnobacteriaceae_2""(100);Granulicatella(100)_94|447	gi|219856814|ref|NR_024633.1|	82.42	347	27	30	2	332	329	1	3e-73	272
GJE2AWQ01C1N2P_Firmicutes(100);""Bacilli""(100);""Lactobacillales""(100);""Carnobacteriaceae""(100);""Carnobacteriaceae_2""(100);Granulicatella(100)_94|447	gi|343202909|ref|NR_043403.1|	82.92	322	35	20	2	313	317	6	3e-73	272
GJE2AWQ01C1N2P_Firmicutes(100);""Bacilli""(100);""Lactobacillales""(100);""Carnobacteriaceae""(100);""Carnobacteriaceae_2""(100);Granulicatella(100)_94|447	gi|265678751|ref|NR_029056.1|	82.1	352	30	29	2	336	338	3	1e-72	270
GJE2AWQ01C1N2P_Firmicutes(100);""Bacilli""(100);""Lactobacillales""(100);""Carnobacteriaceae""(100);""Carnobacteriaceae_2""(100);Granulicatella(100)_94|447	gi|343198741|ref|NR_043563.1|	81.84	347	40	21	2	336	341	6	1e-72	270
GJE2AWQ01C1N2P_Firmicutes(100);""Bacilli""(100);""Lactobacillales""(100);""Carnobacteriaceae""(100);""Carnobacteriaceae_2""(100);Granulicatella(100)_94|447	gi|343200252|ref|NR_040939.1|	81.84	347	39	22	2	336	337	3	1e-72	270
GJE2AWQ01C1N2P_Firmicutes(100);""Bacilli""(100);""Lactobacillales""(100);""Carnobacteriaceae""(100);""Carnobacteriaceae_2""(100);Granulicatella(100)_94|447	gi|219857254|ref|NR_024885.1|	82.54	338	30	25	1	321	326	1	1e-72	270
GJE2AWQ01C1N2P_Firmicutes(100);""Bacilli""(100);""Lactobacillales""(100);""Carnobacteriaceae""(100);""Carnobacteriaceae_2""(100);Granulicatella(100)_94|447	gi|343201410|ref|NR_042136.1|	82.34	334	37	20	2	324	325	3	1e-72	270
GJE2AWQ01C1N2P_Firmicutes(100);""Bacilli""(100);""Lactobacillales""(100);""Carnobacteriaceae""(100);""Carnobacteriaceae_2""(100);Granulicatella(100)_94|447	gi|219857131|ref|NR_024759.1|	83.02	318	34	15	2	313	309	6	1e-72	270
GJE2AWQ01C1N2P_Firmicutes(100);""Bacilli""(100);""Lactobacillales""(100);""Carnobacteriaceae""(100);""Carnobacteriaceae_2""(100);Granulicatella(100)_94|447	gi|228716557|ref|NR_027552.1|	82.28	333	39	17	2	324	325	3	1e-72	270
GJE2AWQ01C1N2P_Firmicutes(100);""Bacilli""(100);""Lactobacillales""(100);""Carnobacteriaceae""(100);""Carnobacteriaceae_2""(100);Granulicatella(100)_94|447	gi|310975237|ref|NR_037101.1|	82.97	323	31	23	2	313	315	6	1e-72	270
GJE2AWQ01C1N2P_Firmicutes(100);""Bacilli""(100);""Lactobacillales""(100);""Carnobacteriaceae""(100);""Carnobacteriaceae_2""(100);Granulicatella(100)_94|447	gi|343201016|ref|NR_041703.1|	86.85	251	21	11	2	247	304	61	1e-72	270
GJE2AWQ01C1N2P_Firmicutes(100);""Bacilli""(100);""Lactobacillales""(100);""Carnobacteriaceae""(100);""Carnobacteriaceae_2""(100);Granulicatella(100)_94|447	gi|343206334|ref|NR_044926.1|	82.6	339	28	27	2	323	338	14	1e-72	270
GJE2AWQ01C1N2P_Firmicutes(100);""Bacilli""(100);""Lactobacillales""(100);""Carnobacteriaceae""(100);""Carnobacteriaceae_2""(100);Granulicatella(100)_94|447	gi|343200954|ref|NR_041641.1|	82.61	322	36	19	2	313	317	6	4e-72	268
GJE2AWQ01C1N2P_Firmicutes(100);""Bacilli""(100);""Lactobacillales""(100);""Carnobacteriaceae""(100);""Carnobacteriaceae_2""(100);Granulicatella(100)_94|447	gi|219857560|ref|NR_025148.1|	82.05	351	29	28	2	336	335	3	4e-72	268
GJE2AWQ01C1N2P_Firmicutes(100);""Bacilli""(100);""Lactobacillales""(100);""Carnobacteriaceae""(100);""Carnobacteriaceae_2""(100);Granulicatella(100)_94|447	gi|219856878|ref|NR_024697.1|	81.98	344	36	25	2	332	331	1	4e-72	268
GJE2AWQ01C1N2P_Firmicutes(100);""Bacilli""(100);""Lactobacillales""(100);""Carnobacteriaceae""(100);""Carnobacteriaceae_2""(100);Granulicatella(100)_94|447	gi|343206336|ref|NR_044928.1|	82.39	335	34	23	2	323	336	14	4e-72	268
GJE2AWQ01DASD6_Bacteroidetes(100);Bacteroidetes(100);Bacteroidales(100);Bacteroidaceae(100);Bacteroides(100)_511|46	gi|343200178|ref|NR_040865.1|	97.58	330	6	2	1	329	329	1	4e-161	564	Bacteroides ovatus strain JCM 5824
GJE2AWQ01DASD6_Bacteroidetes(100);Bacteroidetes(100);Bacteroidales(100);Bacteroidaceae(100);Bacteroides(100)_511|46	gi|343200626|ref|NR_041313.1|	94.63	335	14	4	1	333	336	4	1e-146	516
GJE2AWQ01DASD6_Bacteroidetes(100);Bacteroidetes(100);Bacteroidales(100);Bacteroidaceae(100);Bacteroides(100)_511|46	gi|343201773|ref|NR_042499.1|	95.21	292	10	4	1	290	290	1	2e-129	459
GJE2AWQ01DASD6_Bacteroidetes(100);Bacteroidetes(100);Bacteroidales(100);Bacteroidaceae(100);Bacteroides(100)_511|46	gi|265678305|ref|NR_028607.1|	91.54	331	22	6	1	328	329	2	4e-127	451
GJE2AWQ01DASD6_Bacteroidetes(100);Bacteroidetes(100);Bacteroidales(100);Bacteroidaceae(100);Bacteroides(100)_511|46	gi|343200179|ref|NR_040866.1|	91.04	335	23	7	1	333	330	1	2e-125	446
GJE2AWQ01DASD6_Bacteroidetes(100);Bacteroidetes(100);Bacteroidales(100);Bacteroidaceae(100);Bacteroides(100)_511|46	gi|343200620|ref|NR_041307.1|	90.8	337	17	10	1	333	330	4	3e-123	438
GJE2AWQ01DASD6_Bacteroidetes(100);Bacteroidetes(100);Bacteroidales(100);Bacteroidaceae(100);Bacteroides(100)_511|46	gi|343200177|ref|NR_040864.1|	90.5	337	18	12	1	331	332	4	1e-121	433
GJE2AWQ01DASD6_Bacteroidetes(100);Bacteroidetes(100);Bacteroidales(100);Bacteroidaceae(100);Bacteroides(100)_511|46	gi|224581415|ref|NR_027196.1|	90.03	321	18	10	1	315	313	1	8e-114	407
GJE2AWQ01DASD6_Bacteroidetes(100);Bacteroidetes(100);Bacteroidales(100);Bacteroidaceae(100);Bacteroides(100)_511|46	gi|219846650|ref|NR_026242.1|	89.75	322	18	13	1	315	314	1	1e-112	403
GJE2AWQ01DASD6_Bacteroidetes(100);Bacteroidetes(100);Bacteroidales(100);Bacteroidaceae(100);Bacteroides(100)_511|46	gi|343200590|ref|NR_041277.1|	88.56	341	22	14	1	333	335	4	5e-111	398
GJE2AWQ01DASD6_Bacteroidetes(100);Bacteroidetes(100);Bacteroidales(100);Bacteroidaceae(100);Bacteroides(100)_511|46	gi|343206054|ref|NR_044634.1|	88.13	337	30	10	1	333	342	12	5e-111	398
GJE2AWQ01DASD6_Bacteroidetes(100);Bacteroidetes(100);Bacteroidales(100);Bacteroidaceae(100);Bacteroides(100)_511|46	gi|343200761|ref|NR_041448.1|	89.16	323	27	7	1	320	318	1	2e-110	396
GJE2AWQ01DASD6_Bacteroidetes(100);Bacteroidetes(100);Bacteroidales(100);Bacteroidaceae(100);Bacteroides(100)_511|46	gi|343200955|ref|NR_041642.1|	90.49	305	20	8	1	303	298	1	6e-110	394
GJE2AWQ01DASD6_Bacteroidetes(100);Bacteroidetes(100);Bacteroidales(100);Bacteroidaceae(100);Bacteroides(100)_511|46	gi|343200774|ref|NR_041461.1|	88.24	340	25	12	1	333	335	4	2e-109	392
GJE2AWQ01DASD6_Bacteroidetes(100);Bacteroidetes(100);Bacteroidales(100);Bacteroidaceae(100);Bacteroides(100)_511|46	gi|343200591|ref|NR_041278.1|	88.1	336	33	7	1	333	335	4	2e-109	392
GJE2AWQ01DASD6_Bacteroidetes(100);Bacteroidetes(100);Bacteroidales(100);Bacteroidaceae(100);Bacteroides(100)_511|46	gi|343206053|ref|NR_044633.1|	88.13	337	26	12	3	333	341	13	2e-109	392
GJE2AWQ01DASD6_Bacteroidetes(100);Bacteroidetes(100);Bacteroidales(100);Bacteroidaceae(100);Bacteroides(100)_511|46	gi|343200593|ref|NR_041280.1|	86.55	342	28	15	1	333	338	6	6e-100	361
GJE2AWQ01DASD6_Bacteroidetes(100);Bacteroidetes(100);Bacteroidales(100);Bacteroidaceae(100);Bacteroides(100)_511|46	gi|343200759|ref|NR_041446.1|	87.12	326	29	12	1	320	319	1	8e-99	357
GJE2AWQ01DASD6_Bacteroidetes(100);Bacteroidetes(100);Bacteroidales(100);Bacteroidaceae(100);Bacteroides(100)_511|46	gi|343202633|ref|NR_043017.1|	87.54	321	24	12	1	316	310	1	8e-99	357
GJE2AWQ01DASD6_Bacteroidetes(100);Bacteroidetes(100);Bacteroidales(100);Bacteroidaceae(100);Bacteroides(100)_511|46	gi|343202632|ref|NR_043016.1|	87.38	325	21	16	1	318	312	1	3e-98	355
GJE2AWQ01DASD6_Bacteroidetes(100);Bacteroidetes(100);Bacteroidales(100);Bacteroidaceae(100);Bacteroides(100)_511|46	gi|343200664|ref|NR_041351.1|	85.96	342	31	17	1	333	337	4	1e-96	350
GJE2AWQ01DASD6_Bacteroidetes(100);Bacteroidetes(100);Bacteroidales(100);Bacteroidaceae(100);Bacteroides(100)_511|46	gi|343201477|ref|NR_042203.1|	87.75	302	21	13	1	297	291	1	3e-93	339
GJE2AWQ01DASD6_Bacteroidetes(100);Bacteroidetes(100);Bacteroidales(100);Bacteroidaceae(100);Bacteroides(100)_511|46	gi|343200594|ref|NR_041281.1|	85.89	326	34	12	1	320	323	4	1e-92	337
GJE2AWQ01DASD6_Bacteroidetes(100);Bacteroidetes(100);Bacteroidales(100);Bacteroidaceae(100);Bacteroides(100)_511|46	gi|343198509|ref|NR_042745.1|	85.25	339	37	13	1	333	334	3	1e-92	337
GJE2AWQ01DASD6_Bacteroidetes(100);Bacteroidetes(100);Bacteroidales(100);Bacteroidaceae(100);Bacteroides(100)_511|46	gi|343200940|ref|NR_041627.1|	85.94	320	36	9	1	316	315	1	1e-91	333
GJE2AWQ01DASD6_Bacteroidetes(100);Bacteroidetes(100);Bacteroidales(100);Bacteroidaceae(100);Bacteroides(100)_511|46	gi|343206049|ref|NR_044629.1|	83.63	336	44	11	3	333	340	11	2e-85	313
GJE2AWQ01DASD6_Bacteroidetes(100);Bacteroidetes(100);Bacteroidales(100);Bacteroidaceae(100);Bacteroides(100)_511|46	gi|343200592|ref|NR_041279.1|	88.42	259	13	16	1	250	266	16	2e-80	296
GJE2AWQ01DASD6_Bacteroidetes(100);Bacteroidetes(100);Bacteroidales(100);Bacteroidaceae(100);Bacteroides(100)_511|46	gi|265678843|ref|NR_029148.1|	82.89	339	43	13	3	333	343	12	2e-79	292
GJE2AWQ01DASD6_Bacteroidetes(100);Bacteroidetes(100);Bacteroidales(100);Bacteroidaceae(100);Bacteroides(100)_511|46	gi|343200656|ref|NR_041343.1|	82.65	340	45	11	1	333	336	4	3e-78	289
GJE2AWQ01DASD6_Bacteroidetes(100);Bacteroidetes(100);Bacteroidales(100);Bacteroidaceae(100);Bacteroides(100)_511|46	gi|265678562|ref|NR_028866.1|	82.65	340	44	14	1	333	349	18	1e-77	287
GJE2AWQ01DASD6_Bacteroidetes(100);Bacteroidetes(100);Bacteroidales(100);Bacteroidaceae(100);Bacteroides(100)_511|46	gi|343198546|ref|NR_042843.1|	83.08	325	38	14	1	316	317	1	5e-76	281
GJE2AWQ01DASD6_Bacteroidetes(100);Bacteroidetes(100);Bacteroidales(100);Bacteroidaceae(100);Bacteroides(100)_511|46	gi|343198437|ref|NR_041818.1|	82.51	343	39	19	1	333	336	5	5e-76	281
GJE2AWQ01DASD6_Bacteroidetes(100);Bacteroidetes(100);Bacteroidales(100);Bacteroidaceae(100);Bacteroides(100)_511|46	gi|343202301|ref|NR_042587.1|	82.97	323	40	15	1	316	315	1	2e-75	279
GJE2AWQ01DASD6_Bacteroidetes(100);Bacteroidetes(100);Bacteroidales(100);Bacteroidaceae(100);Bacteroides(100)_511|46	gi|343200190|ref|NR_040877.1|	82.22	343	42	17	1	333	337	4	2e-75	279
GJE2AWQ01DASD6_Bacteroidetes(100);Bacteroidetes(100);Bacteroidales(100);Bacteroidaceae(100);Bacteroides(100)_511|46	gi|219857187|ref|NR_024815.1|	82.35	340	43	14	2	333	334	4	2e-75	279
GJE2AWQ01DASD6_Bacteroidetes(100);Bacteroidetes(100);Bacteroidales(100);Bacteroidaceae(100);Bacteroides(100)_511|46	gi|265678842|ref|NR_029147.1|	82.11	341	45	15	1	333	340	8	6e-75	278
GJE2AWQ01DASD6_Bacteroidetes(100);Bacteroidetes(100);Bacteroidales(100);Bacteroidaceae(100);Bacteroides(100)_511|46	gi|343201228|ref|NR_041954.1|	82.11	341	44	14	1	333	335	4	6e-75	278
GJE2AWQ01DASD6_Bacteroidetes(100);Bacteroidetes(100);Bacteroidales(100);Bacteroidaceae(100);Bacteroides(100)_511|46	gi|343199048|ref|NR_044407.1|	82.77	325	39	14	1	316	317	1	8e-74	274
GJE2AWQ01DASD6_Bacteroidetes(100);Bacteroidetes(100);Bacteroidales(100);Bacteroidaceae(100);Bacteroides(100)_511|46	gi|343200777|ref|NR_041464.1|	81.82	341	46	13	1	333	336	4	3e-73	272
GJE2AWQ01DASD6_Bacteroidetes(100);Bacteroidetes(100);Bacteroidales(100);Bacteroidaceae(100);Bacteroides(100)_511|46	gi|265678844|ref|NR_029149.1|	81.82	341	45	17	1	333	343	12	1e-72	270
GJE2AWQ01DASD6_Bacteroidetes(100);Bacteroidetes(100);Bacteroidales(100);Bacteroidaceae(100);Bacteroides(100)_511|46	gi|343200939|ref|NR_041626.1|	81.99	322	47	10	1	316	317	1	1e-71	267
GJE2AWQ01DASD6_Bacteroidetes(100);Bacteroidetes(100);Bacteroidales(100);Bacteroidaceae(100);Bacteroides(100)_511|46	gi|343200760|ref|NR_041447.1|	82.07	329	43	13	1	320	322	1	1e-71	267
GJE2AWQ01DASD6_Bacteroidetes(100);Bacteroidetes(100);Bacteroidales(100);Bacteroidaceae(100);Bacteroides(100)_511|46	gi|310975224|ref|NR_037088.1|	81.96	327	38	17	1	316	317	1	7e-70	261
GJE2AWQ01DASD6_Bacteroidetes(100);Bacteroidetes(100);Bacteroidales(100);Bacteroidaceae(100);Bacteroides(100)_511|46	gi|343200798|ref|NR_041485.1|	81.71	328	45	15	1	321	320	1	2e-69	259
GJE2AWQ01DASD6_Bacteroidetes(100);Bacteroidetes(100);Bacteroidales(100);Bacteroidaceae(100);Bacteroides(100)_511|46	gi|343200677|ref|NR_041364.1|	81.4	344	39	21	1	333	333	4	8e-69	257
GJE2AWQ01DASD6_Bacteroidetes(100);Bacteroidetes(100);Bacteroidales(100);Bacteroidaceae(100);Bacteroides(100)_511|46	gi|343202814|ref|NR_043292.1|	83.5	297	28	20	1	288	285	1	8e-69	257
GJE2AWQ01DASD6_Bacteroidetes(100);Bacteroidetes(100);Bacteroidales(100);Bacteroidaceae(100);Bacteroides(100)_511|46	gi|343200369|ref|NR_041056.1|	81.16	345	44	17	1	333	339	4	8e-69	257
GJE2AWQ01DASD6_Bacteroidetes(100);Bacteroidetes(100);Bacteroidales(100);Bacteroidaceae(100);Bacteroides(100)_511|46	gi|343206051|ref|NR_044631.1|	81.12	339	47	16	3	333	339	10	8e-69	257
GJE2AWQ01DASD6_Bacteroidetes(100);Bacteroidetes(100);Bacteroidales(100);Bacteroidaceae(100);Bacteroides(100)_511|46	gi|343198485|ref|NR_041908.1|	81.85	325	40	18	1	316	315	1	3e-68	255
GJE2AWQ01DASD6_Bacteroidetes(100);Bacteroidetes(100);Bacteroidales(100);Bacteroidaceae(100);Bacteroides(100)_511|46	gi|219878142|ref|NR_025281.1|	81.37	322	47	12	1	316	315	1	1e-66	250
GJE2AWQ01DASD6_Bacteroidetes(100);Bacteroidetes(100);Bacteroidales(100);Bacteroidaceae(100);Bacteroides(100)_511|46	gi|219857188|ref|NR_024816.1|	80.87	345	41	19	1	333	335	4	5e-66	248
GJE2AWQ01DASD6_Bacteroidetes(100);Bacteroidetes(100);Bacteroidales(100);Bacteroidaceae(100);Bacteroides(100)_511|46	gi|343206047|ref|NR_044627.1|	80.87	345	39	24	3	333	343	12	5e-66	248
GJE2AWQ01DASD6_Bacteroidetes(100);Bacteroidetes(100);Bacteroidales(100);Bacteroidaceae(100);Bacteroides(100)_511|46	gi|343200997|ref|NR_041684.1|	80.47	343	49	18	1	333	338	4	2e-65	246
GJE2AWQ01DASD6_Bacteroidetes(100);Bacteroidetes(100);Bacteroidales(100);Bacteroidaceae(100);Bacteroides(100)_511|46	gi|343198858|ref|NR_043894.1|	81.35	327	38	19	1	316	315	1	2e-65	246
GJE2AWQ01DASD6_Bacteroidetes(100);Bacteroidetes(100);Bacteroidales(100);Bacteroidaceae(100);Bacteroides(100)_511|46	gi|343200655|ref|NR_041342.1|	80.65	341	46	13	1	333	332	4	2e-65	246
GJE2AWQ01DASD6_Bacteroidetes(100);Bacteroidetes(100);Bacteroidales(100);Bacteroidaceae(100);Bacteroides(100)_511|46	gi|343198665|ref|NR_043224.1|	81.35	327	40	19	1	316	317	1	2e-65	246
GJE2AWQ01DASD6_Bacteroidetes(100);Bacteroidetes(100);Bacteroidales(100);Bacteroidaceae(100);Bacteroides(100)_511|46	gi|343206050|ref|NR_044630.1|	80.76	343	41	20	3	333	341	12	2e-65	246
GJE2AWQ01DASD6_Bacteroidetes(100);Bacteroidetes(100);Bacteroidales(100);Bacteroidaceae(100);Bacteroides(100)_511|46	gi|343206056|ref|NR_044636.1|	80.87	345	36	25	1	333	338	12	2e-65	246
GJE2AWQ01DASD6_Bacteroidetes(100);Bacteroidetes(100);Bacteroidales(100);Bacteroidaceae(100);Bacteroides(100)_511|46	gi|343198659|ref|NR_043216.1|	80.75	322	47	14	2	316	314	1	1e-62	237
GJE2AWQ01DASD6_Bacteroidetes(100);Bacteroidetes(100);Bacteroidales(100);Bacteroidaceae(100);Bacteroides(100)_511|46	gi|343206048|ref|NR_044628.1|	79.94	344	47	17	1	333	344	12	1e-62	237
GJE2AWQ01DASD6_Bacteroidetes(100);Bacteroidetes(100);Bacteroidales(100);Bacteroidaceae(100);Bacteroides(100)_511|46	gi|343198545|ref|NR_042842.1|	80.91	330	36	21	1	316	317	1	4e-62	235
GJE2AWQ01DASD6_Bacteroidetes(100);Bacteroidetes(100);Bacteroidales(100);Bacteroidaceae(100);Bacteroides(100)_511|46	gi|343200854|ref|NR_041541.1|	79.94	334	44	22	1	322	323	1	9e-59	224
GJE2AWQ01DASD6_Bacteroidetes(100);Bacteroidetes(100);Bacteroidales(100);Bacteroidaceae(100);Bacteroides(100)_511|46	gi|343202727|ref|NR_043154.1|	79.35	339	55	14	2	333	334	4	9e-59	224
GJE2AWQ01DASD6_Bacteroidetes(100);Bacteroidetes(100);Bacteroidales(100);Bacteroidaceae(100);Bacteroides(100)_511|46	gi|219878161|ref|NR_025300.1|	79.12	340	58	13	1	333	337	4	3e-58	222
GJE2AWQ01DASD6_Bacteroidetes(100);Bacteroidetes(100);Bacteroidales(100);Bacteroidaceae(100);Bacteroides(100)_511|46	gi|343198484|ref|NR_041907.1|	80	325	44	18	2	316	314	1	1e-57	220
GJE2AWQ01DASD6_Bacteroidetes(100);Bacteroidetes(100);Bacteroidales(100);Bacteroidaceae(100);Bacteroides(100)_511|46	gi|343206052|ref|NR_044632.1|	79.25	347	43	22	1	333	343	12	1e-57	220
GJE2AWQ01DASD6_Bacteroidetes(100);Bacteroidetes(100);Bacteroidales(100);Bacteroidaceae(100);Bacteroides(100)_511|46	gi|343198994|ref|NR_044270.1|	79.94	329	40	24	1	316	316	1	4e-57	219
GJE2AWQ01DASD6_Bacteroidetes(100);Bacteroidetes(100);Bacteroidales(100);Bacteroidaceae(100);Bacteroides(100)_511|46	gi|219846913|ref|NR_026505.1|	79.69	325	49	14	2	319	315	1	4e-57	219
GJE2AWQ01DASD6_Bacteroidetes(100);Bacteroidetes(100);Bacteroidales(100);Bacteroidaceae(100);Bacteroides(100)_511|46	gi|343198544|ref|NR_042841.1|	79.64	329	43	21	2	316	319	1	5e-56	215
GJE2AWQ01DASD6_Bacteroidetes(100);Bacteroidetes(100);Bacteroidales(100);Bacteroidaceae(100);Bacteroides(100)_511|46	gi|219846318|ref|NR_025908.1|	78.59	341	53	17	2	333	340	11	2e-55	213
GJE2AWQ01DASD6_Bacteroidetes(100);Bacteroidetes(100);Bacteroidales(100);Bacteroidaceae(100);Bacteroides(100)_511|46	gi|219846825|ref|NR_026417.1|	79.44	321	48	15	1	310	314	1	2e-55	213
GJE2AWQ01DASD6_Bacteroidetes(100);Bacteroidetes(100);Bacteroidales(100);Bacteroidaceae(100);Bacteroides(100)_511|46	gi|265678771|ref|NR_029076.1|	78.87	336	54	12	2	333	329	7	7e-55	211
GJE2AWQ01DASD6_Bacteroidetes(100);Bacteroidetes(100);Bacteroidales(100);Bacteroidaceae(100);Bacteroides(100)_511|46	gi|343198557|ref|NR_042857.1|	79.38	325	46	19	3	316	315	1	2e-54	209
GJE2AWQ01DASD6_Bacteroidetes(100);Bacteroidetes(100);Bacteroidales(100);Bacteroidaceae(100);Bacteroides(100)_511|46	gi|343200847|ref|NR_041534.1|	78.59	341	50	18	1	333	330	5	1e-52	204
GJE2AWQ01DASD6_Bacteroidetes(100);Bacteroidetes(100);Bacteroidales(100);Bacteroidaceae(100);Bacteroides(100)_511|46	gi|343200821|ref|NR_041508.1|	79.04	334	43	19	1	320	321	1	1e-52	204
GJE2AWQ01DASD6_Bacteroidetes(100);Bacteroidetes(100);Bacteroidales(100);Bacteroidaceae(100);Bacteroides(100)_511|46	gi|343200237|ref|NR_040924.1|	81.78	247	34	11	1	241	315	74	2e-50	196
GJE2AWQ01DASD6_Bacteroidetes(100);Bacteroidetes(100);Bacteroidales(100);Bacteroidaceae(100);Bacteroides(100)_511|46	gi|343206272|ref|NR_044864.1|	78.7	324	47	22	2	314	313	1	2e-50	196
GJE2AWQ01DASD6_Bacteroidetes(100);Bacteroidetes(100);Bacteroidales(100);Bacteroidaceae(100);Bacteroides(100)_511|46	gi|219846527|ref|NR_026119.1|	79.19	322	38	24	1	306	309	1	2e-50	196
GJE2AWQ01DASD6_Bacteroidetes(100);Bacteroidetes(100);Bacteroidales(100);Bacteroidaceae(100);Bacteroides(100)_511|46	gi|343201004|ref|NR_041691.1|	78.26	345	44	26	2	333	330	4	2e-49	193
GJE2AWQ01DASD6_Bacteroidetes(100);Bacteroidetes(100);Bacteroidales(100);Bacteroidaceae(100);Bacteroides(100)_511|46	gi|343200152|ref|NR_040839.1|	78.07	342	50	19	2	333	334	8	2e-49	193
GJE2AWQ01DASD6_Bacteroidetes(100);Bacteroidetes(100);Bacteroidales(100);Bacteroidaceae(100);Bacteroides(100)_511|46	gi|343206007|ref|NR_044556.1|	77.91	344	51	21	2	333	336	6	9e-49	191
GJE2AWQ01DASD6_Bacteroidetes(100);Bacteroidetes(100);Bacteroidales(100);Bacteroidaceae(100);Bacteroides(100)_511|46	gi|228717906|ref|NR_027568.1|	77.94	340	52	20	2	333	328	4	9e-49	191
GJE2AWQ01DASD6_Bacteroidetes(100);Bacteroidetes(100);Bacteroidales(100);Bacteroidaceae(100);Bacteroides(100)_511|46	gi|343202832|ref|NR_043317.1|	80.97	247	41	6	2	244	279	35	9e-49	191
GJE2AWQ01DASD6_Bacteroidetes(100);Bacteroidetes(100);Bacteroidales(100);Bacteroidaceae(100);Bacteroides(100)_511|46	gi|343200236|ref|NR_040923.1|	81.25	256	30	15	1	247	258	12	9e-49	191
GJE2AWQ01DASD6_Bacteroidetes(100);Bacteroidetes(100);Bacteroidales(100);Bacteroidaceae(100);Bacteroides(100)_511|46	gi|343206258|ref|NR_044850.1|	78.44	320	42	22	1	305	309	2	3e-48	189
GJE2AWQ01DASD6_Bacteroidetes(100);Bacteroidetes(100);Bacteroidales(100);Bacteroidaceae(100);Bacteroides(100)_511|46	gi|343206003|ref|NR_044551.1|	77.94	340	48	18	2	333	324	4	1e-47	187
GJE2AWQ01DASD6_Bacteroidetes(100);Bacteroidetes(100);Bacteroidales(100);Bacteroidaceae(100);Bacteroides(100)_511|46	gi|343199074|ref|NR_044501.1|	77.84	343	45	27	2	333	326	4	1e-46	183
GJE2AWQ01DASD6_Bacteroidetes(100);Bacteroidetes(100);Bacteroidales(100);Bacteroidaceae(100);Bacteroides(100)_511|46	gi|343202608|ref|NR_042987.1|	78.74	301	43	18	2	293	293	5	5e-46	182
GJE2AWQ01DASD6_Bacteroidetes(100);Bacteroidetes(100);Bacteroidales(100);Bacteroidaceae(100);Bacteroides(100)_511|46	gi|343206213|ref|NR_044805.1|	77.31	335	59	12	2	333	324	4	5e-46	182
GJE2AWQ01DASD6_Bacteroidetes(100);Bacteroidetes(100);Bacteroidales(100);Bacteroidaceae(100);Bacteroides(100)_511|46	gi|343200981|ref|NR_041668.1|	77.88	330	46	23	1	316	317	1	2e-45	180
GJE2AWQ01DASD6_Bacteroidetes(100);Bacteroidetes(100);Bacteroidales(100);Bacteroidaceae(100);Bacteroides(100)_511|46	gi|219846044|ref|NR_025634.1|	77.31	335	56	15	2	330	321	1	2e-45	180
GJE2AWQ01DASD6_Bacteroidetes(100);Bacteroidetes(100);Bacteroidales(100);Bacteroidaceae(100);Bacteroides(100)_511|46	gi|265678976|ref|NR_029284.1|	78.03	314	47	22	2	304	303	1	7e-45	178
GJE2AWQ01DASD6_Bacteroidetes(100);Bacteroidetes(100);Bacteroidales(100);Bacteroidaceae(100);Bacteroides(100)_511|46	gi|343200355|ref|NR_041042.1|	77.61	335	48	20	6	332	320	5	7e-45	178
GJE2AWQ01DASD6_Bacteroidetes(100);Bacteroidetes(100);Bacteroidales(100);Bacteroidaceae(100);Bacteroides(100)_511|46	gi|343200238|ref|NR_040925.1|	77.61	326	47	23	2	316	311	1	9e-44	174
GJE2AWQ01DASD6_Bacteroidetes(100);Bacteroidetes(100);Bacteroidales(100);Bacteroidaceae(100);Bacteroides(100)_511|46	gi|265678884|ref|NR_029190.1|	77.06	340	55	18	2	333	332	8	9e-44	174
GJE2AWQ01DASD6_Bacteroidetes(100);Bacteroidetes(100);Bacteroidales(100);Bacteroidaceae(100);Bacteroides(100)_511|46	gi|219878345|ref|NR_025484.1|	77.85	307	49	14	2	300	301	6	3e-43	172
GJE2AWQ01DASD6_Bacteroidetes(100);Bacteroidetes(100);Bacteroidales(100);Bacteroidaceae(100);Bacteroides(100)_511|46	gi|343199075|ref|NR_044502.1|	76.65	334	63	9	2	333	324	4	1e-42	171
GJE2AWQ01DASD6_Bacteroidetes(100);Bacteroidetes(100);Bacteroidales(100);Bacteroidaceae(100);Bacteroides(100)_511|46	gi|219846317|ref|NR_025907.1|	76.42	335	64	15	6	333	337	11	1e-42	171
GJE2AWQ01DASD6_Bacteroidetes(100);Bacteroidetes(100);Bacteroidales(100);Bacteroidaceae(100);Bacteroides(100)_511|46	gi|265678658|ref|NR_028963.1|	77.01	335	50	25	2	323	322	2	1e-41	167
GJE2AWQ01DASD6_Bacteroidetes(100);Bacteroidetes(100);Bacteroidales(100);Bacteroidaceae(100);Bacteroides(100)_511|46	gi|265678651|ref|NR_028956.1|	76.76	340	54	20	2	333	326	4	1e-41	167
GJE2AWQ01AHGS8_Firmicutes(100);""Clostridia""(100);Clostridiales(100);""Lachnospiraceae""(100);Moryella(100)_908|22	gi|343201282|ref|NR_042008.1|	88.89	342	28	10	1	337	337	1	2e-115	412	Roseburia hominis A2-183 strain : A2-183
GJE2AWQ01AHGS8_Firmicutes(100);""Clostridia""(100);Clostridiales(100);""Lachnospiraceae""(100);Moryella(100)_908|22	gi|228716944|ref|NR_027557.1|	88.37	344	30	10	1	339	339	1	3e-113	405
GJE2AWQ01AHGS8_Firmicutes(100);""Clostridia""(100);Clostridiales(100);""Lachnospiraceae""(100);Moryella(100)_908|22	gi|219878428|ref|NR_025567.1|	87.75	351	27	14	1	343	344	2	2e-110	396
GJE2AWQ01AHGS8_Firmicutes(100);""Clostridia""(100);Clostridiales(100);""Lachnospiraceae""(100);Moryella(100)_908|22	gi|343206126|ref|NR_044715.1|	87.75	351	27	16	1	343	353	11	2e-110	396
GJE2AWQ01AHGS8_Firmicutes(100);""Clostridia""(100);Clostridiales(100);""Lachnospiraceae""(100);Moryella(100)_908|22	gi|310974913|ref|NR_036776.1|	87.94	340	31	10	2	336	336	2	2e-109	392
GJE2AWQ01AHGS8_Firmicutes(100);""Clostridia""(100);Clostridiales(100);""Lachnospiraceae""(100);Moryella(100)_908|22	gi|343198822|ref|NR_043775.1|	95.53	246	6	5	1	244	292	50	3e-108	388
GJE2AWQ01AHGS8_Firmicutes(100);""Clostridia""(100);Clostridiales(100);""Lachnospiraceae""(100);Moryella(100)_908|22	gi|343201281|ref|NR_042007.1|	87.54	345	31	12	1	339	339	1	3e-108	388
GJE2AWQ01AHGS8_Firmicutes(100);""Clostridia""(100);Clostridiales(100);""Lachnospiraceae""(100);Moryella(100)_908|22	gi|219857286|ref|NR_024917.1|	87.54	345	23	19	1	335	335	1	5e-106	381
GJE2AWQ01AHGS8_Firmicutes(100);""Clostridia""(100);Clostridiales(100);""Lachnospiraceae""(100);Moryella(100)_908|22	gi|343198540|ref|NR_042832.1|	87.92	331	28	12	1	324	326	1	2e-105	379
GJE2AWQ01AHGS8_Firmicutes(100);""Clostridia""(100);Clostridiales(100);""Lachnospiraceae""(100);Moryella(100)_908|22	gi|265678424|ref|NR_028726.1|	86.93	352	28	15	1	343	344	2	2e-105	379
GJE2AWQ01AHGS8_Firmicutes(100);""Clostridia""(100);Clostridiales(100);""Lachnospiraceae""(100);Moryella(100)_908|22	gi|219846901|ref|NR_026493.1|	87.5	344	23	19	1	334	334	1	2e-105	379
GJE2AWQ01AHGS8_Firmicutes(100);""Clostridia""(100);Clostridiales(100);""Lachnospiraceae""(100);Moryella(100)_908|22	gi|310974914|ref|NR_036777.1|	87.46	335	30	12	1	329	329	1	2e-104	375
GJE2AWQ01AHGS8_Firmicutes(100);""Clostridia""(100);Clostridiales(100);""Lachnospiraceae""(100);Moryella(100)_908|22	gi|219846817|ref|NR_026409.1|	86.71	346	28	15	1	337	337	1	4e-102	368
GJE2AWQ01AHGS8_Firmicutes(100);""Clostridia""(100);Clostridiales(100);""Lachnospiraceae""(100);Moryella(100)_908|22	gi|310974936|ref|NR_036800.1|	87.23	329	28	13	1	322	322	1	5e-101	364
GJE2AWQ01AHGS8_Firmicutes(100);""Clostridia""(100);Clostridiales(100);""Lachnospiraceae""(100);Moryella(100)_908|22	gi|343206063|ref|NR_044645.1|	85.39	349	33	17	4	343	349	10	6e-100	361
GJE2AWQ01AHGS8_Firmicutes(100);""Clostridia""(100);Clostridiales(100);""Lachnospiraceae""(100);Moryella(100)_908|22	gi|343203027|ref|NR_043551.1|	85.8	352	34	16	1	343	345	1	2e-99	359
GJE2AWQ01AHGS8_Firmicutes(100);""Clostridia""(100);Clostridiales(100);""Lachnospiraceae""(100);Moryella(100)_908|22	gi|265678879|ref|NR_029185.1|	86.11	360	18	32	1	343	345	1	2e-99	359
GJE2AWQ01AHGS8_Firmicutes(100);""Clostridia""(100);Clostridiales(100);""Lachnospiraceae""(100);Moryella(100)_908|22	gi|219856842|ref|NR_024661.1|	85.67	363	25	21	1	343	357	2	8e-99	357
GJE2AWQ01AHGS8_Firmicutes(100);""Clostridia""(100);Clostridiales(100);""Lachnospiraceae""(100);Moryella(100)_908|22	gi|219846508|ref|NR_026100.1|	87.08	325	24	16	1	316	319	4	1e-97	353
GJE2AWQ01AHGS8_Firmicutes(100);""Clostridia""(100);Clostridiales(100);""Lachnospiraceae""(100);Moryella(100)_908|22	gi|310975204|ref|NR_037068.1|	85.88	347	29	18	1	337	337	1	4e-97	351
GJE2AWQ01AHGS8_Firmicutes(100);""Clostridia""(100);Clostridiales(100);""Lachnospiraceae""(100);Moryella(100)_908|22	gi|310975005|ref|NR_036869.1|	85.51	345	40	9	1	343	338	2	4e-97	351
GJE2AWQ01AHGS8_Firmicutes(100);""Clostridia""(100);Clostridiales(100);""Lachnospiraceae""(100);Moryella(100)_908|22	gi|343198924|ref|NR_044048.1|	86.23	334	26	20	1	324	324	1	5e-96	348
GJE2AWQ01AHGS8_Firmicutes(100);""Clostridia""(100);Clostridiales(100);""Lachnospiraceae""(100);Moryella(100)_908|22	gi|219857618|ref|NR_025207.1|	86.65	322	31	11	1	315	317	1	2e-95	346
GJE2AWQ01AHGS8_Firmicutes(100);""Clostridia""(100);Clostridiales(100);""Lachnospiraceae""(100);Moryella(100)_908|22	gi|228719063|ref|NR_027579.1|	92.62	244	13	5	1	242	312	72	2e-95	346
GJE2AWQ01AHGS8_Firmicutes(100);""Clostridia""(100);Clostridiales(100);""Lachnospiraceae""(100);Moryella(100)_908|22	gi|265678438|ref|NR_028740.1|	85.67	349	25	22	1	338	335	1	6e-95	344
GJE2AWQ01AHGS8_Firmicutes(100);""Clostridia""(100);Clostridiales(100);""Lachnospiraceae""(100);Moryella(100)_908|22	gi|219857405|ref|NR_024993.1|	85.31	354	29	20	2	343	344	2	6e-95	344
GJE2AWQ01AHGS8_Firmicutes(100);""Clostridia""(100);Clostridiales(100);""Lachnospiraceae""(100);Moryella(100)_908|22	gi|265678940|ref|NR_029248.1|	84.75	354	34	20	1	343	345	1	2e-94	342
GJE2AWQ01AHGS8_Firmicutes(100);""Clostridia""(100);Clostridiales(100);""Lachnospiraceae""(100);Moryella(100)_908|22	gi|343201474|ref|NR_042200.1|	86.56	320	32	11	1	315	314	1	2e-94	342
GJE2AWQ01AHGS8_Firmicutes(100);""Clostridia""(100);Clostridiales(100);""Lachnospiraceae""(100);Moryella(100)_908|22	gi|219846902|ref|NR_026494.1|	85.67	342	29	19	1	332	332	1	2e-94	342
GJE2AWQ01AHGS8_Firmicutes(100);""Clostridia""(100);Clostridiales(100);""Lachnospiraceae""(100);Moryella(100)_908|22	gi|343198449|ref|NR_041882.1|	84.77	348	43	10	1	343	345	3	8e-94	340
GJE2AWQ01AHGS8_Firmicutes(100);""Clostridia""(100);Clostridiales(100);""Lachnospiraceae""(100);Moryella(100)_908|22	gi|219857617|ref|NR_025206.1|	86.75	317	27	14	1	309	310	1	8e-94	340
GJE2AWQ01AHGS8_Firmicutes(100);""Clostridia""(100);Clostridiales(100);""Lachnospiraceae""(100);Moryella(100)_908|22	gi|219846722|ref|NR_026314.1|	85.93	334	29	16	1	324	326	1	8e-94	340
GJE2AWQ01AHGS8_Firmicutes(100);""Clostridia""(100);Clostridiales(100);""Lachnospiraceae""(100);Moryella(100)_908|22	gi|265678523|ref|NR_028827.1|	85.93	334	27	20	1	324	324	1	3e-93	339
GJE2AWQ01AHGS8_Firmicutes(100);""Clostridia""(100);Clostridiales(100);""Lachnospiraceae""(100);Moryella(100)_908|22	gi|343205837|ref|NR_044289.1|	85.5	331	34	14	1	324	324	1	1e-92	337
GJE2AWQ01AHGS8_Firmicutes(100);""Clostridia""(100);Clostridiales(100);""Lachnospiraceae""(100);Moryella(100)_908|22	gi|219857539|ref|NR_025127.1|	84.9	351	31	20	2	341	340	1	4e-92	335
GJE2AWQ01AHGS8_Firmicutes(100);""Clostridia""(100);Clostridiales(100);""Lachnospiraceae""(100);Moryella(100)_908|22	gi|343198925|ref|NR_044049.1|	85.71	329	25	19	1	324	312	1	2e-90	329
GJE2AWQ01AHGS8_Firmicutes(100);""Clostridia""(100);Clostridiales(100);""Lachnospiraceae""(100);Moryella(100)_908|22	gi|310975064|ref|NR_036928.1|	84.32	338	35	16	1	329	329	1	1e-87	320
GJE2AWQ01AHGS8_Firmicutes(100);""Clostridia""(100);Clostridiales(100);""Lachnospiraceae""(100);Moryella(100)_908|22	gi|343205824|ref|NR_044265.1|	83.98	337	30	23	1	324	326	1	4e-87	318
GJE2AWQ01AHGS8_Firmicutes(100);""Clostridia""(100);Clostridiales(100);""Lachnospiraceae""(100);Moryella(100)_908|22	gi|219878386|ref|NR_025525.1|	85.45	323	27	19	1	312	314	1	4e-87	318
GJE2AWQ01AHGS8_Firmicutes(100);""Clostridia""(100);Clostridiales(100);""Lachnospiraceae""(100);Moryella(100)_908|22	gi|343198783|ref|NR_043680.1|	90.24	246	15	9	1	242	253	13	2e-85	313
GJE2AWQ01AHGS8_Firmicutes(100);""Clostridia""(100);Clostridiales(100);""Lachnospiraceae""(100);Moryella(100)_908|22	gi|265678482|ref|NR_028785.1|	82.72	353	41	17	2	343	346	3	2e-80	296
GJE2AWQ01AHGS8_Firmicutes(100);""Clostridia""(100);Clostridiales(100);""Lachnospiraceae""(100);Moryella(100)_908|22	gi|219846720|ref|NR_026312.1|	83.33	330	38	15	2	322	322	1	2e-80	296
GJE2AWQ01AHGS8_Firmicutes(100);""Clostridia""(100);Clostridiales(100);""Lachnospiraceae""(100);Moryella(100)_908|22	gi|265678578|ref|NR_028883.1|	90.71	226	13	8	2	224	221	1	6e-80	294
GJE2AWQ01AHGS8_Firmicutes(100);""Clostridia""(100);Clostridiales(100);""Lachnospiraceae""(100);Moryella(100)_908|22	gi|343198784|ref|NR_043681.1|	84.23	317	34	16	1	309	309	1	6e-80	294
GJE2AWQ01AHGS8_Firmicutes(100);""Clostridia""(100);Clostridiales(100);""Lachnospiraceae""(100);Moryella(100)_908|22	gi|219857122|ref|NR_024750.1|	88.93	244	20	7	1	241	296	57	6e-80	294
GJE2AWQ01AHGS8_Firmicutes(100);""Clostridia""(100);Clostridiales(100);""Lachnospiraceae""(100);Moryella(100)_908|22	gi|343205678|ref|NR_044054.1|	88.1	252	23	7	2	250	292	45	2e-79	292
GJE2AWQ01AHGS8_Firmicutes(100);""Clostridia""(100);Clostridiales(100);""Lachnospiraceae""(100);Moryella(100)_908|22	gi|343201426|ref|NR_042152.1|	83.85	322	36	13	2	315	314	1	2e-79	292
GJE2AWQ01AHGS8_Firmicutes(100);""Clostridia""(100);Clostridiales(100);""Lachnospiraceae""(100);Moryella(100)_908|22	gi|219878251|ref|NR_025390.1|	83.38	337	32	24	1	324	326	1	2e-79	292
GJE2AWQ01AHGS8_Firmicutes(100);""Clostridia""(100);Clostridiales(100);""Lachnospiraceae""(100);Moryella(100)_908|22	gi|219857379|ref|NR_024967.1|	82.86	350	37	23	2	339	339	1	2e-79	292
GJE2AWQ01AHGS8_Firmicutes(100);""Clostridia""(100);Clostridiales(100);""Lachnospiraceae""(100);Moryella(100)_908|22	gi|219846514|ref|NR_026106.1|	83.65	318	38	13	2	312	311	1	1e-77	287
GJE2AWQ01AHGS8_Firmicutes(100);""Clostridia""(100);Clostridiales(100);""Lachnospiraceae""(100);Moryella(100)_908|22	gi|219846723|ref|NR_026315.1|	83.54	322	36	17	1	314	313	1	1e-77	287
GJE2AWQ01AHGS8_Firmicutes(100);""Clostridia""(100);Clostridiales(100);""Lachnospiraceae""(100);Moryella(100)_908|22	gi|224581401|ref|NR_024719.1|	83	347	28	24	1	326	337	1	4e-77	285
GJE2AWQ01AHGS8_Firmicutes(100);""Clostridia""(100);Clostridiales(100);""Lachnospiraceae""(100);Moryella(100)_908|22	gi|343198915|ref|NR_044022.1|	81.74	356	38	21	2	343	344	2	3e-73	272
GJE2AWQ01AHGS8_Firmicutes(100);""Clostridia""(100);Clostridiales(100);""Lachnospiraceae""(100);Moryella(100)_908|22	gi|219846390|ref|NR_025981.1|	82.46	325	37	20	1	315	315	1	1e-71	267
GJE2AWQ01AHGS8_Firmicutes(100);""Clostridia""(100);Clostridiales(100);""Lachnospiraceae""(100);Moryella(100)_908|22	gi|219846206|ref|NR_025796.1|	82.86	315	33	20	1	306	303	1	2e-70	263
GJE2AWQ01AHGS8_Firmicutes(100);""Clostridia""(100);Clostridiales(100);""Lachnospiraceae""(100);Moryella(100)_908|22	gi|219846656|ref|NR_026248.1|	81.85	336	35	23	1	322	324	1	2e-69	259
GJE2AWQ01AHGS8_Firmicutes(100);""Clostridia""(100);Clostridiales(100);""Lachnospiraceae""(100);Moryella(100)_908|22	gi|343201234|ref|NR_041960.1|	88.18	220	20	6	2	218	217	1	8e-69	257
GJE2AWQ01AHGS8_Firmicutes(100);""Clostridia""(100);Clostridiales(100);""Lachnospiraceae""(100);Moryella(100)_908|22	gi|228717350|ref|NR_027562.1|	82.26	327	31	22	2	315	313	1	8e-69	257
GJE2AWQ01AHGS8_Firmicutes(100);""Clostridia""(100);Clostridiales(100);""Lachnospiraceae""(100);Moryella(100)_908|22	gi|219846511|ref|NR_026103.1|	81.93	321	39	19	1	311	312	1	1e-67	254
GJE2AWQ01AHGS8_Firmicutes(100);""Clostridia""(100);Clostridiales(100);""Lachnospiraceae""(100);Moryella(100)_908|22	gi|265678656|ref|NR_028961.1|	81.27	347	29	27	2	337	322	1	5e-66	248
GJE2AWQ01AHGS8_Firmicutes(100);""Clostridia""(100);Clostridiales(100);""Lachnospiraceae""(100);Moryella(100)_908|22	gi|219878385|ref|NR_025524.1|	85.26	251	24	13	1	244	303	59	2e-65	246
GJE2AWQ01AHGS8_Firmicutes(100);""Clostridia""(100);Clostridiales(100);""Lachnospiraceae""(100);Moryella(100)_908|22	gi|265679007|ref|NR_029315.1|	80.28	360	38	25	4	343	355	9	2e-64	243
GJE2AWQ01AHGS8_Firmicutes(100);""Clostridia""(100);Clostridiales(100);""Lachnospiraceae""(100);Moryella(100)_908|22	gi|265678792|ref|NR_029097.1|	85.31	245	21	15	1	238	287	51	3e-63	239
GJE2AWQ01AHGS8_Firmicutes(100);""Clostridia""(100);Clostridiales(100);""Lachnospiraceae""(100);Moryella(100)_908|22	gi|343206060|ref|NR_044642.1|	79.94	354	46	24	2	343	349	9	1e-62	237
GJE2AWQ01AHGS8_Firmicutes(100);""Clostridia""(100);Clostridiales(100);""Lachnospiraceae""(100);Moryella(100)_908|22	gi|343202586|ref|NR_042953.1|	81.06	322	35	22	1	314	304	1	1e-61	233
GJE2AWQ01AHGS8_Firmicutes(100);""Clostridia""(100);Clostridiales(100);""Lachnospiraceae""(100);Moryella(100)_908|22	gi|343206124|ref|NR_044713.1|	79.83	357	38	31	4	343	351	12	5e-61	231
GJE2AWQ01AHGS8_Firmicutes(100);""Clostridia""(100);Clostridiales(100);""Lachnospiraceae""(100);Moryella(100)_908|22	gi|265678610|ref|NR_028915.1|	80.82	318	40	21	1	306	311	3	2e-60	230
GJE2AWQ01AHGS8_Firmicutes(100);""Clostridia""(100);Clostridiales(100);""Lachnospiraceae""(100);Moryella(100)_908|22	gi|265678922|ref|NR_029230.1|	80	350	37	19	2	343	327	3	7e-60	228
GJE2AWQ01AHGS8_Firmicutes(100);""Clostridia""(100);Clostridiales(100);""Lachnospiraceae""(100);Moryella(100)_908|22	gi|343201418|ref|NR_042144.1|	80.35	341	34	18	2	334	316	1	7e-60	228
GJE2AWQ01AHGS8_Firmicutes(100);""Clostridia""(100);Clostridiales(100);""Lachnospiraceae""(100);Moryella(100)_908|22	gi|343198460|ref|NR_041893.1|	79.67	359	37	30	1	335	347	1	2e-59	226
GJE2AWQ01AHGS8_Firmicutes(100);""Clostridia""(100);Clostridiales(100);""Lachnospiraceae""(100);Moryella(100)_908|22	gi|219857255|ref|NR_024886.1|	79.26	352	52	19	2	343	342	2	2e-59	226
GJE2AWQ01AHGS8_Firmicutes(100);""Clostridia""(100);Clostridiales(100);""Lachnospiraceae""(100);Moryella(100)_908|22	gi|343205706|ref|NR_044093.1|	79.1	354	49	23	2	343	342	2	1e-57	220
GJE2AWQ01AHGS8_Firmicutes(100);""Clostridia""(100);Clostridiales(100);""Lachnospiraceae""(100);Moryella(100)_908|22	gi|310975070|ref|NR_036934.1|	79.7	330	48	17	1	321	323	4	1e-57	220
GJE2AWQ01AHGS8_Firmicutes(100);""Clostridia""(100);Clostridiales(100);""Lachnospiraceae""(100);Moryella(100)_908|22	gi|219857201|ref|NR_024829.1|	79.94	329	41	19	2	321	316	4	1e-57	220
GJE2AWQ01AHGS8_Firmicutes(100);""Clostridia""(100);Clostridiales(100);""Lachnospiraceae""(100);Moryella(100)_908|22	gi|219846061|ref|NR_025651.1|	78.95	361	43	31	1	343	346	1	1e-56	217
GJE2AWQ01AHGS8_Firmicutes(100);""Clostridia""(100);Clostridiales(100);""Lachnospiraceae""(100);Moryella(100)_908|22	gi|265678962|ref|NR_029270.1|	78.63	351	56	18	2	343	343	3	5e-56	215
GJE2AWQ01AHGS8_Firmicutes(100);""Clostridia""(100);Clostridiales(100);""Lachnospiraceae""(100);Moryella(100)_908|22	gi|219846080|ref|NR_025670.1|	79.59	338	40	27	2	324	324	1	5e-56	215
GJE2AWQ01AHGS8_Firmicutes(100);""Clostridia""(100);Clostridiales(100);""Lachnospiraceae""(100);Moryella(100)_908|22	gi|310975086|ref|NR_036950.1|	82.86	245	27	11	2	238	261	24	3e-53	206
GJE2AWQ01AHGS8_Firmicutes(100);""Clostridia""(100);Clostridiales(100);""Lachnospiraceae""(100);Moryella(100)_908|22	gi|343201550|ref|NR_042276.1|	78.95	342	42	23	2	336	319	1	3e-53	206
GJE2AWQ01AHGS8_Firmicutes(100);""Clostridia""(100);Clostridiales(100);""Lachnospiraceae""(100);Moryella(100)_908|22	gi|219878403|ref|NR_025542.1|	79.24	342	36	21	2	334	316	1	3e-53	206
GJE2AWQ01AHGS8_Firmicutes(100);""Clostridia""(100);Clostridiales(100);""Lachnospiraceae""(100);Moryella(100)_908|22	gi|219846273|ref|NR_025863.1|	78.03	355	52	21	1	343	342	2	4e-52	202
GJE2AWQ01AHGS8_Firmicutes(100);""Clostridia""(100);Clostridiales(100);""Lachnospiraceae""(100);Moryella(100)_908|22	gi|265679046|ref|NR_029354.1|	79.06	339	38	17	2	332	314	1	4e-52	202
GJE2AWQ01AHGS8_Firmicutes(100);""Clostridia""(100);Clostridiales(100);""Lachnospiraceae""(100);Moryella(100)_908|22	gi|343200576|ref|NR_041263.1|	82.24	259	20	24	1	243	333	85	1e-51	200
GJE2AWQ01AHGS8_Firmicutes(100);""Clostridia""(100);Clostridiales(100);""Lachnospiraceae""(100);Moryella(100)_908|22	gi|219857207|ref|NR_024835.1|	77.96	363	50	25	1	343	354	2	1e-51	200
GJE2AWQ01AHGS8_Firmicutes(100);""Clostridia""(100);Clostridiales(100);""Lachnospiraceae""(100);Moryella(100)_908|22	gi|265678306|ref|NR_028608.1|	78.12	352	49	24	1	339	337	1	5e-51	198
GJE2AWQ01AHGS8_Firmicutes(100);""Clostridia""(100);Clostridiales(100);""Lachnospiraceae""(100);Moryella(100)_908|22	gi|310975258|ref|NR_037122.1|	78.8	349	35	29	1	324	335	1	5e-51	198
GJE2AWQ01AHGS8_Firmicutes(100);""Clostridia""(100);Clostridiales(100);""Lachnospiraceae""(100);Moryella(100)_908|22	gi|219846612|ref|NR_026204.1|	78.64	337	44	23	2	324	323	1	5e-51	198
GJE2AWQ01AHGS8_Firmicutes(100);""Clostridia""(100);Clostridiales(100);""Lachnospiraceae""(100);Moryella(100)_908|22	gi|265679052|ref|NR_029360.1|	78.33	360	38	33	1	332	348	1	2e-50	196
GJE2AWQ01AHGS8_Firmicutes(100);""Clostridia""(100);Clostridiales(100);""Lachnospiraceae""(100);Moryella(100)_908|22	gi|343205279|ref|NR_043879.1|	78.29	350	44	26	2	343	327	2	2e-50	196
GJE2AWQ01AHGS8_Firmicutes(100);""Clostridia""(100);Clostridiales(100);""Lachnospiraceae""(100);Moryella(100)_908|22	gi|265678380|ref|NR_028682.1|	78.27	359	40	30	1	343	338	2	2e-50	196
GJE2AWQ01AHGS8_Firmicutes(100);""Clostridia""(100);Clostridiales(100);""Lachnospiraceae""(100);Moryella(100)_908|22	gi|343206122|ref|NR_044711.1|	77.81	365	45	31	4	343	364	11	2e-50	196
GJE2AWQ01AHGS8_Firmicutes(100);""Clostridia""(100);Clostridiales(100);""Lachnospiraceae""(100);Moryella(100)_908|22	gi|219846509|ref|NR_026101.1|	81.45	248	32	13	1	241	298	58	2e-49	193
GJE2AWQ01AHGS8_Firmicutes(100);""Clostridia""(100);Clostridiales(100);""Lachnospiraceae""(100);Moryella(100)_908|22	gi|343201549|ref|NR_042275.1|	78.26	345	44	24	2	338	322	1	2e-49	193
GJE2AWQ01AHGS8_Firmicutes(100);""Clostridia""(100);Clostridiales(100);""Lachnospiraceae""(100);Moryella(100)_908|22	gi|265678446|ref|NR_028748.1|	77.78	360	48	26	1	343	350	6	2e-49	193
GJE2AWQ01AHGS8_Firmicutes(100);""Clostridia""(100);Clostridiales(100);""Lachnospiraceae""(100);Moryella(100)_908|22	gi|343200319|ref|NR_041006.1|	78.06	351	44	26	2	343	337	11	9e-49	191
GJE2AWQ01AHGS8_Firmicutes(100);""Clostridia""(100);Clostridiales(100);""Lachnospiraceae""(100);Moryella(100)_908|22	gi|310974922|ref|NR_036786.1|	77.75	346	52	15	2	343	327	3	3e-48	189
GJE2AWQ01AHGS8_Firmicutes(100);""Clostridia""(100);Clostridiales(100);""Lachnospiraceae""(100);Moryella(100)_908|22	gi|265678923|ref|NR_029231.1|	77.75	346	52	15	2	343	327	3	3e-48	189
GJE2AWQ01AHGS8_Firmicutes(100);""Clostridia""(100);Clostridiales(100);""Lachnospiraceae""(100);Moryella(100)_908|22	gi|343205809|ref|NR_044238.1|	78.06	351	42	26	2	343	362	38	3e-48	189
GJE2AWQ01AHGS8_Firmicutes(100);""Clostridia""(100);Clostridiales(100);""Lachnospiraceae""(100);Moryella(100)_908|22	gi|265678692|ref|NR_028997.1|	81.53	249	29	17	2	241	298	58	3e-48	189
GJE2AWQ01AHGS8_Firmicutes(100);""Clostridia""(100);Clostridiales(100);""Lachnospiraceae""(100);Moryella(100)_908|22	gi|219856893|ref|NR_024712.1|	77.53	356	52	24	1	343	342	2	3e-48	189
GJE2AWQ01CFXAW_Firmicutes(100);""Clostridia""(100);Clostridiales(100);unclassified_Clostridiales(100)_320|80	gi|343205971|ref|NR_044490.1|	80.17	348	51	18	2	339	343	4	7e-65	244	Butyricicoccus pullicaecorum strain 25-3
GJE2AWQ01CFXAW_Firmicutes(100);""Clostridia""(100);Clostridiales(100);unclassified_Clostridiales(100)_320|80	gi|343198494|ref|NR_041928.1|	80.72	332	48	16	1	323	325	1	7e-65	244
GJE2AWQ01CFXAW_Firmicutes(100);""Clostridia""(100);Clostridiales(100);unclassified_Clostridiales(100)_320|80	gi|265678438|ref|NR_028740.1|	80.23	349	43	22	1	337	335	1	3e-63	239
GJE2AWQ01CFXAW_Firmicutes(100);""Clostridia""(100);Clostridiales(100);unclassified_Clostridiales(100)_320|80	gi|343200604|ref|NR_041291.1|	79.94	334	47	18	2	325	324	1	7e-60	228
GJE2AWQ01CFXAW_Firmicutes(100);""Clostridia""(100);Clostridiales(100);unclassified_Clostridiales(100)_320|80	gi|219846171|ref|NR_025761.1|	80.06	341	39	27	2	325	329	1	2e-59	226
GJE2AWQ01CFXAW_Firmicutes(100);""Clostridia""(100);Clostridiales(100);unclassified_Clostridiales(100)_320|80	gi|343203380|ref|NR_043664.1|	79.27	357	44	25	2	343	343	2	3e-58	222
GJE2AWQ01CFXAW_Firmicutes(100);""Clostridia""(100);Clostridiales(100);unclassified_Clostridiales(100)_320|80	gi|343206062|ref|NR_044644.1|	78.99	357	44	24	2	343	350	10	4e-57	219
GJE2AWQ01CFXAW_Firmicutes(100);""Clostridia""(100);Clostridiales(100);unclassified_Clostridiales(100)_320|80	gi|265678940|ref|NR_029248.1|	78.49	358	49	25	1	343	345	1	5e-56	215
GJE2AWQ01CFXAW_Firmicutes(100);""Clostridia""(100);Clostridiales(100);unclassified_Clostridiales(100)_320|80	gi|219857120|ref|NR_024748.1|	79.14	350	44	26	2	337	335	1	5e-56	215
GJE2AWQ01CFXAW_Firmicutes(100);""Clostridia""(100);Clostridiales(100);unclassified_Clostridiales(100)_320|80	gi|219857563|ref|NR_025151.1|	78.77	358	46	28	2	343	345	2	2e-55	213
GJE2AWQ01CFXAW_Firmicutes(100);""Clostridia""(100);Clostridiales(100);unclassified_Clostridiales(100)_320|80	gi|310975204|ref|NR_037068.1|	78.8	349	49	21	1	336	337	1	7e-55	211
GJE2AWQ01CFXAW_Firmicutes(100);""Clostridia""(100);Clostridiales(100);unclassified_Clostridiales(100)_320|80	gi|343198449|ref|NR_041882.1|	78.43	357	49	25	1	343	345	3	9e-54	207
GJE2AWQ01CFXAW_Firmicutes(100);""Clostridia""(100);Clostridiales(100);unclassified_Clostridiales(100)_320|80	gi|219878428|ref|NR_025567.1|	78.55	359	45	26	1	343	344	2	9e-54	207
GJE2AWQ01CFXAW_Firmicutes(100);""Clostridia""(100);Clostridiales(100);unclassified_Clostridiales(100)_320|80	gi|265678424|ref|NR_028726.1|	78.49	358	47	26	1	343	344	2	9e-54	207
GJE2AWQ01CFXAW_Firmicutes(100);""Clostridia""(100);Clostridiales(100);unclassified_Clostridiales(100)_320|80	gi|343198915|ref|NR_044022.1|	78.67	361	40	34	2	343	344	2	3e-53	206
GJE2AWQ01CFXAW_Firmicutes(100);""Clostridia""(100);Clostridiales(100);unclassified_Clostridiales(100)_320|80	gi|343206126|ref|NR_044715.1|	78.33	360	44	29	1	343	353	11	4e-52	202
GJE2AWQ01CFXAW_Firmicutes(100);""Clostridia""(100);Clostridiales(100);unclassified_Clostridiales(100)_320|80	gi|343198452|ref|NR_041885.1|	78.57	336	45	22	2	323	323	1	5e-51	198
GJE2AWQ01CFXAW_Firmicutes(100);""Clostridia""(100);Clostridiales(100);unclassified_Clostridiales(100)_320|80	gi|219857539|ref|NR_025127.1|	77.94	349	56	21	2	339	340	2	5e-51	198
GJE2AWQ01CFXAW_Firmicutes(100);""Clostridia""(100);Clostridiales(100);unclassified_Clostridiales(100)_320|80	gi|219878346|ref|NR_025485.1|	78.16	348	51	23	2	337	335	1	5e-51	198
GJE2AWQ01CFXAW_Firmicutes(100);""Clostridia""(100);Clostridiales(100);unclassified_Clostridiales(100)_320|80	gi|219846162|ref|NR_025752.1|	77.41	363	46	24	2	343	349	2	1e-46	183
GJE2AWQ01CFXAW_Firmicutes(100);""Clostridia""(100);Clostridiales(100);unclassified_Clostridiales(100)_320|80	gi|219846901|ref|NR_026493.1|	77.46	346	53	22	1	333	334	1	1e-46	183
GJE2AWQ01CFXAW_Firmicutes(100);""Clostridia""(100);Clostridiales(100);unclassified_Clostridiales(100)_320|80	gi|265678962|ref|NR_029270.1|	77.37	358	48	29	2	343	343	3	5e-46	182
GJE2AWQ01CFXAW_Firmicutes(100);""Clostridia""(100);Clostridiales(100);unclassified_Clostridiales(100)_320|80	gi|228716944|ref|NR_027557.1|	77.14	350	57	22	1	338	339	1	5e-46	182
GJE2AWQ01CFXAW_Firmicutes(100);""Clostridia""(100);Clostridiales(100);unclassified_Clostridiales(100)_320|80	gi|219857379|ref|NR_024967.1|	77.27	352	52	25	2	338	339	1	5e-46	182
GJE2AWQ01CFXAW_Firmicutes(100);""Clostridia""(100);Clostridiales(100);unclassified_Clostridiales(100)_320|80	gi|343206268|ref|NR_044860.1|	77.62	344	46	27	2	330	328	1	2e-45	180
GJE2AWQ01CFXAW_Firmicutes(100);""Clostridia""(100);Clostridiales(100);unclassified_Clostridiales(100)_320|80	gi|265678959|ref|NR_029267.1|	77.3	370	41	33	2	343	357	3	2e-45	180
GJE2AWQ01CFXAW_Firmicutes(100);""Clostridia""(100);Clostridiales(100);unclassified_Clostridiales(100)_320|80	gi|219878251|ref|NR_025390.1|	77.38	336	53	20	1	323	326	1	2e-45	180
GJE2AWQ01CFXAW_Firmicutes(100);""Clostridia""(100);Clostridiales(100);unclassified_Clostridiales(100)_320|80	gi|265678419|ref|NR_028721.1|	77.21	351	53	24	2	343	334	2	2e-45	180
GJE2AWQ01CFXAW_Firmicutes(100);""Clostridia""(100);Clostridiales(100);unclassified_Clostridiales(100)_320|80	gi|265678306|ref|NR_028608.1|	77.21	351	53	23	1	338	337	1	2e-45	180
GJE2AWQ01CFXAW_Firmicutes(100);""Clostridia""(100);Clostridiales(100);unclassified_Clostridiales(100)_320|80	gi|219846469|ref|NR_026061.1|	76.9	355	56	25	2	343	343	2	7e-45	178
GJE2AWQ01CFXAW_Firmicutes(100);""Clostridia""(100);Clostridiales(100);unclassified_Clostridiales(100)_320|80	gi|219856893|ref|NR_024712.1|	76.99	352	53	23	1	338	342	5	2e-44	176
GJE2AWQ01CFXAW_Firmicutes(100);""Clostridia""(100);Clostridiales(100);unclassified_Clostridiales(100)_320|80	gi|310974913|ref|NR_036776.1|	76.95	347	55	21	2	335	336	2	9e-44	174
GJE2AWQ01CFXAW_Firmicutes(100);""Clostridia""(100);Clostridiales(100);unclassified_Clostridiales(100)_320|80	gi|224581422|ref|NR_027203.1|	76.7	352	56	21	1	339	341	3	3e-43	172
GJE2AWQ01CFXAW_Firmicutes(100);""Clostridia""(100);Clostridiales(100);unclassified_Clostridiales(100)_320|80	gi|310975130|ref|NR_036994.1|	77.01	361	45	34	2	343	355	14	3e-43	172
GJE2AWQ01CFXAW_Firmicutes(100);""Clostridia""(100);Clostridiales(100);unclassified_Clostridiales(100)_320|80	gi|343198550|ref|NR_042847.1|	77.31	335	43	32	1	323	314	1	4e-42	169
GJE2AWQ01CFXAW_Firmicutes(100);""Clostridia""(100);Clostridiales(100);unclassified_Clostridiales(100)_320|80	gi|265678479|ref|NR_028782.1|	76.3	346	58	20	2	339	331	2	4e-42	169
GJE2AWQ01CFXAW_Firmicutes(100);""Clostridia""(100);Clostridiales(100);unclassified_Clostridiales(100)_320|80	gi|265678536|ref|NR_028840.1|	96.12	103	2	2	2	103	340	239	1e-41	167
GJE2AWQ01CFXAW_Firmicutes(100);""Clostridia""(100);Clostridiales(100);unclassified_Clostridiales(100)_320|80	gi|310975048|ref|NR_036912.1|	96.12	103	2	2	2	103	297	196	1e-41	167
GJE2AWQ01CFXAW_Firmicutes(100);""Clostridia""(100);Clostridiales(100);unclassified_Clostridiales(100)_320|80	gi|219846559|ref|NR_026151.1|	96.12	103	2	2	1	102	300	199	1e-41	167
GJE2AWQ01CFXAW_Firmicutes(100);""Clostridia""(100);Clostridiales(100);unclassified_Clostridiales(100)_320|80	gi|343206145|ref|NR_044734.1|	96.12	103	2	2	2	103	353	252	1e-41	167
GJE2AWQ01CFXAW_Firmicutes(100);""Clostridia""(100);Clostridiales(100);unclassified_Clostridiales(100)_320|80	gi|343198602|ref|NR_043042.1|	96.08	102	2	2	2	102	290	190	5e-41	165
GJE2AWQ01CFXAW_Firmicutes(100);""Clostridia""(100);Clostridiales(100);unclassified_Clostridiales(100)_320|80	gi|343201179|ref|NR_041935.1|	91.6	119	10	0	1	119	299	181	5e-41	165
GJE2AWQ01CFXAW_Firmicutes(100);""Clostridia""(100);Clostridiales(100);unclassified_Clostridiales(100)_320|80	gi|219878117|ref|NR_025256.1|	77.33	322	44	26	2	308	308	1	2e-40	163
GJE2AWQ01CFXAW_Firmicutes(100);""Clostridia""(100);Clostridiales(100);unclassified_Clostridiales(100)_320|80	gi|343202656|ref|NR_043045.1|	96.94	98	1	2	2	98	293	197	2e-40	163
GJE2AWQ01CFXAW_Firmicutes(100);""Clostridia""(100);Clostridiales(100);unclassified_Clostridiales(100)_320|80	gi|219846440|ref|NR_026031.1|	95.15	103	5	0	1	103	322	220	2e-40	163
GJE2AWQ01CFXAW_Firmicutes(100);""Clostridia""(100);Clostridiales(100);unclassified_Clostridiales(100)_320|80	gi|343205718|ref|NR_044111.1|	95.15	103	3	2	2	103	348	247	7e-40	161
GJE2AWQ01CFXAW_Firmicutes(100);""Clostridia""(100);Clostridiales(100);unclassified_Clostridiales(100)_320|80	gi|228720667|ref|NR_027596.1|	95.15	103	3	2	2	103	324	223	7e-40	161
GJE2AWQ01CFXAW_Firmicutes(100);""Clostridia""(100);Clostridiales(100);unclassified_Clostridiales(100)_320|80	gi|219846352|ref|NR_025943.1|	95.96	99	4	0	2	100	329	231	7e-40	161
GJE2AWQ01CFXAW_Firmicutes(100);""Clostridia""(100);Clostridiales(100);unclassified_Clostridiales(100)_320|80	gi|265678841|ref|NR_029146.1|	93.52	108	5	2	2	108	328	222	2e-39	159
GJE2AWQ01CFXAW_Firmicutes(100);""Clostridia""(100);Clostridiales(100);unclassified_Clostridiales(100)_320|80	gi|265678841|ref|NR_029146.1|	96.77	62	1	1	282	343	70	10	4e-22	102
GJE2AWQ01CFXAW_Firmicutes(100);""Clostridia""(100);Clostridiales(100);unclassified_Clostridiales(100)_320|80	gi|343205706|ref|NR_044093.1|	95.1	102	3	2	2	102	342	242	2e-39	159
GJE2AWQ01CFXAW_Firmicutes(100);""Clostridia""(100);Clostridiales(100);unclassified_Clostridiales(100)_320|80	gi|343205706|ref|NR_044093.1|	88.46	130	10	5	216	343	128	2	4e-37	152
GJE2AWQ01CFXAW_Firmicutes(100);""Clostridia""(100);Clostridiales(100);unclassified_Clostridiales(100)_320|80	gi|343198454|ref|NR_041887.1|	95.1	102	3	2	2	102	418	318	2e-39	159
GJE2AWQ01CFXAW_Firmicutes(100);""Clostridia""(100);Clostridiales(100);unclassified_Clostridiales(100)_320|80	gi|343200270|ref|NR_040957.1|	76.2	353	49	27	2	343	329	1	2e-39	159
GJE2AWQ01CFXAW_Firmicutes(100);""Clostridia""(100);Clostridiales(100);unclassified_Clostridiales(100)_320|80	gi|343201476|ref|NR_042202.1|	95.1	102	3	2	2	102	341	241	2e-39	159
GJE2AWQ01CFXAW_Firmicutes(100);""Clostridia""(100);Clostridiales(100);unclassified_Clostridiales(100)_320|80	gi|343201476|ref|NR_042202.1|	98.15	54	1	0	283	336	54	1	7e-20	95.3
GJE2AWQ01CFXAW_Firmicutes(100);""Clostridia""(100);Clostridiales(100);unclassified_Clostridiales(100)_320|80	gi|343198581|ref|NR_042954.1|	95.05	101	5	0	2	102	350	250	2e-39	159
GJE2AWQ01CFXAW_Firmicutes(100);""Clostridia""(100);Clostridiales(100);unclassified_Clostridiales(100)_320|80	gi|219878412|ref|NR_025551.1|	95.1	102	3	2	2	102	334	234	2e-39	159
GJE2AWQ01CFXAW_Firmicutes(100);""Clostridia""(100);Clostridiales(100);unclassified_Clostridiales(100)_320|80	gi|219878412|ref|NR_025551.1|	81.9	116	10	10	216	330	106	1	1e-17	87.9
GJE2AWQ01CFXAW_Firmicutes(100);""Clostridia""(100);Clostridiales(100);unclassified_Clostridiales(100)_320|80	gi|219857537|ref|NR_025125.1|	95.1	102	3	2	2	102	322	222	2e-39	159
GJE2AWQ01CFXAW_Firmicutes(100);""Clostridia""(100);Clostridiales(100);unclassified_Clostridiales(100)_320|80	gi|219857537|ref|NR_025125.1|	100	37	0	0	283	319	37	1	4e-12	69.4
GJE2AWQ01CFXAW_Firmicutes(100);""Clostridia""(100);Clostridiales(100);unclassified_Clostridiales(100)_320|80	gi|310975262|ref|NR_037126.1|	95.1	102	3	2	2	102	215	115	2e-39	159
GJE2AWQ01CFXAW_Firmicutes(100);""Clostridia""(100);Clostridiales(100);unclassified_Clostridiales(100)_320|80	gi|219857345|ref|NR_024933.1|	95.1	102	3	2	2	102	333	233	2e-39	159
GJE2AWQ01CFXAW_Firmicutes(100);""Clostridia""(100);Clostridiales(100);unclassified_Clostridiales(100)_320|80	gi|219857345|ref|NR_024933.1|	81.9	116	10	10	216	330	106	1	3e-18	89.8
GJE2AWQ01CFXAW_Firmicutes(100);""Clostridia""(100);Clostridiales(100);unclassified_Clostridiales(100)_320|80	gi|343206327|ref|NR_044919.1|	95.1	102	3	2	2	102	275	175	2e-39	159
GJE2AWQ01CFXAW_Firmicutes(100);""Clostridia""(100);Clostridiales(100);unclassified_Clostridiales(100)_320|80	gi|343206327|ref|NR_044919.1|	100	28	0	0	216	243	47	20	4e-07	52.8
GJE2AWQ01CFXAW_Firmicutes(100);""Clostridia""(100);Clostridiales(100);unclassified_Clostridiales(100)_320|80	gi|219846819|ref|NR_026411.1|	95.1	102	3	2	2	102	320	220	2e-39	159
GJE2AWQ01CFXAW_Firmicutes(100);""Clostridia""(100);Clostridiales(100);unclassified_Clostridiales(100)_320|80	gi|219846819|ref|NR_026411.1|	80.77	104	8	10	216	318	93	1	1e-12	71.3
GJE2AWQ01CFXAW_Firmicutes(100);""Clostridia""(100);Clostridiales(100);unclassified_Clostridiales(100)_320|80	gi|219846447|ref|NR_026038.1|	95.1	102	3	2	2	102	326	226	2e-39	159
GJE2AWQ01CFXAW_Firmicutes(100);""Clostridia""(100);Clostridiales(100);unclassified_Clostridiales(100)_320|80	gi|219846447|ref|NR_026038.1|	80.95	105	10	8	216	320	98	4	9e-14	75
GJE2AWQ01CFXAW_Firmicutes(100);""Clostridia""(100);Clostridiales(100);unclassified_Clostridiales(100)_320|80	gi|228721140|ref|NR_027603.1|	95.1	102	3	2	2	102	337	237	2e-39	159
GJE2AWQ01CFXAW_Firmicutes(100);""Clostridia""(100);Clostridiales(100);unclassified_Clostridiales(100)_320|80	gi|228721140|ref|NR_027603.1|	89.8	49	5	0	286	334	49	1	6e-11	65.8
GJE2AWQ01CFXAW_Firmicutes(100);""Clostridia""(100);Clostridiales(100);unclassified_Clostridiales(100)_320|80	gi|343206059|ref|NR_044641.1|	95.1	102	3	2	2	102	354	254	2e-39	159
GJE2AWQ01CFXAW_Firmicutes(100);""Clostridia""(100);Clostridiales(100);unclassified_Clostridiales(100)_320|80	gi|343206059|ref|NR_044641.1|	96.72	61	1	1	283	343	69	10	2e-21	100
GJE2AWQ01CFXAW_Firmicutes(100);""Clostridia""(100);Clostridiales(100);unclassified_Clostridiales(100)_320|80	gi|343202657|ref|NR_043046.1|	95.92	98	2	2	2	98	293	197	9e-39	158
GJE2AWQ01CFXAW_Firmicutes(100);""Clostridia""(100);Clostridiales(100);unclassified_Clostridiales(100)_320|80	gi|343202654|ref|NR_043043.1|	95.92	98	2	2	2	98	293	197	9e-39	158
GJE2AWQ01CFXAW_Firmicutes(100);""Clostridia""(100);Clostridiales(100);unclassified_Clostridiales(100)_320|80	gi|310975070|ref|NR_036934.1|	93.46	107	5	2	1	106	323	218	9e-39	158
GJE2AWQ01CFXAW_Firmicutes(100);""Clostridia""(100);Clostridiales(100);unclassified_Clostridiales(100)_320|80	gi|219878467|ref|NR_025606.1|	76.06	355	54	28	2	339	341	1	9e-39	158
GJE2AWQ01CFXAW_Firmicutes(100);""Clostridia""(100);Clostridiales(100);unclassified_Clostridiales(100)_320|80	gi|219857641|ref|NR_025230.1|	94.23	104	4	2	2	104	280	178	9e-39	158
GJE2AWQ01CFXAW_Firmicutes(100);""Clostridia""(100);Clostridiales(100);unclassified_Clostridiales(100)_320|80	gi|343198756|ref|NR_043589.1|	76.57	350	44	28	1	323	339	1	9e-39	158
GJE2AWQ01CFXAW_Firmicutes(100);""Clostridia""(100);Clostridiales(100);unclassified_Clostridiales(100)_320|80	gi|219846767|ref|NR_026359.1|	90.32	124	6	6	1	121	323	203	9e-39	158
GJE2AWQ01CFXAW_Firmicutes(100);""Clostridia""(100);Clostridiales(100);unclassified_Clostridiales(100)_320|80	gi|343200903|ref|NR_041590.1|	92.04	113	6	3	2	112	135	24	3e-38	156
GJE2AWQ01CFXAW_Firmicutes(100);""Clostridia""(100);Clostridiales(100);unclassified_Clostridiales(100)_320|80	gi|343199066|ref|NR_044473.1|	92.04	113	6	3	2	112	290	179	3e-38	156
GJE2AWQ01CFXAW_Firmicutes(100);""Clostridia""(100);Clostridiales(100);unclassified_Clostridiales(100)_320|80	gi|343205647|ref|NR_044008.1|	91.96	112	7	2	2	112	378	268	3e-38	156
GJE2AWQ01CFXAW_Firmicutes(100);""Clostridia""(100);Clostridiales(100);unclassified_Clostridiales(100)_320|80	gi|343205647|ref|NR_044008.1|	97.96	49	1	0	283	331	49	1	4e-17	86.1
GJE2AWQ01CFXAW_Firmicutes(100);""Clostridia""(100);Clostridiales(100);unclassified_Clostridiales(100)_320|80	gi|343198925|ref|NR_044049.1|	94.17	103	4	2	1	102	312	211	3e-38	156
GJE2AWQ01CFXAW_Firmicutes(100);""Clostridia""(100);Clostridiales(100);unclassified_Clostridiales(100)_320|80	gi|228718376|ref|NR_027573.1|	79.44	248	29	19	1	237	299	63	3e-38	156
GJE2AWQ01CFXAW_Firmicutes(100);""Clostridia""(100);Clostridiales(100);unclassified_Clostridiales(100)_320|80	gi|228718376|ref|NR_027573.1|	97.73	44	1	0	282	325	44	1	3e-14	76.8
GJE2AWQ01CFXAW_Firmicutes(100);""Clostridia""(100);Clostridiales(100);unclassified_Clostridiales(100)_320|80	gi|219857503|ref|NR_025091.1|	76.35	351	45	30	2	339	327	2	3e-38	156
GJE2AWQ01CFXAW_Firmicutes(100);""Clostridia""(100);Clostridiales(100);unclassified_Clostridiales(100)_320|80	gi|219878375|ref|NR_025514.1|	92.04	113	6	3	2	112	330	219	3e-38	156
GJE2AWQ01CFXAW_Firmicutes(100);""Clostridia""(100);Clostridiales(100);unclassified_Clostridiales(100)_320|80	gi|310974915|ref|NR_036779.1|	94.17	103	4	2	2	103	302	201	3e-38	156
GJE2AWQ01CFXAW_Firmicutes(100);""Clostridia""(100);Clostridiales(100);unclassified_Clostridiales(100)_320|80	gi|310974915|ref|NR_036779.1|	100	35	0	0	287	321	35	1	6e-11	65.8
GJE2AWQ01CFXAW_Firmicutes(100);""Clostridia""(100);Clostridiales(100);unclassified_Clostridiales(100)_320|80	gi|310975027|ref|NR_036891.1|	94.17	103	4	2	2	103	324	223	3e-38	156
GJE2AWQ01CFXAW_Firmicutes(100);""Clostridia""(100);Clostridiales(100);unclassified_Clostridiales(100)_320|80	gi|310975027|ref|NR_036891.1|	94.74	57	2	1	287	343	56	1	3e-18	89.8
GJE2AWQ01CFXAW_Firmicutes(100);""Clostridia""(100);Clostridiales(100);unclassified_Clostridiales(100)_320|80	gi|310975129|ref|NR_036993.1|	76.24	362	47	27	1	343	355	14	3e-38	156
GJE2AWQ01CFXAW_Firmicutes(100);""Clostridia""(100);Clostridiales(100);unclassified_Clostridiales(100)_320|80	gi|343198782|ref|NR_043674.1|	94.12	102	4	2	2	102	167	67	1e-37	154
GJE2AWQ01CFXAW_Firmicutes(100);""Clostridia""(100);Clostridiales(100);unclassified_Clostridiales(100)_320|80	gi|343200841|ref|NR_041528.1|	94.12	102	4	2	2	102	412	312	1e-37	154
GJE2AWQ01CFXAW_Firmicutes(100);""Clostridia""(100);Clostridiales(100);unclassified_Clostridiales(100)_320|80	gi|343200841|ref|NR_041528.1|	100	38	0	0	283	320	41	4	1e-12	71.3
GJE2AWQ01CFXAW_Firmicutes(100);""Clostridia""(100);Clostridiales(100);unclassified_Clostridiales(100)_320|80	gi|343198872|ref|NR_043926.1|	94.12	102	4	2	2	102	533	433	1e-37	154
GJE2AWQ01CFXAW_Firmicutes(100);""Clostridia""(100);Clostridiales(100);unclassified_Clostridiales(100)_320|80	gi|343198872|ref|NR_043926.1|	96.72	61	1	1	283	343	61	2	2e-21	100
GJE2AWQ01CFXAW_Firmicutes(100);""Clostridia""(100);Clostridiales(100);unclassified_Clostridiales(100)_320|80	gi|343198459|ref|NR_041892.1|	94.12	102	4	2	2	102	407	307	1e-37	154
GJE2AWQ01CFXAW_Firmicutes(100);""Clostridia""(100);Clostridiales(100);unclassified_Clostridiales(100)_320|80	gi|343198595|ref|NR_043010.1|	94.17	103	2	4	2	102	319	219	1e-37	154
GJE2AWQ01CFXAW_Firmicutes(100);""Clostridia""(100);Clostridiales(100);unclassified_Clostridiales(100)_320|80	gi|343200109|ref|NR_040796.1|	94.12	102	4	2	2	102	418	318	1e-37	154
GJE2AWQ01CFXAW_Firmicutes(100);""Clostridia""(100);Clostridiales(100);unclassified_Clostridiales(100)_320|80	gi|343200109|ref|NR_040796.1|	98.15	54	1	0	286	339	56	3	7e-20	95.3
GJE2AWQ01CFXAW_Firmicutes(100);""Clostridia""(100);Clostridiales(100);unclassified_Clostridiales(100)_320|80	gi|265678941|ref|NR_029249.1|	79.12	249	30	20	1	237	316	78	4e-37	152
GJE2AWQ01CFXAW_Firmicutes(100);""Clostridia""(100);Clostridiales(100);unclassified_Clostridiales(100)_320|80	gi|265678941|ref|NR_029249.1|	96.83	63	1	1	281	343	64	3	1e-22	104
GJE2AWQ01CFXAW_Firmicutes(100);""Clostridia""(100);Clostridiales(100);unclassified_Clostridiales(100)_320|80	gi|265678606|ref|NR_028911.1|	93.33	105	3	4	1	103	331	229	4e-37	152
GJE2AWQ01CFXAW_Firmicutes(100);""Clostridia""(100);Clostridiales(100);unclassified_Clostridiales(100)_320|80	gi|265678606|ref|NR_028911.1|	81.3	123	11	10	215	331	117	1	3e-18	89.8
GJE2AWQ01CFXAW_Firmicutes(100);""Clostridia""(100);Clostridiales(100);unclassified_Clostridiales(100)_320|80	gi|343200915|ref|NR_041602.1|	94.06	101	4	2	2	101	297	198	4e-37	152
GJE2AWQ01CFXAW_Firmicutes(100);""Clostridia""(100);Clostridiales(100);unclassified_Clostridiales(100)_320|80	gi|343203307|ref|NR_043657.1|	93.27	104	5	2	2	104	361	259	4e-37	152
GJE2AWQ01CFXAW_Firmicutes(100);""Clostridia""(100);Clostridiales(100);unclassified_Clostridiales(100)_320|80	gi|265678509|ref|NR_028812.1|	93.27	104	5	2	2	104	265	163	4e-37	152
GJE2AWQ01CFXAW_Firmicutes(100);""Clostridia""(100);Clostridiales(100);unclassified_Clostridiales(100)_320|80	gi|343200149|ref|NR_040836.1|	93.27	104	5	2	1	103	382	280	4e-37	152
GJE2AWQ01CFXAW_Firmicutes(100);""Clostridia""(100);Clostridiales(100);unclassified_Clostridiales(100)_320|80	gi|219878150|ref|NR_025289.1|	93.27	104	5	2	1	103	317	215	4e-37	152
GJE2AWQ01CFXAW_Firmicutes(100);""Clostridia""(100);Clostridiales(100);unclassified_Clostridiales(100)_320|80	gi|219878150|ref|NR_025289.1|	79.25	106	16	6	215	317	103	1	4e-12	69.4
GJE2AWQ01CFXAW_Firmicutes(100);""Clostridia""(100);Clostridiales(100);unclassified_Clostridiales(100)_320|80	gi|265678872|ref|NR_029178.1|	93.27	104	5	2	1	103	322	220	4e-37	152
GJE2AWQ01CFXAW_Firmicutes(100);""Clostridia""(100);Clostridiales(100);unclassified_Clostridiales(100)_320|80	gi|265678872|ref|NR_029178.1|	81.42	113	12	9	215	323	108	1	2e-16	84.2
GJE2AWQ01CFXAW_Firmicutes(100);""Clostridia""(100);Clostridiales(100);unclassified_Clostridiales(100)_320|80	gi|219856842|ref|NR_024661.1|	75.95	370	48	31	1	343	357	2	4e-37	152
GJE2AWQ01CFXAW_Firmicutes(100);""Clostridia""(100);Clostridiales(100);unclassified_Clostridiales(100)_320|80	gi|343198556|ref|NR_042856.1|	76.35	351	41	29	2	339	323	2	1e-36	150
GJE2AWQ01CFXAW_Firmicutes(100);""Clostridia""(100);Clostridiales(100);unclassified_Clostridiales(100)_320|80	gi|265678309|ref|NR_028611.1|	93.2	103	5	2	1	102	272	171	1e-36	150
GJE2AWQ01CFXAW_Firmicutes(100);""Clostridia""(100);Clostridiales(100);unclassified_Clostridiales(100)_320|80	gi|219846722|ref|NR_026314.1|	76.45	344	42	35	1	323	326	1	1e-36	150
GJE2AWQ01CFXAW_Firmicutes(100);""Clostridia""(100);Clostridiales(100);unclassified_Clostridiales(100)_320|80	gi|310975026|ref|NR_036890.1|	93.2	103	5	2	1	102	293	192	1e-36	150
GJE2AWQ01CFXAW_Firmicutes(100);""Clostridia""(100);Clostridiales(100);unclassified_Clostridiales(100)_320|80	gi|310975026|ref|NR_036890.1|	97.37	38	1	0	282	319	38	1	6e-11	65.8
GJE2AWQ01CFXAW_Firmicutes(100);""Clostridia""(100);Clostridiales(100);unclassified_Clostridiales(100)_320|80	gi|265678605|ref|NR_028910.1|	93.07	101	7	0	2	102	349	249	5e-36	148
GJE2AWQ01A2N84_Firmicutes(100);""Clostridia""(100);Clostridiales(100);""Lachnospiraceae""(100);""Lachnospiraceae_Incertae_Sedis""(100)_626|26	gi|219857539|ref|NR_025127.1|	90.06	342	28	6	2	339	340	1	3e-123	438	Lachnobacterium bovis strain LRC 5382
GJE2AWQ01A2N84_Firmicutes(100);""Clostridia""(100);Clostridiales(100);""Lachnospiraceae""(100);""Lachnospiraceae_Incertae_Sedis""(100)_626|26	gi|343201281|ref|NR_042007.1|	88.7	345	25	14	1	337	339	1	2e-114	409
GJE2AWQ01A2N84_Firmicutes(100);""Clostridia""(100);Clostridiales(100);""Lachnospiraceae""(100);""Lachnospiraceae_Incertae_Sedis""(100)_626|26	gi|228716944|ref|NR_027557.1|	88.66	344	27	11	1	337	339	1	2e-114	409
GJE2AWQ01A2N84_Firmicutes(100);""Clostridia""(100);Clostridiales(100);""Lachnospiraceae""(100);""Lachnospiraceae_Incertae_Sedis""(100)_626|26	gi|343201282|ref|NR_042008.1|	88.56	341	29	10	1	335	337	1	3e-113	405
GJE2AWQ01A2N84_Firmicutes(100);""Clostridia""(100);Clostridiales(100);""Lachnospiraceae""(100);""Lachnospiraceae_Incertae_Sedis""(100)_626|26	gi|265678940|ref|NR_029248.1|	86.72	354	25	21	1	341	345	1	2e-105	379
GJE2AWQ01A2N84_Firmicutes(100);""Clostridia""(100);Clostridiales(100);""Lachnospiraceae""(100);""Lachnospiraceae_Incertae_Sedis""(100)_626|26	gi|343198540|ref|NR_042832.1|	87.92	331	26	12	1	322	326	1	6e-105	377
GJE2AWQ01A2N84_Firmicutes(100);""Clostridia""(100);Clostridiales(100);""Lachnospiraceae""(100);""Lachnospiraceae_Incertae_Sedis""(100)_626|26	gi|310974913|ref|NR_036776.1|	87.13	342	28	16	2	334	336	2	8e-104	374
GJE2AWQ01A2N84_Firmicutes(100);""Clostridia""(100);Clostridiales(100);""Lachnospiraceae""(100);""Lachnospiraceae_Incertae_Sedis""(100)_626|26	gi|343198449|ref|NR_041882.1|	86.61	351	29	14	1	341	345	3	3e-103	372
GJE2AWQ01A2N84_Firmicutes(100);""Clostridia""(100);Clostridiales(100);""Lachnospiraceae""(100);""Lachnospiraceae_Incertae_Sedis""(100)_626|26	gi|310975005|ref|NR_036869.1|	86.74	347	30	13	1	341	338	2	3e-103	372
GJE2AWQ01A2N84_Firmicutes(100);""Clostridia""(100);Clostridiales(100);""Lachnospiraceae""(100);""Lachnospiraceae_Incertae_Sedis""(100)_626|26	gi|310974936|ref|NR_036800.1|	87.23	329	26	16	1	320	322	1	2e-100	363
GJE2AWQ01A2N84_Firmicutes(100);""Clostridia""(100);Clostridiales(100);""Lachnospiraceae""(100);""Lachnospiraceae_Incertae_Sedis""(100)_626|26	gi|343198924|ref|NR_044048.1|	86.71	331	28	14	1	322	324	1	1e-97	353
GJE2AWQ01A2N84_Firmicutes(100);""Clostridia""(100);Clostridiales(100);""Lachnospiraceae""(100);""Lachnospiraceae_Incertae_Sedis""(100)_626|26	gi|310974914|ref|NR_036777.1|	86.27	335	32	14	1	327	329	1	4e-97	351
GJE2AWQ01A2N84_Firmicutes(100);""Clostridia""(100);Clostridiales(100);""Lachnospiraceae""(100);""Lachnospiraceae_Incertae_Sedis""(100)_626|26	gi|219857405|ref|NR_024993.1|	85.27	353	29	18	2	341	344	2	2e-94	342
GJE2AWQ01A2N84_Firmicutes(100);""Clostridia""(100);Clostridiales(100);""Lachnospiraceae""(100);""Lachnospiraceae_Incertae_Sedis""(100)_626|26	gi|343205824|ref|NR_044265.1|	85.15	330	37	11	1	322	326	1	8e-94	340
GJE2AWQ01A2N84_Firmicutes(100);""Clostridia""(100);Clostridiales(100);""Lachnospiraceae""(100);""Lachnospiraceae_Incertae_Sedis""(100)_626|26	gi|219857286|ref|NR_024917.1|	85.38	342	34	14	1	333	335	1	8e-94	340
GJE2AWQ01A2N84_Firmicutes(100);""Clostridia""(100);Clostridiales(100);""Lachnospiraceae""(100);""Lachnospiraceae_Incertae_Sedis""(100)_626|26	gi|219878428|ref|NR_025567.1|	84.9	351	35	15	1	341	344	2	3e-93	339
GJE2AWQ01A2N84_Firmicutes(100);""Clostridia""(100);Clostridiales(100);""Lachnospiraceae""(100);""Lachnospiraceae_Incertae_Sedis""(100)_626|26	gi|219846901|ref|NR_026493.1|	85.34	341	34	14	1	332	334	1	3e-93	339
GJE2AWQ01A2N84_Firmicutes(100);""Clostridia""(100);Clostridiales(100);""Lachnospiraceae""(100);""Lachnospiraceae_Incertae_Sedis""(100)_626|26	gi|219878251|ref|NR_025390.1|	85.59	333	30	17	1	322	326	1	4e-92	335
GJE2AWQ01A2N84_Firmicutes(100);""Clostridia""(100);Clostridiales(100);""Lachnospiraceae""(100);""Lachnospiraceae_Incertae_Sedis""(100)_626|26	gi|219846902|ref|NR_026494.1|	85.34	341	30	19	1	330	332	1	4e-92	335
GJE2AWQ01A2N84_Firmicutes(100);""Clostridia""(100);Clostridiales(100);""Lachnospiraceae""(100);""Lachnospiraceae_Incertae_Sedis""(100)_626|26	gi|265678482|ref|NR_028785.1|	84.53	349	40	13	2	341	346	3	1e-91	333
GJE2AWQ01A2N84_Firmicutes(100);""Clostridia""(100);Clostridiales(100);""Lachnospiraceae""(100);""Lachnospiraceae_Incertae_Sedis""(100)_626|26	gi|343206063|ref|NR_044645.1|	84.06	345	39	16	6	341	347	10	1e-91	333
GJE2AWQ01A2N84_Firmicutes(100);""Clostridia""(100);Clostridiales(100);""Lachnospiraceae""(100);""Lachnospiraceae_Incertae_Sedis""(100)_626|26	gi|343206126|ref|NR_044715.1|	84.75	354	30	20	1	341	353	11	1e-91	333
GJE2AWQ01A2N84_Firmicutes(100);""Clostridia""(100);Clostridiales(100);""Lachnospiraceae""(100);""Lachnospiraceae_Incertae_Sedis""(100)_626|26	gi|265678879|ref|NR_029185.1|	84.46	354	33	20	1	341	345	1	2e-90	329
GJE2AWQ01A2N84_Firmicutes(100);""Clostridia""(100);Clostridiales(100);""Lachnospiraceae""(100);""Lachnospiraceae_Incertae_Sedis""(100)_626|26	gi|219846720|ref|NR_026312.1|	85.02	327	36	13	2	320	322	1	2e-89	326
GJE2AWQ01A2N84_Firmicutes(100);""Clostridia""(100);Clostridiales(100);""Lachnospiraceae""(100);""Lachnospiraceae_Incertae_Sedis""(100)_626|26	gi|310975204|ref|NR_037068.1|	84.39	346	34	17	1	335	337	1	3e-88	322
GJE2AWQ01A2N84_Firmicutes(100);""Clostridia""(100);Clostridiales(100);""Lachnospiraceae""(100);""Lachnospiraceae_Incertae_Sedis""(100)_626|26	gi|265678424|ref|NR_028726.1|	84.14	353	34	19	1	341	344	2	3e-88	322
GJE2AWQ01A2N84_Firmicutes(100);""Clostridia""(100);Clostridiales(100);""Lachnospiraceae""(100);""Lachnospiraceae_Incertae_Sedis""(100)_626|26	gi|219846817|ref|NR_026409.1|	84.39	346	34	18	1	335	337	1	3e-88	322
GJE2AWQ01A2N84_Firmicutes(100);""Clostridia""(100);Clostridiales(100);""Lachnospiraceae""(100);""Lachnospiraceae_Incertae_Sedis""(100)_626|26	gi|310975064|ref|NR_036928.1|	83.98	337	36	13	1	327	329	1	2e-85	313
GJE2AWQ01A2N84_Firmicutes(100);""Clostridia""(100);Clostridiales(100);""Lachnospiraceae""(100);""Lachnospiraceae_Incertae_Sedis""(100)_626|26	gi|219846722|ref|NR_026314.1|	84.43	334	32	16	1	322	326	1	6e-85	311
GJE2AWQ01A2N84_Firmicutes(100);""Clostridia""(100);Clostridiales(100);""Lachnospiraceae""(100);""Lachnospiraceae_Incertae_Sedis""(100)_626|26	gi|219856842|ref|NR_024661.1|	83.47	363	31	23	1	341	357	2	6e-85	311
GJE2AWQ01A2N84_Firmicutes(100);""Clostridia""(100);Clostridiales(100);""Lachnospiraceae""(100);""Lachnospiraceae_Incertae_Sedis""(100)_626|26	gi|343203027|ref|NR_043551.1|	83.33	354	37	20	1	341	345	1	8e-84	307
GJE2AWQ01A2N84_Firmicutes(100);""Clostridia""(100);Clostridiales(100);""Lachnospiraceae""(100);""Lachnospiraceae_Incertae_Sedis""(100)_626|26	gi|343205837|ref|NR_044289.1|	83.78	333	34	19	1	322	324	1	1e-81	300
GJE2AWQ01A2N84_Firmicutes(100);""Clostridia""(100);Clostridiales(100);""Lachnospiraceae""(100);""Lachnospiraceae_Incertae_Sedis""(100)_626|26	gi|343198915|ref|NR_044022.1|	82.86	350	43	15	2	341	344	2	5e-81	298
GJE2AWQ01A2N84_Firmicutes(100);""Clostridia""(100);Clostridiales(100);""Lachnospiraceae""(100);""Lachnospiraceae_Incertae_Sedis""(100)_626|26	gi|265678438|ref|NR_028740.1|	83.05	348	34	21	1	336	335	1	2e-79	292
GJE2AWQ01A2N84_Firmicutes(100);""Clostridia""(100);Clostridiales(100);""Lachnospiraceae""(100);""Lachnospiraceae_Incertae_Sedis""(100)_626|26	gi|343201474|ref|NR_042200.1|	83.85	322	35	16	1	313	314	1	8e-79	291
GJE2AWQ01A2N84_Firmicutes(100);""Clostridia""(100);Clostridiales(100);""Lachnospiraceae""(100);""Lachnospiraceae_Incertae_Sedis""(100)_626|26	gi|219857379|ref|NR_024967.1|	82.81	349	37	21	2	337	339	1	8e-79	291
GJE2AWQ01A2N84_Firmicutes(100);""Clostridia""(100);Clostridiales(100);""Lachnospiraceae""(100);""Lachnospiraceae_Incertae_Sedis""(100)_626|26	gi|219846723|ref|NR_026315.1|	83.75	320	37	15	1	312	313	1	8e-79	291
GJE2AWQ01A2N84_Firmicutes(100);""Clostridia""(100);Clostridiales(100);""Lachnospiraceae""(100);""Lachnospiraceae_Incertae_Sedis""(100)_626|26	gi|343206124|ref|NR_044713.1|	82.42	347	41	20	6	341	349	12	1e-77	287
GJE2AWQ01A2N84_Firmicutes(100);""Clostridia""(100);Clostridiales(100);""Lachnospiraceae""(100);""Lachnospiraceae_Incertae_Sedis""(100)_626|26	gi|219846508|ref|NR_026100.1|	83.49	327	30	20	1	314	319	4	4e-77	285
GJE2AWQ01A2N84_Firmicutes(100);""Clostridia""(100);Clostridiales(100);""Lachnospiraceae""(100);""Lachnospiraceae_Incertae_Sedis""(100)_626|26	gi|219846521|ref|NR_026113.1|	82.18	348	43	18	2	338	340	1	1e-76	283
GJE2AWQ01A2N84_Firmicutes(100);""Clostridia""(100);Clostridiales(100);""Lachnospiraceae""(100);""Lachnospiraceae_Incertae_Sedis""(100)_626|26	gi|343205678|ref|NR_044054.1|	88.11	244	19	9	2	240	292	54	5e-76	281
GJE2AWQ01A2N84_Firmicutes(100);""Clostridia""(100);Clostridiales(100);""Lachnospiraceae""(100);""Lachnospiraceae_Incertae_Sedis""(100)_626|26	gi|343198784|ref|NR_043681.1|	83.65	318	32	18	1	307	309	1	5e-76	281
GJE2AWQ01A2N84_Firmicutes(100);""Clostridia""(100);Clostridiales(100);""Lachnospiraceae""(100);""Lachnospiraceae_Incertae_Sedis""(100)_626|26	gi|219857617|ref|NR_025206.1|	83.28	317	36	16	1	307	310	1	6e-75	278
GJE2AWQ01A2N84_Firmicutes(100);""Clostridia""(100);Clostridiales(100);""Lachnospiraceae""(100);""Lachnospiraceae_Incertae_Sedis""(100)_626|26	gi|219857512|ref|NR_025100.1|	82.08	346	43	18	2	336	338	1	6e-75	278
GJE2AWQ01A2N84_Firmicutes(100);""Clostridia""(100);Clostridiales(100);""Lachnospiraceae""(100);""Lachnospiraceae_Incertae_Sedis""(100)_626|26	gi|219878386|ref|NR_025525.1|	83.28	323	32	17	1	310	314	1	6e-75	278
GJE2AWQ01A2N84_Firmicutes(100);""Clostridia""(100);Clostridiales(100);""Lachnospiraceae""(100);""Lachnospiraceae_Incertae_Sedis""(100)_626|26	gi|265678610|ref|NR_028915.1|	83.86	316	26	23	1	301	311	6	6e-75	278
GJE2AWQ01A2N84_Firmicutes(100);""Clostridia""(100);Clostridiales(100);""Lachnospiraceae""(100);""Lachnospiraceae_Incertae_Sedis""(100)_626|26	gi|219878346|ref|NR_025485.1|	82.08	346	40	18	2	336	335	1	2e-74	276
GJE2AWQ01A2N84_Firmicutes(100);""Clostridia""(100);Clostridiales(100);""Lachnospiraceae""(100);""Lachnospiraceae_Incertae_Sedis""(100)_626|26	gi|219857120|ref|NR_024748.1|	81.74	345	43	17	2	336	335	1	1e-72	270
GJE2AWQ01A2N84_Firmicutes(100);""Clostridia""(100);Clostridiales(100);""Lachnospiraceae""(100);""Lachnospiraceae_Incertae_Sedis""(100)_626|26	gi|228719063|ref|NR_027579.1|	82.5	320	38	17	1	310	312	1	1e-72	270
GJE2AWQ01A2N84_Firmicutes(100);""Clostridia""(100);Clostridiales(100);""Lachnospiraceae""(100);""Lachnospiraceae_Incertae_Sedis""(100)_626|26	gi|219857122|ref|NR_024750.1|	86.94	245	22	9	1	240	296	57	4e-72	268
GJE2AWQ01A2N84_Firmicutes(100);""Clostridia""(100);Clostridiales(100);""Lachnospiraceae""(100);""Lachnospiraceae_Incertae_Sedis""(100)_626|26	gi|343198925|ref|NR_044049.1|	82.48	331	30	20	1	322	312	1	5e-71	265
GJE2AWQ01A2N84_Firmicutes(100);""Clostridia""(100);Clostridiales(100);""Lachnospiraceae""(100);""Lachnospiraceae_Incertae_Sedis""(100)_626|26	gi|343200604|ref|NR_041291.1|	81.87	331	45	15	2	324	324	1	5e-71	265
GJE2AWQ01A2N84_Firmicutes(100);""Clostridia""(100);Clostridiales(100);""Lachnospiraceae""(100);""Lachnospiraceae_Incertae_Sedis""(100)_626|26	gi|343205971|ref|NR_044490.1|	81.3	353	41	21	2	340	343	2	2e-70	263
GJE2AWQ01A2N84_Firmicutes(100);""Clostridia""(100);Clostridiales(100);""Lachnospiraceae""(100);""Lachnospiraceae_Incertae_Sedis""(100)_626|26	gi|343206060|ref|NR_044642.1|	81.36	354	39	26	2	341	349	9	2e-70	263
GJE2AWQ01A2N84_Firmicutes(100);""Clostridia""(100);Clostridiales(100);""Lachnospiraceae""(100);""Lachnospiraceae_Incertae_Sedis""(100)_626|26	gi|343206062|ref|NR_044644.1|	80.86	350	48	17	2	341	350	10	7e-70	261
GJE2AWQ01A2N84_Firmicutes(100);""Clostridia""(100);Clostridiales(100);""Lachnospiraceae""(100);""Lachnospiraceae_Incertae_Sedis""(100)_626|26	gi|343203380|ref|NR_043664.1|	81.02	353	43	22	2	341	343	2	2e-69	259
GJE2AWQ01A2N84_Firmicutes(100);""Clostridia""(100);Clostridiales(100);""Lachnospiraceae""(100);""Lachnospiraceae_Incertae_Sedis""(100)_626|26	gi|219846206|ref|NR_025796.1|	82.69	312	31	21	1	301	303	4	3e-68	255
GJE2AWQ01A2N84_Firmicutes(100);""Clostridia""(100);Clostridiales(100);""Lachnospiraceae""(100);""Lachnospiraceae_Incertae_Sedis""(100)_626|26	gi|224581401|ref|NR_024719.1|	81.05	343	40	19	1	324	337	1	1e-66	250
GJE2AWQ01A2N84_Firmicutes(100);""Clostridia""(100);Clostridiales(100);""Lachnospiraceae""(100);""Lachnospiraceae_Incertae_Sedis""(100)_626|26	gi|219846559|ref|NR_026151.1|	85.6	250	23	13	1	244	300	58	1e-66	250
GJE2AWQ01A2N84_Firmicutes(100);""Clostridia""(100);Clostridiales(100);""Lachnospiraceae""(100);""Lachnospiraceae_Incertae_Sedis""(100)_626|26	gi|219846162|ref|NR_025752.1|	80.56	360	38	22	2	341	349	2	5e-66	248
GJE2AWQ01A2N84_Firmicutes(100);""Clostridia""(100);Clostridiales(100);""Lachnospiraceae""(100);""Lachnospiraceae_Incertae_Sedis""(100)_626|26	gi|219846390|ref|NR_025981.1|	81.65	327	34	22	1	313	315	1	5e-66	248
GJE2AWQ01A2N84_Firmicutes(100);""Clostridia""(100);Clostridiales(100);""Lachnospiraceae""(100);""Lachnospiraceae_Incertae_Sedis""(100)_626|26	gi|343198783|ref|NR_043680.1|	84.88	258	24	14	1	250	253	3	2e-65	246
GJE2AWQ01A2N84_Firmicutes(100);""Clostridia""(100);Clostridiales(100);""Lachnospiraceae""(100);""Lachnospiraceae_Incertae_Sedis""(100)_626|26	gi|219846061|ref|NR_025651.1|	80.06	356	46	24	1	341	346	1	7e-65	244
GJE2AWQ01A2N84_Firmicutes(100);""Clostridia""(100);Clostridiales(100);""Lachnospiraceae""(100);""Lachnospiraceae_Incertae_Sedis""(100)_626|26	gi|343205706|ref|NR_044093.1|	80.23	354	43	23	2	341	342	2	9e-64	241
GJE2AWQ01A2N84_Firmicutes(100);""Clostridia""(100);Clostridiales(100);""Lachnospiraceae""(100);""Lachnospiraceae_Incertae_Sedis""(100)_626|26	gi|343198822|ref|NR_043775.1|	83.58	274	23	20	1	263	292	30	1e-62	237
GJE2AWQ01A2N84_Firmicutes(100);""Clostridia""(100);Clostridiales(100);""Lachnospiraceae""(100);""Lachnospiraceae_Incertae_Sedis""(100)_626|26	gi|219846656|ref|NR_026248.1|	80.6	335	39	22	1	320	324	1	4e-62	235
GJE2AWQ01A2N84_Firmicutes(100);""Clostridia""(100);Clostridiales(100);""Lachnospiraceae""(100);""Lachnospiraceae_Incertae_Sedis""(100)_626|26	gi|219878385|ref|NR_025524.1|	81.35	311	36	21	1	297	303	1	1e-61	233
GJE2AWQ01A2N84_Firmicutes(100);""Clostridia""(100);Clostridiales(100);""Lachnospiraceae""(100);""Lachnospiraceae_Incertae_Sedis""(100)_626|26	gi|310975131|ref|NR_036995.1|	79.83	357	42	28	1	341	356	14	1e-61	233
GJE2AWQ01A2N84_Firmicutes(100);""Clostridia""(100);Clostridiales(100);""Lachnospiraceae""(100);""Lachnospiraceae_Incertae_Sedis""(100)_626|26	gi|343202586|ref|NR_042953.1|	80.69	321	36	23	1	312	304	1	2e-59	226
GJE2AWQ01A2N84_Firmicutes(100);""Clostridia""(100);Clostridiales(100);""Lachnospiraceae""(100);""Lachnospiraceae_Incertae_Sedis""(100)_626|26	gi|219846558|ref|NR_026150.1|	79.33	358	45	25	1	341	346	1	9e-59	224
GJE2AWQ01A2N84_Firmicutes(100);""Clostridia""(100);Clostridiales(100);""Lachnospiraceae""(100);""Lachnospiraceae_Incertae_Sedis""(100)_626|26	gi|265678959|ref|NR_029267.1|	79.18	365	41	25	2	341	357	3	3e-58	222
GJE2AWQ01A2N84_Firmicutes(100);""Clostridia""(100);Clostridiales(100);""Lachnospiraceae""(100);""Lachnospiraceae_Incertae_Sedis""(100)_626|26	gi|265678962|ref|NR_029270.1|	78.75	353	50	21	2	341	343	3	2e-55	213
GJE2AWQ01A2N84_Firmicutes(100);""Clostridia""(100);Clostridiales(100);""Lachnospiraceae""(100);""Lachnospiraceae_Incertae_Sedis""(100)_626|26	gi|343200841|ref|NR_041528.1|	82.4	267	25	15	2	251	412	151	2e-55	213
GJE2AWQ01A2N84_Firmicutes(100);""Clostridia""(100);Clostridiales(100);""Lachnospiraceae""(100);""Lachnospiraceae_Incertae_Sedis""(100)_626|26	gi|343200841|ref|NR_041528.1|	100	38	0	0	282	319	41	4	1e-12	71.3
GJE2AWQ01A2N84_Firmicutes(100);""Clostridia""(100);Clostridiales(100);""Lachnospiraceae""(100);""Lachnospiraceae_Incertae_Sedis""(100)_626|26	gi|343202495|ref|NR_042818.1|	78.81	354	48	24	2	341	341	1	2e-55	213
GJE2AWQ01A2N84_Firmicutes(100);""Clostridia""(100);Clostridiales(100);""Lachnospiraceae""(100);""Lachnospiraceae_Incertae_Sedis""(100)_626|26	gi|219857574|ref|NR_025162.1|	79.53	337	39	27	2	322	323	1	2e-55	213
GJE2AWQ01A2N84_Firmicutes(100);""Clostridia""(100);Clostridiales(100);""Lachnospiraceae""(100);""Lachnospiraceae_Incertae_Sedis""(100)_626|26	gi|224581422|ref|NR_027203.1|	78.93	356	44	28	1	340	341	1	2e-55	213
GJE2AWQ01A2N84_Firmicutes(100);""Clostridia""(100);Clostridiales(100);""Lachnospiraceae""(100);""Lachnospiraceae_Incertae_Sedis""(100)_626|26	gi|219857255|ref|NR_024886.1|	78.75	353	50	23	2	341	342	2	2e-55	213
GJE2AWQ01A2N84_Firmicutes(100);""Clostridia""(100);Clostridiales(100);""Lachnospiraceae""(100);""Lachnospiraceae_Incertae_Sedis""(100)_626|26	gi|219857372|ref|NR_024960.1|	78.67	347	52	19	2	336	337	1	7e-55	211
GJE2AWQ01A2N84_Firmicutes(100);""Clostridia""(100);Clostridiales(100);""Lachnospiraceae""(100);""Lachnospiraceae_Incertae_Sedis""(100)_626|26	gi|219856893|ref|NR_024712.1|	78.77	358	42	31	1	341	342	2	2e-54	209
GJE2AWQ01A2N84_Firmicutes(100);""Clostridia""(100);Clostridiales(100);""Lachnospiraceae""(100);""Lachnospiraceae_Incertae_Sedis""(100)_626|26	gi|219846461|ref|NR_026053.1|	79.35	339	36	23	2	319	329	4	9e-54	207
GJE2AWQ01A2N84_Firmicutes(100);""Clostridia""(100);Clostridiales(100);""Lachnospiraceae""(100);""Lachnospiraceae_Incertae_Sedis""(100)_626|26	gi|310975070|ref|NR_036934.1|	79.28	333	42	23	1	319	323	4	9e-54	207
GJE2AWQ01A2N84_Firmicutes(100);""Clostridia""(100);Clostridiales(100);""Lachnospiraceae""(100);""Lachnospiraceae_Incertae_Sedis""(100)_626|26	gi|228718376|ref|NR_027573.1|	82.33	249	28	14	1	241	299	59	4e-52	202
GJE2AWQ01A2N84_Firmicutes(100);""Clostridia""(100);Clostridiales(100);""Lachnospiraceae""(100);""Lachnospiraceae_Incertae_Sedis""(100)_626|26	gi|228718376|ref|NR_027573.1|	97.73	44	1	0	281	324	44	1	3e-14	76.8
GJE2AWQ01A2N84_Firmicutes(100);""Clostridia""(100);Clostridiales(100);""Lachnospiraceae""(100);""Lachnospiraceae_Incertae_Sedis""(100)_626|26	gi|265678309|ref|NR_028611.1|	82.19	247	32	11	1	241	272	32	4e-52	202
GJE2AWQ01A2N84_Firmicutes(100);""Clostridia""(100);Clostridiales(100);""Lachnospiraceae""(100);""Lachnospiraceae_Incertae_Sedis""(100)_626|26	gi|219846854|ref|NR_026446.1|	78.87	336	43	25	2	322	323	1	4e-52	202
GJE2AWQ01A2N84_Firmicutes(100);""Clostridia""(100);Clostridiales(100);""Lachnospiraceae""(100);""Lachnospiraceae_Incertae_Sedis""(100)_626|26	gi|265678306|ref|NR_028608.1|	78.47	353	44	28	1	337	337	1	4e-52	202
GJE2AWQ01A2N84_Firmicutes(100);""Clostridia""(100);Clostridiales(100);""Lachnospiraceae""(100);""Lachnospiraceae_Incertae_Sedis""(100)_626|26	gi|219878150|ref|NR_025289.1|	82.3	243	31	12	1	237	317	81	1e-51	200
GJE2AWQ01A2N84_Firmicutes(100);""Clostridia""(100);Clostridiales(100);""Lachnospiraceae""(100);""Lachnospiraceae_Incertae_Sedis""(100)_626|26	gi|219878150|ref|NR_025289.1|	97.22	36	1	0	281	316	36	1	7e-10	62.1
GJE2AWQ01A2N84_Firmicutes(100);""Clostridia""(100);Clostridiales(100);""Lachnospiraceae""(100);""Lachnospiraceae_Incertae_Sedis""(100)_626|26	gi|343198459|ref|NR_041892.1|	82.16	241	33	9	2	237	407	172	5e-51	198
GJE2AWQ01A2N84_Firmicutes(100);""Clostridia""(100);Clostridiales(100);""Lachnospiraceae""(100);""Lachnospiraceae_Incertae_Sedis""(100)_626|26	gi|343198454|ref|NR_041887.1|	82.23	242	31	12	2	237	418	183	5e-51	198
GJE2AWQ01A2N84_Firmicutes(100);""Clostridia""(100);Clostridiales(100);""Lachnospiraceae""(100);""Lachnospiraceae_Incertae_Sedis""(100)_626|26	gi|265678872|ref|NR_029178.1|	78.31	332	52	19	1	322	322	1	2e-50	196
GJE2AWQ01A2N84_Firmicutes(100);""Clostridia""(100);Clostridiales(100);""Lachnospiraceae""(100);""Lachnospiraceae_Incertae_Sedis""(100)_626|26	gi|219846562|ref|NR_026154.1|	78.29	350	42	23	2	341	326	1	7e-50	195
GJE2AWQ01A2N84_Firmicutes(100);""Clostridia""(100);Clostridiales(100);""Lachnospiraceae""(100);""Lachnospiraceae_Incertae_Sedis""(100)_626|26	gi|310975130|ref|NR_036994.1|	78.12	361	39	31	2	341	355	14	2e-49	193
GJE2AWQ01A2N84_Firmicutes(100);""Clostridia""(100);Clostridiales(100);""Lachnospiraceae""(100);""Lachnospiraceae_Incertae_Sedis""(100)_626|26	gi|219857201|ref|NR_024829.1|	78.74	334	34	31	2	319	316	4	3e-48	189
GJE2AWQ01A2N84_Firmicutes(100);""Clostridia""(100);Clostridiales(100);""Lachnospiraceae""(100);""Lachnospiraceae_Incertae_Sedis""(100)_626|26	gi|343205647|ref|NR_044008.1|	81.67	251	23	18	2	240	378	139	1e-47	187
GJE2AWQ01A2N84_Firmicutes(100);""Clostridia""(100);Clostridiales(100);""Lachnospiraceae""(100);""Lachnospiraceae_Incertae_Sedis""(100)_626|26	gi|343205647|ref|NR_044008.1|	97.96	49	1	0	282	330	49	1	4e-17	86.1
GJE2AWQ01A2N84_Firmicutes(100);""Clostridia""(100);Clostridiales(100);""Lachnospiraceae""(100);""Lachnospiraceae_Incertae_Sedis""(100)_626|26	gi|343198494|ref|NR_041928.1|	78.24	340	41	31	1	322	325	1	1e-47	187
GJE2AWQ01A2N84_Firmicutes(100);""Clostridia""(100);Clostridiales(100);""Lachnospiraceae""(100);""Lachnospiraceae_Incertae_Sedis""(100)_626|26	gi|219857207|ref|NR_024835.1|	77.53	365	46	32	1	341	354	2	1e-47	187
GJE2AWQ01A2N84_Firmicutes(100);""Clostridia""(100);Clostridiales(100);""Lachnospiraceae""(100);""Lachnospiraceae_Incertae_Sedis""(100)_626|26	gi|343198602|ref|NR_043042.1|	81.35	252	25	19	2	241	290	49	4e-47	185
GJE2AWQ01A2N84_Firmicutes(100);""Clostridia""(100);Clostridiales(100);""Lachnospiraceae""(100);""Lachnospiraceae_Incertae_Sedis""(100)_626|26	gi|310975026|ref|NR_036890.1|	80.78	255	34	14	1	248	293	47	4e-47	185
GJE2AWQ01A2N84_Firmicutes(100);""Clostridia""(100);Clostridiales(100);""Lachnospiraceae""(100);""Lachnospiraceae_Incertae_Sedis""(100)_626|26	gi|310975026|ref|NR_036890.1|	97.37	38	1	0	281	318	38	1	6e-11	65.8
GJE2AWQ01A2N84_Firmicutes(100);""Clostridia""(100);Clostridiales(100);""Lachnospiraceae""(100);""Lachnospiraceae_Incertae_Sedis""(100)_626|26	gi|343203307|ref|NR_043657.1|	77.6	366	40	26	2	341	361	12	1e-46	183
GJE2AWQ01A2N84_Firmicutes(100);""Clostridia""(100);Clostridiales(100);""Lachnospiraceae""(100);""Lachnospiraceae_Incertae_Sedis""(100)_626|26	gi|343203300|ref|NR_043656.1|	77.6	366	40	26	2	341	361	12	1e-46	183
GJE2AWQ01A2N84_Firmicutes(100);""Clostridia""(100);Clostridiales(100);""Lachnospiraceae""(100);""Lachnospiraceae_Incertae_Sedis""(100)_626|26	gi|265678358|ref|NR_028660.1|	77.91	335	46	25	2	321	323	2	1e-46	183
GJE2AWQ01A9X99_Bacteroidetes(100);Bacteroidetes(100);Bacteroidales(100);Prevotellaceae(100);Prevotella(100)_1369|24	gi|219857188|ref|NR_024816.1|	99.4	334	2	0	1	334	335	2	7e-174	606	Prevotella salivae strain EPSA11
GJE2AWQ01A9X99_Bacteroidetes(100);Bacteroidetes(100);Bacteroidales(100);Prevotellaceae(100);Prevotella(100)_1369|24	gi|343198994|ref|NR_044270.1|	94.01	317	16	3	1	315	316	1	6e-135	477
GJE2AWQ01A9X99_Bacteroidetes(100);Bacteroidetes(100);Bacteroidales(100);Prevotellaceae(100);Prevotella(100)_1369|24	gi|343206048|ref|NR_044628.1|	91.07	336	27	3	1	334	344	10	3e-128	455
GJE2AWQ01A9X99_Bacteroidetes(100);Bacteroidetes(100);Bacteroidales(100);Prevotellaceae(100);Prevotella(100)_1369|24	gi|343200190|ref|NR_040877.1|	90.29	340	23	10	1	334	337	2	1e-122	436
GJE2AWQ01A9X99_Bacteroidetes(100);Bacteroidetes(100);Bacteroidales(100);Prevotellaceae(100);Prevotella(100)_1369|24	gi|265678842|ref|NR_029147.1|	89.77	342	20	14	1	334	340	6	8e-119	424
GJE2AWQ01A9X99_Bacteroidetes(100);Bacteroidetes(100);Bacteroidales(100);Prevotellaceae(100);Prevotella(100)_1369|24	gi|265678843|ref|NR_029148.1|	89.74	341	19	16	3	334	343	10	8e-119	424
GJE2AWQ01A9X99_Bacteroidetes(100);Bacteroidetes(100);Bacteroidales(100);Prevotellaceae(100);Prevotella(100)_1369|24	gi|343206049|ref|NR_044629.1|	87.72	342	22	17	3	334	340	9	3e-108	388
GJE2AWQ01A9X99_Bacteroidetes(100);Bacteroidetes(100);Bacteroidales(100);Prevotellaceae(100);Prevotella(100)_1369|24	gi|343199048|ref|NR_044407.1|	88.96	326	16	16	1	315	317	1	4e-107	385
GJE2AWQ01A9X99_Bacteroidetes(100);Bacteroidetes(100);Bacteroidales(100);Prevotellaceae(100);Prevotella(100)_1369|24	gi|343206047|ref|NR_044627.1|	87.43	342	25	15	3	334	343	10	2e-105	379
GJE2AWQ01A9X99_Bacteroidetes(100);Bacteroidetes(100);Bacteroidales(100);Prevotellaceae(100);Prevotella(100)_1369|24	gi|343206050|ref|NR_044630.1|	87.35	340	27	12	3	334	341	10	6e-105	377
GJE2AWQ01A9X99_Bacteroidetes(100);Bacteroidetes(100);Bacteroidales(100);Prevotellaceae(100);Prevotella(100)_1369|24	gi|265678844|ref|NR_029149.1|	86.8	341	31	12	1	334	343	10	4e-102	368
GJE2AWQ01A9X99_Bacteroidetes(100);Bacteroidetes(100);Bacteroidales(100);Prevotellaceae(100);Prevotella(100)_1369|24	gi|343201228|ref|NR_041954.1|	86.51	341	32	14	1	334	335	2	5e-101	364
GJE2AWQ01A9X99_Bacteroidetes(100);Bacteroidetes(100);Bacteroidales(100);Prevotellaceae(100);Prevotella(100)_1369|24	gi|343200598|ref|NR_041285.1|	86.59	343	26	20	2	334	334	2	6e-100	361
GJE2AWQ01A9X99_Bacteroidetes(100);Bacteroidetes(100);Bacteroidales(100);Prevotellaceae(100);Prevotella(100)_1369|24	gi|343206052|ref|NR_044632.1|	86.26	342	31	16	1	334	343	10	6e-100	361
GJE2AWQ01A9X99_Bacteroidetes(100);Bacteroidetes(100);Bacteroidales(100);Prevotellaceae(100);Prevotella(100)_1369|24	gi|343198546|ref|NR_042843.1|	87.35	324	25	16	1	315	317	1	2e-99	359
GJE2AWQ01A9X99_Bacteroidetes(100);Bacteroidetes(100);Bacteroidales(100);Prevotellaceae(100);Prevotella(100)_1369|24	gi|343200677|ref|NR_041364.1|	86.3	343	27	18	1	334	333	2	3e-98	355
GJE2AWQ01A9X99_Bacteroidetes(100);Bacteroidetes(100);Bacteroidales(100);Prevotellaceae(100);Prevotella(100)_1369|24	gi|343200997|ref|NR_041684.1|	85.47	344	33	13	1	334	338	2	2e-94	342
GJE2AWQ01A9X99_Bacteroidetes(100);Bacteroidetes(100);Bacteroidales(100);Prevotellaceae(100);Prevotella(100)_1369|24	gi|219878161|ref|NR_025300.1|	85.42	343	34	16	1	334	337	2	2e-94	342
GJE2AWQ01A9X99_Bacteroidetes(100);Bacteroidetes(100);Bacteroidales(100);Prevotellaceae(100);Prevotella(100)_1369|24	gi|343200774|ref|NR_041461.1|	84.75	341	38	14	1	334	335	2	2e-90	329
GJE2AWQ01A9X99_Bacteroidetes(100);Bacteroidetes(100);Bacteroidales(100);Prevotellaceae(100);Prevotella(100)_1369|24	gi|343200369|ref|NR_041056.1|	84.68	346	33	17	1	334	339	2	6e-90	327
GJE2AWQ01A9X99_Bacteroidetes(100);Bacteroidetes(100);Bacteroidales(100);Prevotellaceae(100);Prevotella(100)_1369|24	gi|219857187|ref|NR_024815.1|	84.55	343	33	16	2	334	334	2	3e-88	322
GJE2AWQ01A9X99_Bacteroidetes(100);Bacteroidetes(100);Bacteroidales(100);Prevotellaceae(100);Prevotella(100)_1369|24	gi|219878142|ref|NR_025281.1|	85.36	321	35	12	1	315	315	1	3e-88	322
GJE2AWQ01A9X99_Bacteroidetes(100);Bacteroidetes(100);Bacteroidales(100);Prevotellaceae(100);Prevotella(100)_1369|24	gi|265678562|ref|NR_028866.1|	84.35	345	32	18	1	334	349	16	4e-87	318
GJE2AWQ01A9X99_Bacteroidetes(100);Bacteroidetes(100);Bacteroidales(100);Prevotellaceae(100);Prevotella(100)_1369|24	gi|343198858|ref|NR_043894.1|	85.28	326	26	17	1	315	315	1	1e-86	316
GJE2AWQ01A9X99_Bacteroidetes(100);Bacteroidetes(100);Bacteroidales(100);Prevotellaceae(100);Prevotella(100)_1369|24	gi|343206051|ref|NR_044631.1|	84.16	341	36	16	3	334	339	8	1e-86	316
GJE2AWQ01A9X99_Bacteroidetes(100);Bacteroidetes(100);Bacteroidales(100);Prevotellaceae(100);Prevotella(100)_1369|24	gi|343200237|ref|NR_040924.1|	85.81	303	25	17	1	294	315	22	5e-86	315
GJE2AWQ01A9X99_Bacteroidetes(100);Bacteroidetes(100);Bacteroidales(100);Prevotellaceae(100);Prevotella(100)_1369|24	gi|343202301|ref|NR_042587.1|	85.06	328	23	20	1	315	315	1	2e-85	313
GJE2AWQ01A9X99_Bacteroidetes(100);Bacteroidetes(100);Bacteroidales(100);Prevotellaceae(100);Prevotella(100)_1369|24	gi|343198545|ref|NR_042842.1|	85.02	327	27	19	1	315	317	1	2e-85	313
GJE2AWQ01A9X99_Bacteroidetes(100);Bacteroidetes(100);Bacteroidales(100);Prevotellaceae(100);Prevotella(100)_1369|24	gi|343200854|ref|NR_041541.1|	84.13	334	29	22	1	321	323	1	4e-82	302
GJE2AWQ01A9X99_Bacteroidetes(100);Bacteroidetes(100);Bacteroidales(100);Prevotellaceae(100);Prevotella(100)_1369|24	gi|343200590|ref|NR_041277.1|	83.43	344	37	17	1	334	335	2	4e-82	302
GJE2AWQ01A9X99_Bacteroidetes(100);Bacteroidetes(100);Bacteroidales(100);Prevotellaceae(100);Prevotella(100)_1369|24	gi|219846527|ref|NR_026119.1|	84.44	315	33	14	1	305	309	1	2e-80	296
GJE2AWQ01A9X99_Bacteroidetes(100);Bacteroidetes(100);Bacteroidales(100);Prevotellaceae(100);Prevotella(100)_1369|24	gi|343206258|ref|NR_044850.1|	84.18	316	30	17	1	304	309	2	6e-80	294
GJE2AWQ01A9X99_Bacteroidetes(100);Bacteroidetes(100);Bacteroidales(100);Prevotellaceae(100);Prevotella(100)_1369|24	gi|219846825|ref|NR_026417.1|	83.38	325	27	21	1	309	314	1	6e-75	278
GJE2AWQ01A9X99_Bacteroidetes(100);Bacteroidetes(100);Bacteroidales(100);Prevotellaceae(100);Prevotella(100)_1369|24	gi|343198557|ref|NR_042857.1|	82.97	323	37	17	3	315	315	1	2e-74	276
GJE2AWQ01A9X99_Bacteroidetes(100);Bacteroidetes(100);Bacteroidales(100);Prevotellaceae(100);Prevotella(100)_1369|24	gi|343198659|ref|NR_043216.1|	82.61	322	40	14	2	315	314	1	1e-72	270
GJE2AWQ01A9X99_Bacteroidetes(100);Bacteroidetes(100);Bacteroidales(100);Prevotellaceae(100);Prevotella(100)_1369|24	gi|343198484|ref|NR_041907.1|	82.52	326	33	19	2	315	314	1	5e-71	265
GJE2AWQ01A9X99_Bacteroidetes(100);Bacteroidetes(100);Bacteroidales(100);Prevotellaceae(100);Prevotella(100)_1369|24	gi|343200177|ref|NR_040864.1|	81.76	340	41	18	1	330	332	4	5e-71	265
GJE2AWQ01A9X99_Bacteroidetes(100);Bacteroidetes(100);Bacteroidales(100);Prevotellaceae(100);Prevotella(100)_1369|24	gi|343200179|ref|NR_040866.1|	81.63	343	39	22	1	332	330	1	2e-70	263
GJE2AWQ01A9X99_Bacteroidetes(100);Bacteroidetes(100);Bacteroidales(100);Prevotellaceae(100);Prevotella(100)_1369|24	gi|343200591|ref|NR_041278.1|	80.81	344	46	18	1	334	335	2	4e-67	252
GJE2AWQ01A9X99_Bacteroidetes(100);Bacteroidetes(100);Bacteroidales(100);Prevotellaceae(100);Prevotella(100)_1369|24	gi|343200940|ref|NR_041627.1|	81.65	327	36	20	1	315	315	1	1e-66	250
GJE2AWQ01A9X99_Bacteroidetes(100);Bacteroidetes(100);Bacteroidales(100);Prevotellaceae(100);Prevotella(100)_1369|24	gi|343200761|ref|NR_041448.1|	81.35	327	44	16	1	319	318	1	1e-66	250
GJE2AWQ01A9X99_Bacteroidetes(100);Bacteroidetes(100);Bacteroidales(100);Prevotellaceae(100);Prevotella(100)_1369|24	gi|343200620|ref|NR_041307.1|	80.76	343	43	18	1	334	330	2	2e-65	246
GJE2AWQ01A9X99_Bacteroidetes(100);Bacteroidetes(100);Bacteroidales(100);Prevotellaceae(100);Prevotella(100)_1369|24	gi|343200236|ref|NR_040923.1|	85.48	248	23	11	1	242	258	18	2e-65	246
GJE2AWQ01A9X99_Bacteroidetes(100);Bacteroidetes(100);Bacteroidales(100);Prevotellaceae(100);Prevotella(100)_1369|24	gi|219846320|ref|NR_025910.1|	80.41	342	48	18	2	334	341	10	7e-65	244
GJE2AWQ01A9X99_Bacteroidetes(100);Bacteroidetes(100);Bacteroidales(100);Prevotellaceae(100);Prevotella(100)_1369|24	gi|343198485|ref|NR_041908.1|	80.92	325	42	19	1	315	315	1	3e-63	239
GJE2AWQ01A9X99_Bacteroidetes(100);Bacteroidetes(100);Bacteroidales(100);Prevotellaceae(100);Prevotella(100)_1369|24	gi|343200939|ref|NR_041626.1|	80.85	329	37	21	1	315	317	1	1e-62	237
GJE2AWQ01A9X99_Bacteroidetes(100);Bacteroidetes(100);Bacteroidales(100);Prevotellaceae(100);Prevotella(100)_1369|24	gi|343198544|ref|NR_042841.1|	80.73	327	42	18	2	315	319	1	4e-62	235
GJE2AWQ01A9X99_Bacteroidetes(100);Bacteroidetes(100);Bacteroidales(100);Prevotellaceae(100);Prevotella(100)_1369|24	gi|265678305|ref|NR_028607.1|	80.12	342	39	26	1	327	329	2	7e-60	228
GJE2AWQ01A9X99_Bacteroidetes(100);Bacteroidetes(100);Bacteroidales(100);Prevotellaceae(100);Prevotella(100)_1369|24	gi|224581415|ref|NR_027196.1|	80.31	325	41	21	1	314	313	1	7e-60	228
GJE2AWQ01A9X99_Bacteroidetes(100);Bacteroidetes(100);Bacteroidales(100);Prevotellaceae(100);Prevotella(100)_1369|24	gi|343200655|ref|NR_041342.1|	79.59	343	49	19	1	334	332	2	2e-59	226
GJE2AWQ01A9X99_Bacteroidetes(100);Bacteroidetes(100);Bacteroidales(100);Prevotellaceae(100);Prevotella(100)_1369|24	gi|343198509|ref|NR_042745.1|	79.83	352	35	32	1	334	334	1	9e-59	224
GJE2AWQ01A9X99_Bacteroidetes(100);Bacteroidetes(100);Bacteroidales(100);Prevotellaceae(100);Prevotella(100)_1369|24	gi|343205950|ref|NR_044462.1|	79.41	340	50	16	2	334	328	2	3e-58	222
GJE2AWQ01A9X99_Bacteroidetes(100);Bacteroidetes(100);Bacteroidales(100);Prevotellaceae(100);Prevotella(100)_1369|24	gi|343206272|ref|NR_044864.1|	80.43	327	35	24	2	313	313	1	3e-58	222
GJE2AWQ01A9X99_Bacteroidetes(100);Bacteroidetes(100);Bacteroidales(100);Prevotellaceae(100);Prevotella(100)_1369|24	gi|343200664|ref|NR_041351.1|	79.55	352	38	32	1	334	337	2	1e-57	220
GJE2AWQ01A9X99_Bacteroidetes(100);Bacteroidetes(100);Bacteroidales(100);Prevotellaceae(100);Prevotella(100)_1369|24	gi|343200759|ref|NR_041446.1|	79.94	334	37	25	1	319	319	1	4e-57	219
GJE2AWQ01A9X99_Bacteroidetes(100);Bacteroidetes(100);Bacteroidales(100);Prevotellaceae(100);Prevotella(100)_1369|24	gi|343200626|ref|NR_041313.1|	79.43	350	41	23	1	334	336	2	4e-57	219
GJE2AWQ01A9X99_Bacteroidetes(100);Bacteroidetes(100);Bacteroidales(100);Prevotellaceae(100);Prevotella(100)_1369|24	gi|343200798|ref|NR_041485.1|	79.2	327	54	14	1	320	320	1	5e-56	215
GJE2AWQ01A9X99_Bacteroidetes(100);Bacteroidetes(100);Bacteroidales(100);Prevotellaceae(100);Prevotella(100)_1369|24	gi|343199054|ref|NR_044435.1|	79.24	342	43	22	2	334	324	2	2e-55	213
GJE2AWQ01A9X99_Bacteroidetes(100);Bacteroidetes(100);Bacteroidales(100);Prevotellaceae(100);Prevotella(100)_1369|24	gi|343198665|ref|NR_043224.1|	79.38	325	49	17	1	315	317	1	2e-55	213
GJE2AWQ01A9X99_Bacteroidetes(100);Bacteroidetes(100);Bacteroidales(100);Prevotellaceae(100);Prevotella(100)_1369|24	gi|343200593|ref|NR_041280.1|	78.9	346	50	18	1	334	338	4	2e-55	213
GJE2AWQ01A9X99_Bacteroidetes(100);Bacteroidetes(100);Bacteroidales(100);Prevotellaceae(100);Prevotella(100)_1369|24	gi|343206054|ref|NR_044634.1|	78.74	348	45	26	1	334	342	10	7e-55	211
GJE2AWQ01A9X99_Bacteroidetes(100);Bacteroidetes(100);Bacteroidales(100);Prevotellaceae(100);Prevotella(100)_1369|24	gi|265678976|ref|NR_029284.1|	80.06	316	36	22	2	303	303	1	2e-54	209
GJE2AWQ01A9X99_Bacteroidetes(100);Bacteroidetes(100);Bacteroidales(100);Prevotellaceae(100);Prevotella(100)_1369|24	gi|343200777|ref|NR_041464.1|	78.74	348	47	23	1	334	336	2	9e-54	207
GJE2AWQ01A9X99_Bacteroidetes(100);Bacteroidetes(100);Bacteroidales(100);Prevotellaceae(100);Prevotella(100)_1369|24	gi|343202814|ref|NR_043292.1|	82.8	250	26	15	1	242	285	45	9e-54	207
GJE2AWQ01A9X99_Bacteroidetes(100);Bacteroidetes(100);Bacteroidales(100);Prevotellaceae(100);Prevotella(100)_1369|24	gi|343200178|ref|NR_040865.1|	78.95	342	45	23	1	328	329	1	9e-54	207
GJE2AWQ01A9X99_Bacteroidetes(100);Bacteroidetes(100);Bacteroidales(100);Prevotellaceae(100);Prevotella(100)_1369|24	gi|343198437|ref|NR_041818.1|	78.67	347	48	25	1	334	336	3	9e-54	207
GJE2AWQ01A9X99_Bacteroidetes(100);Bacteroidetes(100);Bacteroidales(100);Prevotellaceae(100);Prevotella(100)_1369|24	gi|343206213|ref|NR_044805.1|	78.7	338	52	13	2	334	324	2	9e-54	207
GJE2AWQ01A9X99_Bacteroidetes(100);Bacteroidetes(100);Bacteroidales(100);Prevotellaceae(100);Prevotella(100)_1369|24	gi|343201003|ref|NR_041690.1|	79.14	350	33	33	2	334	328	2	3e-53	206
GJE2AWQ01A9X99_Bacteroidetes(100);Bacteroidetes(100);Bacteroidales(100);Prevotellaceae(100);Prevotella(100)_1369|24	gi|343206053|ref|NR_044633.1|	78.67	347	43	26	3	334	341	11	1e-52	204
GJE2AWQ01A9X99_Bacteroidetes(100);Bacteroidetes(100);Bacteroidales(100);Prevotellaceae(100);Prevotella(100)_1369|24	gi|343200152|ref|NR_040839.1|	78.61	346	44	22	2	334	334	6	4e-52	202
GJE2AWQ01A9X99_Bacteroidetes(100);Bacteroidetes(100);Bacteroidales(100);Prevotellaceae(100);Prevotella(100)_1369|24	gi|343200584|ref|NR_041271.1|	78.3	341	52	18	2	334	329	3	1e-51	200
GJE2AWQ01A9X99_Bacteroidetes(100);Bacteroidetes(100);Bacteroidales(100);Prevotellaceae(100);Prevotella(100)_1369|24	gi|219846650|ref|NR_026242.1|	78.46	325	48	21	1	314	314	1	5e-51	198
GJE2AWQ01A9X99_Bacteroidetes(100);Bacteroidetes(100);Bacteroidales(100);Prevotellaceae(100);Prevotella(100)_1369|24	gi|343200656|ref|NR_041343.1|	78.1	347	51	19	1	334	336	2	2e-50	196
GJE2AWQ01A9X99_Bacteroidetes(100);Bacteroidetes(100);Bacteroidales(100);Prevotellaceae(100);Prevotella(100)_1369|24	gi|343200955|ref|NR_041642.1|	79.3	314	37	23	1	302	298	1	7e-50	195
GJE2AWQ01A9X99_Bacteroidetes(100);Bacteroidetes(100);Bacteroidales(100);Prevotellaceae(100);Prevotella(100)_1369|24	gi|343206109|ref|NR_044698.1|	78.01	341	49	19	2	334	332	10	7e-50	195
GJE2AWQ01A9X99_Bacteroidetes(100);Bacteroidetes(100);Bacteroidales(100);Prevotellaceae(100);Prevotella(100)_1369|24	gi|343200355|ref|NR_041042.1|	78.27	336	50	19	6	334	320	1	7e-50	195
GJE2AWQ01A9X99_Bacteroidetes(100);Bacteroidetes(100);Bacteroidales(100);Prevotellaceae(100);Prevotella(100)_1369|24	gi|219846044|ref|NR_025634.1|	78.21	335	52	16	2	329	321	1	7e-50	195
GJE2AWQ01A9X99_Bacteroidetes(100);Bacteroidetes(100);Bacteroidales(100);Prevotellaceae(100);Prevotella(100)_1369|24	gi|343206056|ref|NR_044636.1|	78.29	350	39	33	1	334	338	10	7e-50	195
GJE2AWQ01A9X99_Bacteroidetes(100);Bacteroidetes(100);Bacteroidales(100);Prevotellaceae(100);Prevotella(100)_1369|24	gi|343201552|ref|NR_042278.1|	82.04	245	28	15	2	238	303	67	7e-50	195
GJE2AWQ01A9X99_Bacteroidetes(100);Bacteroidetes(100);Bacteroidales(100);Prevotellaceae(100);Prevotella(100)_1369|24	gi|343200821|ref|NR_041508.1|	78.64	337	38	28	1	319	321	1	2e-49	193
GJE2AWQ01A9X99_Bacteroidetes(100);Bacteroidetes(100);Bacteroidales(100);Prevotellaceae(100);Prevotella(100)_1369|24	gi|219846155|ref|NR_025745.1|	81.67	240	36	8	2	237	291	56	2e-49	193
GJE2AWQ01A9X99_Bacteroidetes(100);Bacteroidetes(100);Bacteroidales(100);Prevotellaceae(100);Prevotella(100)_1369|24	gi|343200847|ref|NR_041534.1|	78.03	346	46	26	1	334	330	3	9e-49	191
GJE2AWQ01A9X99_Bacteroidetes(100);Bacteroidetes(100);Bacteroidales(100);Prevotellaceae(100);Prevotella(100)_1369|24	gi|343200594|ref|NR_041281.1|	78.25	331	49	21	1	319	323	4	9e-49	191
GJE2AWQ01A9X99_Bacteroidetes(100);Bacteroidetes(100);Bacteroidales(100);Prevotellaceae(100);Prevotella(100)_1369|24	gi|343200751|ref|NR_041438.1|	78.14	334	47	22	2	325	318	1	3e-48	189
GJE2AWQ01A9X99_Bacteroidetes(100);Bacteroidetes(100);Bacteroidales(100);Prevotellaceae(100);Prevotella(100)_1369|24	gi|343200238|ref|NR_040925.1|	78.46	325	45	21	2	315	311	1	3e-48	189
GJE2AWQ01A9X99_Bacteroidetes(100);Bacteroidetes(100);Bacteroidales(100);Prevotellaceae(100);Prevotella(100)_1369|24	gi|343198967|ref|NR_044196.1|	81.33	241	35	8	2	237	255	20	1e-47	187
GJE2AWQ01A9X99_Bacteroidetes(100);Bacteroidetes(100);Bacteroidales(100);Prevotellaceae(100);Prevotella(100)_1369|24	gi|343200760|ref|NR_041447.1|	77.81	329	56	14	1	319	322	1	1e-47	187
GJE2AWQ01A9X99_Bacteroidetes(100);Bacteroidetes(100);Bacteroidales(100);Prevotellaceae(100);Prevotella(100)_1369|24	gi|219846317|ref|NR_025907.1|	77.42	341	53	22	6	334	337	9	4e-47	185
GJE2AWQ01A9X99_Bacteroidetes(100);Bacteroidetes(100);Bacteroidales(100);Prevotellaceae(100);Prevotella(100)_1369|24	gi|219846153|ref|NR_025743.1|	81.22	245	30	16	2	238	281	45	1e-46	183
GJE2AWQ01A9X99_Bacteroidetes(100);Bacteroidetes(100);Bacteroidales(100);Prevotellaceae(100);Prevotella(100)_1369|24	gi|343202633|ref|NR_043017.1|	78.09	324	48	21	1	315	310	1	1e-46	183
GJE2AWQ01A9X99_Bacteroidetes(100);Bacteroidetes(100);Bacteroidales(100);Prevotellaceae(100);Prevotella(100)_1369|24	gi|343201004|ref|NR_041691.1|	77.59	348	44	26	2	334	330	2	2e-45	180
GJE2AWQ01A9X99_Bacteroidetes(100);Bacteroidetes(100);Bacteroidales(100);Prevotellaceae(100);Prevotella(100)_1369|24	gi|343200708|ref|NR_041395.1|	77.91	326	45	25	2	315	311	1	2e-45	180
GJE2AWQ01A9X99_Bacteroidetes(100);Bacteroidetes(100);Bacteroidales(100);Prevotellaceae(100);Prevotella(100)_1369|24	gi|343198983|ref|NR_044249.1|	80.66	243	35	10	2	238	277	41	7e-45	178
GJE2AWQ01A9X99_Bacteroidetes(100);Bacteroidetes(100);Bacteroidales(100);Prevotellaceae(100);Prevotella(100)_1369|24	gi|343200707|ref|NR_041394.1|	77.23	325	49	23	2	315	311	1	2e-44	176
GJE2AWQ01A9X99_Bacteroidetes(100);Bacteroidetes(100);Bacteroidales(100);Prevotellaceae(100);Prevotella(100)_1369|24	gi|265678771|ref|NR_029076.1|	77.19	342	52	22	2	334	329	5	2e-44	176
GJE2AWQ01A9X99_Bacteroidetes(100);Bacteroidetes(100);Bacteroidales(100);Prevotellaceae(100);Prevotella(100)_1369|24	gi|343203101|ref|NR_043616.1|	77.91	326	42	25	2	315	308	1	2e-44	176
GJE2AWQ01A9X99_Bacteroidetes(100);Bacteroidetes(100);Bacteroidales(100);Prevotellaceae(100);Prevotella(100)_1369|24	gi|219846318|ref|NR_025908.1|	76.88	346	53	24	2	334	340	9	2e-44	176
GJE2AWQ01A9X99_Bacteroidetes(100);Bacteroidetes(100);Bacteroidales(100);Prevotellaceae(100);Prevotella(100)_1369|24	gi|343202800|ref|NR_043273.1|	77.46	346	42	28	2	333	324	1	2e-44	176
GJE2AWQ01A9X99_Bacteroidetes(100);Bacteroidetes(100);Bacteroidales(100);Prevotellaceae(100);Prevotella(100)_1369|24	gi|343202632|ref|NR_043016.1|	77.74	328	46	23	1	317	312	1	2e-44	176
GJE2AWQ01A9X99_Bacteroidetes(100);Bacteroidetes(100);Bacteroidales(100);Prevotellaceae(100);Prevotella(100)_1369|24	gi|343199075|ref|NR_044502.1|	76.99	339	56	18	2	334	324	2	9e-44	174
GJE2AWQ01B9WTM_Bacteroidetes(100);Bacteroidetes(100);Bacteroidales(100);Prevotellaceae(100);Prevotella(100)_3077|11	gi|343198546|ref|NR_042843.1|	98.75	320	1	3	1	320	317	1	3e-162	568	Prevotella melaninogenica ATCC 25845 strain ATCC 25845
GJE2AWQ01B9WTM_Bacteroidetes(100);Bacteroidetes(100);Bacteroidales(100);Prevotellaceae(100);Prevotella(100)_3077|11	gi|343199048|ref|NR_044407.1|	95.33	321	10	5	1	320	317	1	3e-143	505
GJE2AWQ01B9WTM_Bacteroidetes(100);Bacteroidetes(100);Bacteroidales(100);Prevotellaceae(100);Prevotella(100)_3077|11	gi|265678843|ref|NR_029148.1|	92.38	341	15	8	3	339	343	10	6e-135	477
GJE2AWQ01B9WTM_Bacteroidetes(100);Bacteroidetes(100);Bacteroidales(100);Prevotellaceae(100);Prevotella(100)_3077|11	gi|343200369|ref|NR_041056.1|	92.11	342	20	6	1	339	339	2	2e-134	475
GJE2AWQ01B9WTM_Bacteroidetes(100);Bacteroidetes(100);Bacteroidales(100);Prevotellaceae(100);Prevotella(100)_3077|11	gi|343198545|ref|NR_042842.1|	93.46	321	16	5	1	320	317	1	3e-133	472
GJE2AWQ01B9WTM_Bacteroidetes(100);Bacteroidetes(100);Bacteroidales(100);Prevotellaceae(100);Prevotella(100)_3077|11	gi|343206047|ref|NR_044627.1|	90.09	343	19	12	3	339	343	10	1e-121	433
GJE2AWQ01B9WTM_Bacteroidetes(100);Bacteroidetes(100);Bacteroidales(100);Prevotellaceae(100);Prevotella(100)_3077|11	gi|265678844|ref|NR_029149.1|	89.83	344	20	15	1	339	343	10	6e-120	427
GJE2AWQ01B9WTM_Bacteroidetes(100);Bacteroidetes(100);Bacteroidales(100);Prevotellaceae(100);Prevotella(100)_3077|11	gi|265678842|ref|NR_029147.1|	89.6	346	18	16	1	339	340	6	8e-119	424
GJE2AWQ01B9WTM_Bacteroidetes(100);Bacteroidetes(100);Bacteroidales(100);Prevotellaceae(100);Prevotella(100)_3077|11	gi|343200997|ref|NR_041684.1|	88.47	347	22	18	1	339	338	2	1e-112	403
GJE2AWQ01B9WTM_Bacteroidetes(100);Bacteroidetes(100);Bacteroidales(100);Prevotellaceae(100);Prevotella(100)_3077|11	gi|343200190|ref|NR_040877.1|	88.47	347	21	18	1	339	337	2	1e-112	403
GJE2AWQ01B9WTM_Bacteroidetes(100);Bacteroidetes(100);Bacteroidales(100);Prevotellaceae(100);Prevotella(100)_3077|11	gi|219857188|ref|NR_024816.1|	87.86	346	23	19	1	339	335	2	3e-108	388
GJE2AWQ01B9WTM_Bacteroidetes(100);Bacteroidetes(100);Bacteroidales(100);Prevotellaceae(100);Prevotella(100)_3077|11	gi|343206049|ref|NR_044629.1|	87.17	343	27	16	3	339	340	9	2e-105	379
GJE2AWQ01B9WTM_Bacteroidetes(100);Bacteroidetes(100);Bacteroidales(100);Prevotellaceae(100);Prevotella(100)_3077|11	gi|219846825|ref|NR_026417.1|	88.24	323	20	18	1	314	314	1	3e-103	372
GJE2AWQ01B9WTM_Bacteroidetes(100);Bacteroidetes(100);Bacteroidales(100);Prevotellaceae(100);Prevotella(100)_3077|11	gi|219878161|ref|NR_025300.1|	86.67	345	31	14	1	339	337	2	4e-102	368
GJE2AWQ01B9WTM_Bacteroidetes(100);Bacteroidetes(100);Bacteroidales(100);Prevotellaceae(100);Prevotella(100)_3077|11	gi|219857187|ref|NR_024815.1|	86.55	342	33	11	2	339	334	2	5e-101	364
GJE2AWQ01B9WTM_Bacteroidetes(100);Bacteroidetes(100);Bacteroidales(100);Prevotellaceae(100);Prevotella(100)_3077|11	gi|343206048|ref|NR_044628.1|	86.13	346	30	17	1	339	344	10	6e-100	361
GJE2AWQ01B9WTM_Bacteroidetes(100);Bacteroidetes(100);Bacteroidales(100);Prevotellaceae(100);Prevotella(100)_3077|11	gi|343198557|ref|NR_042857.1|	87.31	323	28	13	3	320	315	1	8e-99	357
GJE2AWQ01B9WTM_Bacteroidetes(100);Bacteroidetes(100);Bacteroidales(100);Prevotellaceae(100);Prevotella(100)_3077|11	gi|343198994|ref|NR_044270.1|	87.12	326	26	14	1	320	316	1	3e-98	355
GJE2AWQ01B9WTM_Bacteroidetes(100);Bacteroidetes(100);Bacteroidales(100);Prevotellaceae(100);Prevotella(100)_3077|11	gi|343206050|ref|NR_044630.1|	86.01	343	31	17	3	339	341	10	1e-97	353
GJE2AWQ01B9WTM_Bacteroidetes(100);Bacteroidetes(100);Bacteroidales(100);Prevotellaceae(100);Prevotella(100)_3077|11	gi|343201228|ref|NR_041954.1|	85.3	347	30	17	1	339	335	2	8e-94	340
GJE2AWQ01B9WTM_Bacteroidetes(100);Bacteroidetes(100);Bacteroidales(100);Prevotellaceae(100);Prevotella(100)_3077|11	gi|343206258|ref|NR_044850.1|	86.48	318	24	19	1	309	309	2	1e-92	337
GJE2AWQ01B9WTM_Bacteroidetes(100);Bacteroidetes(100);Bacteroidales(100);Prevotellaceae(100);Prevotella(100)_3077|11	gi|343202301|ref|NR_042587.1|	86.06	330	21	21	1	320	315	1	1e-91	333
GJE2AWQ01B9WTM_Bacteroidetes(100);Bacteroidetes(100);Bacteroidales(100);Prevotellaceae(100);Prevotella(100)_3077|11	gi|265678562|ref|NR_028866.1|	84.93	345	35	16	1	339	349	16	1e-91	333
GJE2AWQ01B9WTM_Bacteroidetes(100);Bacteroidetes(100);Bacteroidales(100);Prevotellaceae(100);Prevotella(100)_3077|11	gi|343206051|ref|NR_044631.1|	84.8	342	37	12	3	339	339	8	5e-91	331
GJE2AWQ01B9WTM_Bacteroidetes(100);Bacteroidetes(100);Bacteroidales(100);Prevotellaceae(100);Prevotella(100)_3077|11	gi|343200774|ref|NR_041461.1|	84.94	352	22	28	1	339	335	2	6e-90	327
GJE2AWQ01B9WTM_Bacteroidetes(100);Bacteroidetes(100);Bacteroidales(100);Prevotellaceae(100);Prevotella(100)_3077|11	gi|219878142|ref|NR_025281.1|	85.23	325	33	15	1	320	315	1	1e-87	320
GJE2AWQ01B9WTM_Bacteroidetes(100);Bacteroidetes(100);Bacteroidales(100);Prevotellaceae(100);Prevotella(100)_3077|11	gi|219846527|ref|NR_026119.1|	85.62	320	25	20	1	310	309	1	1e-86	316
GJE2AWQ01B9WTM_Bacteroidetes(100);Bacteroidetes(100);Bacteroidales(100);Prevotellaceae(100);Prevotella(100)_3077|11	gi|343198858|ref|NR_043894.1|	84.97	326	32	15	1	320	315	1	5e-86	315
GJE2AWQ01B9WTM_Bacteroidetes(100);Bacteroidetes(100);Bacteroidales(100);Prevotellaceae(100);Prevotella(100)_3077|11	gi|343200598|ref|NR_041285.1|	84.06	345	36	18	2	339	334	2	5e-86	315
GJE2AWQ01B9WTM_Bacteroidetes(100);Bacteroidetes(100);Bacteroidales(100);Prevotellaceae(100);Prevotella(100)_3077|11	gi|343200854|ref|NR_041541.1|	84.08	333	36	17	1	326	323	1	3e-83	305
GJE2AWQ01B9WTM_Bacteroidetes(100);Bacteroidetes(100);Bacteroidales(100);Prevotellaceae(100);Prevotella(100)_3077|11	gi|343200677|ref|NR_041364.1|	83.81	352	24	30	1	339	333	2	1e-82	303
GJE2AWQ01B9WTM_Bacteroidetes(100);Bacteroidetes(100);Bacteroidales(100);Prevotellaceae(100);Prevotella(100)_3077|11	gi|343200237|ref|NR_040924.1|	84.92	305	29	17	1	299	315	22	4e-82	302
GJE2AWQ01B9WTM_Bacteroidetes(100);Bacteroidetes(100);Bacteroidales(100);Prevotellaceae(100);Prevotella(100)_3077|11	gi|343200940|ref|NR_041627.1|	84.19	329	29	20	1	320	315	1	5e-81	298
GJE2AWQ01B9WTM_Bacteroidetes(100);Bacteroidetes(100);Bacteroidales(100);Prevotellaceae(100);Prevotella(100)_3077|11	gi|343200620|ref|NR_041307.1|	83.24	346	34	19	1	339	330	2	2e-80	296
GJE2AWQ01B9WTM_Bacteroidetes(100);Bacteroidetes(100);Bacteroidales(100);Prevotellaceae(100);Prevotella(100)_3077|11	gi|343198484|ref|NR_041907.1|	83.64	324	38	10	2	320	314	1	8e-79	291
GJE2AWQ01B9WTM_Bacteroidetes(100);Bacteroidetes(100);Bacteroidales(100);Prevotellaceae(100);Prevotella(100)_3077|11	gi|343198659|ref|NR_043216.1|	83.74	326	34	18	2	320	314	1	8e-79	291
GJE2AWQ01B9WTM_Bacteroidetes(100);Bacteroidetes(100);Bacteroidales(100);Prevotellaceae(100);Prevotella(100)_3077|11	gi|343200590|ref|NR_041277.1|	82.81	349	35	21	1	339	335	2	3e-78	289
GJE2AWQ01B9WTM_Bacteroidetes(100);Bacteroidetes(100);Bacteroidales(100);Prevotellaceae(100);Prevotella(100)_3077|11	gi|343198485|ref|NR_041908.1|	83.44	326	37	17	1	320	315	1	1e-77	287
GJE2AWQ01B9WTM_Bacteroidetes(100);Bacteroidetes(100);Bacteroidales(100);Prevotellaceae(100);Prevotella(100)_3077|11	gi|343200178|ref|NR_040865.1|	82.4	341	40	16	1	333	329	1	2e-75	279
GJE2AWQ01B9WTM_Bacteroidetes(100);Bacteroidetes(100);Bacteroidales(100);Prevotellaceae(100);Prevotella(100)_3077|11	gi|265678305|ref|NR_028607.1|	82.76	348	24	28	1	332	329	2	6e-75	278
GJE2AWQ01B9WTM_Bacteroidetes(100);Bacteroidetes(100);Bacteroidales(100);Prevotellaceae(100);Prevotella(100)_3077|11	gi|343200591|ref|NR_041278.1|	82.34	351	33	23	1	339	335	2	6e-75	278
GJE2AWQ01B9WTM_Bacteroidetes(100);Bacteroidetes(100);Bacteroidales(100);Prevotellaceae(100);Prevotella(100)_3077|11	gi|343198544|ref|NR_042841.1|	82.83	332	31	20	2	320	319	1	8e-74	274
GJE2AWQ01B9WTM_Bacteroidetes(100);Bacteroidetes(100);Bacteroidales(100);Prevotellaceae(100);Prevotella(100)_3077|11	gi|343200939|ref|NR_041626.1|	82.21	326	43	14	1	320	317	1	3e-73	272
GJE2AWQ01B9WTM_Bacteroidetes(100);Bacteroidetes(100);Bacteroidales(100);Prevotellaceae(100);Prevotella(100)_3077|11	gi|343200759|ref|NR_041446.1|	82.63	334	33	22	1	324	319	1	3e-73	272
GJE2AWQ01B9WTM_Bacteroidetes(100);Bacteroidetes(100);Bacteroidales(100);Prevotellaceae(100);Prevotella(100)_3077|11	gi|343200177|ref|NR_040864.1|	81.98	344	38	21	1	335	332	4	1e-72	270
GJE2AWQ01B9WTM_Bacteroidetes(100);Bacteroidetes(100);Bacteroidales(100);Prevotellaceae(100);Prevotella(100)_3077|11	gi|343200626|ref|NR_041313.1|	81.32	348	43	18	1	339	336	2	2e-70	263
GJE2AWQ01B9WTM_Bacteroidetes(100);Bacteroidetes(100);Bacteroidales(100);Prevotellaceae(100);Prevotella(100)_3077|11	gi|343198665|ref|NR_043224.1|	82.12	330	36	18	1	320	317	1	7e-70	261
GJE2AWQ01B9WTM_Bacteroidetes(100);Bacteroidetes(100);Bacteroidales(100);Prevotellaceae(100);Prevotella(100)_3077|11	gi|343206052|ref|NR_044632.1|	81.14	350	39	23	1	339	343	10	7e-70	261
GJE2AWQ01B9WTM_Bacteroidetes(100);Bacteroidetes(100);Bacteroidales(100);Prevotellaceae(100);Prevotella(100)_3077|11	gi|343206272|ref|NR_044864.1|	82.32	328	32	23	2	318	313	1	7e-70	261
GJE2AWQ01B9WTM_Bacteroidetes(100);Bacteroidetes(100);Bacteroidales(100);Prevotellaceae(100);Prevotella(100)_3077|11	gi|343200761|ref|NR_041448.1|	81.46	329	45	15	1	324	318	1	3e-68	255
GJE2AWQ01B9WTM_Bacteroidetes(100);Bacteroidetes(100);Bacteroidales(100);Prevotellaceae(100);Prevotella(100)_3077|11	gi|343200179|ref|NR_040866.1|	81.48	351	30	27	1	337	330	1	3e-68	255
GJE2AWQ01B9WTM_Bacteroidetes(100);Bacteroidetes(100);Bacteroidales(100);Prevotellaceae(100);Prevotella(100)_3077|11	gi|343206054|ref|NR_044634.1|	80.52	349	42	21	1	339	342	10	1e-66	250
GJE2AWQ01B9WTM_Bacteroidetes(100);Bacteroidetes(100);Bacteroidales(100);Prevotellaceae(100);Prevotella(100)_3077|11	gi|343200593|ref|NR_041280.1|	80.85	355	32	34	1	339	338	4	2e-65	246
GJE2AWQ01B9WTM_Bacteroidetes(100);Bacteroidetes(100);Bacteroidales(100);Prevotellaceae(100);Prevotella(100)_3077|11	gi|343206056|ref|NR_044636.1|	80.57	350	36	29	1	339	338	10	7e-65	244
GJE2AWQ01B9WTM_Bacteroidetes(100);Bacteroidetes(100);Bacteroidales(100);Prevotellaceae(100);Prevotella(100)_3077|11	gi|265678976|ref|NR_029284.1|	81.76	318	32	23	2	308	303	1	2e-64	243
GJE2AWQ01B9WTM_Bacteroidetes(100);Bacteroidetes(100);Bacteroidales(100);Prevotellaceae(100);Prevotella(100)_3077|11	gi|219846650|ref|NR_026242.1|	80.79	328	40	22	1	319	314	1	9e-64	241
GJE2AWQ01B9WTM_Bacteroidetes(100);Bacteroidetes(100);Bacteroidales(100);Prevotellaceae(100);Prevotella(100)_3077|11	gi|343198509|ref|NR_042745.1|	80.62	356	30	32	1	339	334	1	3e-63	239
GJE2AWQ01B9WTM_Bacteroidetes(100);Bacteroidetes(100);Bacteroidales(100);Prevotellaceae(100);Prevotella(100)_3077|11	gi|343200655|ref|NR_041342.1|	80.23	349	41	23	1	339	332	2	1e-62	237
GJE2AWQ01B9WTM_Bacteroidetes(100);Bacteroidetes(100);Bacteroidales(100);Prevotellaceae(100);Prevotella(100)_3077|11	gi|343205950|ref|NR_044462.1|	79.94	344	46	20	2	339	328	2	5e-61	231
GJE2AWQ01B9WTM_Bacteroidetes(100);Bacteroidetes(100);Bacteroidales(100);Prevotellaceae(100);Prevotella(100)_3077|11	gi|224581415|ref|NR_027196.1|	80.43	327	42	17	1	319	313	1	5e-61	231
GJE2AWQ01B9WTM_Bacteroidetes(100);Bacteroidetes(100);Bacteroidales(100);Prevotellaceae(100);Prevotella(100)_3077|11	gi|343200236|ref|NR_040923.1|	84.06	251	24	16	1	245	258	18	7e-60	228
GJE2AWQ01B9WTM_Bacteroidetes(100);Bacteroidetes(100);Bacteroidales(100);Prevotellaceae(100);Prevotella(100)_3077|11	gi|343206053|ref|NR_044633.1|	79.71	350	39	27	3	339	341	11	2e-59	226
GJE2AWQ01B9WTM_Bacteroidetes(100);Bacteroidetes(100);Bacteroidales(100);Prevotellaceae(100);Prevotella(100)_3077|11	gi|343200664|ref|NR_041351.1|	79.83	357	33	33	1	339	337	2	9e-59	224
GJE2AWQ01B9WTM_Bacteroidetes(100);Bacteroidetes(100);Bacteroidales(100);Prevotellaceae(100);Prevotella(100)_3077|11	gi|343202633|ref|NR_043017.1|	80.18	328	39	23	1	320	310	1	3e-58	222
GJE2AWQ01B9WTM_Bacteroidetes(100);Bacteroidetes(100);Bacteroidales(100);Prevotellaceae(100);Prevotella(100)_3077|11	gi|343200760|ref|NR_041447.1|	79.76	336	42	24	1	324	322	1	1e-57	220
GJE2AWQ01B9WTM_Bacteroidetes(100);Bacteroidetes(100);Bacteroidales(100);Prevotellaceae(100);Prevotella(100)_3077|11	gi|343202632|ref|NR_043016.1|	80.18	333	34	28	1	322	312	1	1e-57	220
GJE2AWQ01B9WTM_Bacteroidetes(100);Bacteroidetes(100);Bacteroidales(100);Prevotellaceae(100);Prevotella(100)_3077|11	gi|343201773|ref|NR_042499.1|	80.92	304	34	18	1	294	290	1	4e-57	219
GJE2AWQ01B9WTM_Bacteroidetes(100);Bacteroidetes(100);Bacteroidales(100);Prevotellaceae(100);Prevotella(100)_3077|11	gi|343200777|ref|NR_041464.1|	79.2	351	45	25	1	339	336	2	4e-57	219
GJE2AWQ01B9WTM_Bacteroidetes(100);Bacteroidetes(100);Bacteroidales(100);Prevotellaceae(100);Prevotella(100)_3077|11	gi|343200656|ref|NR_041343.1|	79.2	351	45	24	1	339	336	2	4e-57	219
GJE2AWQ01B9WTM_Bacteroidetes(100);Bacteroidetes(100);Bacteroidales(100);Prevotellaceae(100);Prevotella(100)_3077|11	gi|343202814|ref|NR_043292.1|	83.27	251	26	15	1	245	285	45	1e-56	217
GJE2AWQ01B9WTM_Bacteroidetes(100);Bacteroidetes(100);Bacteroidales(100);Prevotellaceae(100);Prevotella(100)_3077|11	gi|343200355|ref|NR_041042.1|	79.53	342	40	21	6	339	320	1	1e-56	217
GJE2AWQ01B9WTM_Bacteroidetes(100);Bacteroidetes(100);Bacteroidales(100);Prevotellaceae(100);Prevotella(100)_3077|11	gi|343198437|ref|NR_041818.1|	79.32	353	40	30	1	339	336	3	1e-56	217
GJE2AWQ01B9WTM_Bacteroidetes(100);Bacteroidetes(100);Bacteroidales(100);Prevotellaceae(100);Prevotella(100)_3077|11	gi|343200955|ref|NR_041642.1|	80.5	318	31	27	1	307	298	1	5e-56	215
GJE2AWQ01B9WTM_Bacteroidetes(100);Bacteroidetes(100);Bacteroidales(100);Prevotellaceae(100);Prevotella(100)_3077|11	gi|343199054|ref|NR_044435.1|	79.13	345	43	25	2	339	324	2	7e-55	211
GJE2AWQ01B9WTM_Bacteroidetes(100);Bacteroidetes(100);Bacteroidales(100);Prevotellaceae(100);Prevotella(100)_3077|11	gi|343201477|ref|NR_042203.1|	80.13	307	39	18	1	301	291	1	2e-54	209
GJE2AWQ01B9WTM_Bacteroidetes(100);Bacteroidetes(100);Bacteroidales(100);Prevotellaceae(100);Prevotella(100)_3077|11	gi|343202290|ref|NR_042576.1|	78.55	345	53	20	2	339	331	1	9e-54	207
GJE2AWQ01B9WTM_Bacteroidetes(100);Bacteroidetes(100);Bacteroidales(100);Prevotellaceae(100);Prevotella(100)_3077|11	gi|343200594|ref|NR_041281.1|	79.23	337	40	24	1	324	323	4	9e-54	207
GJE2AWQ01B9WTM_Bacteroidetes(100);Bacteroidetes(100);Bacteroidales(100);Prevotellaceae(100);Prevotella(100)_3077|11	gi|219846317|ref|NR_025907.1|	78.67	347	43	27	6	339	337	9	3e-53	206
GJE2AWQ01B9WTM_Bacteroidetes(100);Bacteroidetes(100);Bacteroidales(100);Prevotellaceae(100);Prevotella(100)_3077|11	gi|310975224|ref|NR_037088.1|	78.98	333	41	27	1	320	317	1	1e-52	204
GJE2AWQ01B9WTM_Bacteroidetes(100);Bacteroidetes(100);Bacteroidales(100);Prevotellaceae(100);Prevotella(100)_3077|11	gi|265678884|ref|NR_029190.1|	78.61	346	47	21	2	339	332	6	1e-52	204
GJE2AWQ01B9WTM_Bacteroidetes(100);Bacteroidetes(100);Bacteroidales(100);Prevotellaceae(100);Prevotella(100)_3077|11	gi|343201004|ref|NR_041691.1|	78.51	349	44	28	2	339	330	2	1e-51	200
GJE2AWQ01B9WTM_Bacteroidetes(100);Bacteroidetes(100);Bacteroidales(100);Prevotellaceae(100);Prevotella(100)_3077|11	gi|228717906|ref|NR_027568.1|	78.32	346	48	21	2	339	328	2	5e-51	198
GJE2AWQ01B9WTM_Bacteroidetes(100);Bacteroidetes(100);Bacteroidales(100);Prevotellaceae(100);Prevotella(100)_3077|11	gi|343199074|ref|NR_044501.1|	78.32	346	46	24	2	339	326	2	2e-50	196
GJE2AWQ01B9WTM_Bacteroidetes(100);Bacteroidetes(100);Bacteroidales(100);Prevotellaceae(100);Prevotella(100)_3077|11	gi|265678771|ref|NR_029076.1|	78.2	344	50	20	2	339	329	5	2e-50	196
GJE2AWQ01B9WTM_Bacteroidetes(100);Bacteroidetes(100);Bacteroidales(100);Prevotellaceae(100);Prevotella(100)_3077|11	gi|343200152|ref|NR_040839.1|	78.03	346	51	17	2	339	334	6	7e-50	195
GJE2AWQ01B9WTM_Bacteroidetes(100);Bacteroidetes(100);Bacteroidales(100);Prevotellaceae(100);Prevotella(100)_3077|11	gi|343206109|ref|NR_044698.1|	77.91	344	49	22	2	339	332	10	2e-49	193
GJE2AWQ01B9WTM_Bacteroidetes(100);Bacteroidetes(100);Bacteroidales(100);Prevotellaceae(100);Prevotella(100)_3077|11	gi|343205891|ref|NR_044376.1|	77.81	347	52	21	2	339	332	2	9e-49	191
GJE2AWQ01B9WTM_Bacteroidetes(100);Bacteroidetes(100);Bacteroidales(100);Prevotellaceae(100);Prevotella(100)_3077|11	gi|343200847|ref|NR_041534.1|	78.06	351	42	31	1	339	330	3	9e-49	191
GJE2AWQ01B9WTM_Bacteroidetes(100);Bacteroidetes(100);Bacteroidales(100);Prevotellaceae(100);Prevotella(100)_3077|11	gi|219846320|ref|NR_025910.1|	77.65	349	50	25	2	339	341	10	3e-48	189
GJE2AWQ01B9WTM_Bacteroidetes(100);Bacteroidetes(100);Bacteroidales(100);Prevotellaceae(100);Prevotella(100)_3077|11	gi|219846913|ref|NR_026505.1|	78.31	332	45	23	2	323	315	1	3e-48	189
GJE2AWQ01B9WTM_Bacteroidetes(100);Bacteroidetes(100);Bacteroidales(100);Prevotellaceae(100);Prevotella(100)_3077|11	gi|343206213|ref|NR_044805.1|	77.97	345	47	23	2	339	324	2	3e-48	189
GJE2AWQ01B9WTM_Bacteroidetes(100);Bacteroidetes(100);Bacteroidales(100);Prevotellaceae(100);Prevotella(100)_3077|11	gi|343200821|ref|NR_041508.1|	78.24	340	39	25	1	324	321	1	4e-47	185
GJE2AWQ01B9WTM_Bacteroidetes(100);Bacteroidetes(100);Bacteroidales(100);Prevotellaceae(100);Prevotella(100)_3077|11	gi|343198865|ref|NR_043907.1|	77.68	345	50	21	2	339	326	2	4e-47	185
GJE2AWQ01B9WTM_Bacteroidetes(100);Bacteroidetes(100);Bacteroidales(100);Prevotellaceae(100);Prevotella(100)_3077|11	gi|343200592|ref|NR_041279.1|	81.32	257	20	24	1	245	266	26	1e-46	183
GJE2AWQ01B9WTM_Bacteroidetes(100);Bacteroidetes(100);Bacteroidales(100);Prevotellaceae(100);Prevotella(100)_3077|11	gi|343201003|ref|NR_041690.1|	77.78	351	41	31	2	339	328	2	5e-46	182
GJE2AWQ01B9WTM_Bacteroidetes(100);Bacteroidetes(100);Bacteroidales(100);Prevotellaceae(100);Prevotella(100)_3077|11	gi|343200798|ref|NR_041485.1|	77.81	338	44	29	1	325	320	1	2e-45	180
GJE2AWQ01B9WTM_Bacteroidetes(100);Bacteroidetes(100);Bacteroidales(100);Prevotellaceae(100);Prevotella(100)_3077|11	gi|343201591|ref|NR_042317.1|	77.33	344	53	20	2	339	333	9	2e-45	180
GJE2AWQ01B9WTM_Bacteroidetes(100);Bacteroidetes(100);Bacteroidales(100);Prevotellaceae(100);Prevotella(100)_3077|11	gi|343200981|ref|NR_041668.1|	77.78	333	45	22	1	320	317	1	7e-45	178
GJE2AWQ01B9WTM_Bacteroidetes(100);Bacteroidetes(100);Bacteroidales(100);Prevotellaceae(100);Prevotella(100)_3077|11	gi|343202344|ref|NR_042630.1|	77.39	345	47	26	2	336	324	1	2e-44	176
GJE2AWQ01B9WTM_Bacteroidetes(100);Bacteroidetes(100);Bacteroidales(100);Prevotellaceae(100);Prevotella(100)_3077|11	gi|343206186|ref|NR_044778.1|	76.95	334	54	20	2	326	320	1	1e-42	171
GJE2AWQ01DN3HJ_Bacteroidetes(100);Bacteroidetes(100);Bacteroidales(100);unclassified_Bacteroidales(100)_3162|5	gi|343206007|ref|NR_044556.1|	98.21	336	0	6	1	332	337	4	1e-166	582	Phocaeicola abscessus strain CCUG 55929
GJE2AWQ01DN3HJ_Bacteroidetes(100);Bacteroidetes(100);Bacteroidales(100);unclassified_Bacteroidales(100)_3162|5	gi|343200664|ref|NR_041351.1|	80.81	344	44	20	2	332	336	2	1e-66	250
GJE2AWQ01DN3HJ_Bacteroidetes(100);Bacteroidetes(100);Bacteroidales(100);unclassified_Bacteroidales(100)_3162|5	gi|343200590|ref|NR_041277.1|	80.64	346	39	23	2	332	334	2	2e-64	243
GJE2AWQ01DN3HJ_Bacteroidetes(100);Bacteroidetes(100);Bacteroidales(100);unclassified_Bacteroidales(100)_3162|5	gi|343202633|ref|NR_043017.1|	80.69	321	41	19	2	313	309	1	2e-60	230
GJE2AWQ01DN3HJ_Bacteroidetes(100);Bacteroidetes(100);Bacteroidales(100);unclassified_Bacteroidales(100)_3162|5	gi|343200591|ref|NR_041278.1|	79.77	346	42	26	2	332	334	2	2e-59	226
GJE2AWQ01DN3HJ_Bacteroidetes(100);Bacteroidetes(100);Bacteroidales(100);unclassified_Bacteroidales(100)_3162|5	gi|343198509|ref|NR_042745.1|	79.53	342	50	18	2	332	333	1	2e-59	226
GJE2AWQ01DN3HJ_Bacteroidetes(100);Bacteroidetes(100);Bacteroidales(100);unclassified_Bacteroidales(100)_3162|5	gi|343200593|ref|NR_041280.1|	79.66	349	38	25	2	332	337	4	1e-57	220
GJE2AWQ01DN3HJ_Bacteroidetes(100);Bacteroidetes(100);Bacteroidales(100);unclassified_Bacteroidales(100)_3162|5	gi|343202632|ref|NR_043016.1|	80	325	40	23	2	315	311	1	1e-56	217
GJE2AWQ01DN3HJ_Bacteroidetes(100);Bacteroidetes(100);Bacteroidales(100);unclassified_Bacteroidales(100)_3162|5	gi|343200620|ref|NR_041307.1|	79.07	344	43	23	2	332	329	2	2e-54	209
GJE2AWQ01DN3HJ_Bacteroidetes(100);Bacteroidetes(100);Bacteroidales(100);unclassified_Bacteroidales(100)_3162|5	gi|343200179|ref|NR_040866.1|	79.19	346	38	32	2	330	329	1	2e-54	209
GJE2AWQ01DN3HJ_Bacteroidetes(100);Bacteroidetes(100);Bacteroidales(100);unclassified_Bacteroidales(100)_3162|5	gi|343200774|ref|NR_041461.1|	78.67	347	44	25	2	332	334	2	1e-52	204
GJE2AWQ01DN3HJ_Bacteroidetes(100);Bacteroidetes(100);Bacteroidales(100);unclassified_Bacteroidales(100)_3162|5	gi|265678305|ref|NR_028607.1|	78.89	341	41	27	2	325	328	2	4e-52	202
GJE2AWQ01DN3HJ_Bacteroidetes(100);Bacteroidetes(100);Bacteroidales(100);unclassified_Bacteroidales(100)_3162|5	gi|343200656|ref|NR_041343.1|	78.51	349	42	25	2	332	335	2	5e-51	198
GJE2AWQ01DN3HJ_Bacteroidetes(100);Bacteroidetes(100);Bacteroidales(100);unclassified_Bacteroidales(100)_3162|5	gi|343200777|ref|NR_041464.1|	78.22	349	43	24	2	332	335	2	2e-49	193
GJE2AWQ01DN3HJ_Bacteroidetes(100);Bacteroidetes(100);Bacteroidales(100);unclassified_Bacteroidales(100)_3162|5	gi|343200594|ref|NR_041281.1|	78.68	333	40	25	2	317	322	4	2e-49	193
GJE2AWQ01DN3HJ_Bacteroidetes(100);Bacteroidetes(100);Bacteroidales(100);unclassified_Bacteroidales(100)_3162|5	gi|343206056|ref|NR_044636.1|	77.84	343	49	26	2	332	337	10	9e-49	191
GJE2AWQ01DN3HJ_Bacteroidetes(100);Bacteroidetes(100);Bacteroidales(100);unclassified_Bacteroidales(100)_3162|5	gi|343200626|ref|NR_041313.1|	78	350	42	29	2	332	335	2	1e-47	187
GJE2AWQ01DN3HJ_Bacteroidetes(100);Bacteroidetes(100);Bacteroidales(100);unclassified_Bacteroidales(100)_3162|5	gi|343206052|ref|NR_044632.1|	77.59	348	46	28	2	332	342	10	1e-47	187
GJE2AWQ01DN3HJ_Bacteroidetes(100);Bacteroidetes(100);Bacteroidales(100);unclassified_Bacteroidales(100)_3162|5	gi|265678562|ref|NR_028866.1|	78	350	41	32	2	332	348	16	1e-47	187
GJE2AWQ01DN3HJ_Bacteroidetes(100);Bacteroidetes(100);Bacteroidales(100);unclassified_Bacteroidales(100)_3162|5	gi|343206054|ref|NR_044634.1|	77.59	348	45	27	2	332	341	10	4e-47	185
GJE2AWQ01DN3HJ_Bacteroidetes(100);Bacteroidetes(100);Bacteroidales(100);unclassified_Bacteroidales(100)_3162|5	gi|343206053|ref|NR_044633.1|	77.84	343	45	26	6	332	338	11	4e-47	185
GJE2AWQ01DN3HJ_Bacteroidetes(100);Bacteroidetes(100);Bacteroidales(100);unclassified_Bacteroidales(100)_3162|5	gi|343200177|ref|NR_040864.1|	77.84	343	45	26	2	328	331	4	1e-46	183
GJE2AWQ01DN3HJ_Bacteroidetes(100);Bacteroidetes(100);Bacteroidales(100);unclassified_Bacteroidales(100)_3162|5	gi|343200940|ref|NR_041627.1|	78.12	329	40	27	2	313	314	1	2e-45	180
GJE2AWQ01DN3HJ_Bacteroidetes(100);Bacteroidetes(100);Bacteroidales(100);unclassified_Bacteroidales(100)_3162|5	gi|343201003|ref|NR_041690.1|	92.13	127	10	0	206	332	128	2	2e-45	180
GJE2AWQ01DN3HJ_Bacteroidetes(100);Bacteroidetes(100);Bacteroidales(100);unclassified_Bacteroidales(100)_3162|5	gi|343200761|ref|NR_041448.1|	77.81	329	48	25	2	317	317	1	2e-45	180
GJE2AWQ01DN3HJ_Bacteroidetes(100);Bacteroidetes(100);Bacteroidales(100);unclassified_Bacteroidales(100)_3162|5	gi|219846650|ref|NR_026242.1|	77.68	327	43	24	2	312	313	1	7e-45	178
GJE2AWQ01DN3HJ_Bacteroidetes(100);Bacteroidetes(100);Bacteroidales(100);unclassified_Bacteroidales(100)_3162|5	gi|219857187|ref|NR_024815.1|	91.11	135	4	6	204	332	134	2	2e-44	176
GJE2AWQ01DN3HJ_Bacteroidetes(100);Bacteroidetes(100);Bacteroidales(100);unclassified_Bacteroidales(100)_3162|5	gi|310975224|ref|NR_037088.1|	77.64	331	40	34	2	313	316	1	9e-44	174
GJE2AWQ01DN3HJ_Bacteroidetes(100);Bacteroidetes(100);Bacteroidales(100);unclassified_Bacteroidales(100)_3162|5	gi|343200939|ref|NR_041626.1|	76.99	326	51	21	2	313	316	1	1e-42	171
GJE2AWQ01DN3HJ_Bacteroidetes(100);Bacteroidetes(100);Bacteroidales(100);unclassified_Bacteroidales(100)_3162|5	gi|343201004|ref|NR_041691.1|	90.62	128	12	0	205	332	129	2	1e-42	171
GJE2AWQ01DN3HJ_Bacteroidetes(100);Bacteroidetes(100);Bacteroidales(100);unclassified_Bacteroidales(100)_3162|5	gi|343200178|ref|NR_040865.1|	77.26	343	45	27	2	326	328	1	1e-42	171
GJE2AWQ01DN3HJ_Bacteroidetes(100);Bacteroidetes(100);Bacteroidales(100);unclassified_Bacteroidales(100)_3162|5	gi|343200655|ref|NR_041342.1|	76.95	347	47	26	2	332	331	2	1e-41	167
GJE2AWQ01DN3HJ_Bacteroidetes(100);Bacteroidetes(100);Bacteroidales(100);unclassified_Bacteroidales(100)_3162|5	gi|343200677|ref|NR_041364.1|	89.63	135	6	6	204	332	134	2	5e-41	165
GJE2AWQ01DN3HJ_Bacteroidetes(100);Bacteroidetes(100);Bacteroidales(100);unclassified_Bacteroidales(100)_3162|5	gi|343200759|ref|NR_041446.1|	77.11	332	46	26	2	317	318	1	5e-41	165
GJE2AWQ01DN3HJ_Bacteroidetes(100);Bacteroidetes(100);Bacteroidales(100);unclassified_Bacteroidales(100)_3162|5	gi|343200152|ref|NR_040839.1|	76.66	347	49	28	1	332	335	6	2e-40	163
GJE2AWQ01DN3HJ_Bacteroidetes(100);Bacteroidetes(100);Bacteroidales(100);unclassified_Bacteroidales(100)_3162|5	gi|224581415|ref|NR_027196.1|	76.78	323	52	22	2	312	312	1	2e-40	163
GJE2AWQ01DN3HJ_Bacteroidetes(100);Bacteroidetes(100);Bacteroidales(100);unclassified_Bacteroidales(100)_3162|5	gi|343200798|ref|NR_041485.1|	77.01	335	43	31	2	318	319	1	7e-40	161
GJE2AWQ01DN3HJ_Bacteroidetes(100);Bacteroidetes(100);Bacteroidales(100);unclassified_Bacteroidales(100)_3162|5	gi|343206051|ref|NR_044631.1|	84	175	19	6	165	332	180	8	7e-40	161
GJE2AWQ01DN3HJ_Bacteroidetes(100);Bacteroidetes(100);Bacteroidales(100);unclassified_Bacteroidales(100)_3162|5	gi|265678843|ref|NR_029148.1|	76.66	347	45	30	6	332	340	10	7e-40	161
GJE2AWQ01DN3HJ_Bacteroidetes(100);Bacteroidetes(100);Bacteroidales(100);unclassified_Bacteroidales(100)_3162|5	gi|343201228|ref|NR_041954.1|	76.5	349	48	30	2	332	334	2	7e-40	161
GJE2AWQ01DN3HJ_Bacteroidetes(100);Bacteroidetes(100);Bacteroidales(100);unclassified_Bacteroidales(100)_3162|5	gi|343206003|ref|NR_044551.1|	76.59	346	45	32	1	332	325	2	9e-39	158
GJE2AWQ01DN3HJ_Bacteroidetes(100);Bacteroidetes(100);Bacteroidales(100);unclassified_Bacteroidales(100)_3162|5	gi|219878161|ref|NR_025300.1|	76.55	354	41	35	2	332	336	2	3e-38	156
GJE2AWQ01DN3HJ_Bacteroidetes(100);Bacteroidetes(100);Bacteroidales(100);unclassified_Bacteroidales(100)_3162|5	gi|343200955|ref|NR_041642.1|	77	313	42	26	2	300	297	1	4e-37	152
GJE2AWQ01DN3HJ_Bacteroidetes(100);Bacteroidetes(100);Bacteroidales(100);unclassified_Bacteroidales(100)_3162|5	gi|343200760|ref|NR_041447.1|	76.13	331	54	20	2	317	321	1	1e-36	150
GJE2AWQ01DN3HJ_Bacteroidetes(100);Bacteroidetes(100);Bacteroidales(100);unclassified_Bacteroidales(100)_3162|5	gi|219878142|ref|NR_025281.1|	91.23	114	4	4	205	313	113	1	1e-36	150
GJE2AWQ01DN3HJ_Bacteroidetes(100);Bacteroidetes(100);Bacteroidales(100);unclassified_Bacteroidales(100)_3162|5	gi|343206049|ref|NR_044629.1|	87.41	135	7	9	205	332	140	9	5e-36	148
GJE2AWQ01DN3HJ_Bacteroidetes(100);Bacteroidetes(100);Bacteroidales(100);unclassified_Bacteroidales(100)_3162|5	gi|343200190|ref|NR_040877.1|	75.85	352	47	31	2	332	336	2	2e-35	147
GJE2AWQ01DN3HJ_Bacteroidetes(100);Bacteroidetes(100);Bacteroidales(100);unclassified_Bacteroidales(100)_3162|5	gi|343198544|ref|NR_042841.1|	90.27	113	7	3	205	313	113	1	7e-35	145
GJE2AWQ01DN3HJ_Bacteroidetes(100);Bacteroidetes(100);Bacteroidales(100);unclassified_Bacteroidales(100)_3162|5	gi|219846913|ref|NR_026505.1|	90.18	112	9	2	206	316	111	1	7e-35	145
GJE2AWQ01DN3HJ_Bacteroidetes(100);Bacteroidetes(100);Bacteroidales(100);unclassified_Bacteroidales(100)_3162|5	gi|343206186|ref|NR_044778.1|	76.32	342	37	36	1	319	321	1	7e-35	145
GJE2AWQ01DN3HJ_Bacteroidetes(100);Bacteroidetes(100);Bacteroidales(100);unclassified_Bacteroidales(100)_3162|5	gi|343198861|ref|NR_043903.1|	75.65	345	52	29	1	332	327	2	2e-34	143
GJE2AWQ01DN3HJ_Bacteroidetes(100);Bacteroidetes(100);Bacteroidales(100);unclassified_Bacteroidales(100)_3162|5	gi|343198485|ref|NR_041908.1|	76.35	334	37	37	2	313	314	1	9e-34	141
GJE2AWQ01DN3HJ_Bacteroidetes(100);Bacteroidetes(100);Bacteroidales(100);unclassified_Bacteroidales(100)_3162|5	gi|343198665|ref|NR_043224.1|	83.55	152	19	4	167	313	151	1	1e-32	137
GJE2AWQ01DN3HJ_Bacteroidetes(100);Bacteroidetes(100);Bacteroidales(100);unclassified_Bacteroidales(100)_3162|5	gi|265678844|ref|NR_029149.1|	75.71	354	42	35	2	332	342	10	1e-32	137
GJE2AWQ01DN3HJ_Bacteroidetes(100);Bacteroidetes(100);Bacteroidales(100);unclassified_Bacteroidales(100)_3162|5	gi|265678842|ref|NR_029147.1|	85.93	135	10	8	205	332	138	6	4e-32	135
GJE2AWQ01DN3HJ_Bacteroidetes(100);Bacteroidetes(100);Bacteroidales(100);unclassified_Bacteroidales(100)_3162|5	gi|219846318|ref|NR_025908.1|	86.78	121	12	4	216	332	129	9	4e-32	135
GJE2AWQ01DN3HJ_Bacteroidetes(100);Bacteroidetes(100);Bacteroidales(100);unclassified_Bacteroidales(100)_3162|5	gi|343200997|ref|NR_041684.1|	84.62	143	12	8	198	332	142	2	1e-31	134
GJE2AWQ01DN3HJ_Bacteroidetes(100);Bacteroidetes(100);Bacteroidales(100);unclassified_Bacteroidales(100)_3162|5	gi|343202301|ref|NR_042587.1|	88.6	114	7	5	205	313	113	1	1e-31	134
GJE2AWQ01DN3HJ_Bacteroidetes(100);Bacteroidetes(100);Bacteroidales(100);unclassified_Bacteroidales(100)_3162|5	gi|343201477|ref|NR_042203.1|	76.22	307	42	25	2	294	290	1	1e-31	134
GJE2AWQ01DN3HJ_Bacteroidetes(100);Bacteroidetes(100);Bacteroidales(100);unclassified_Bacteroidales(100)_3162|5	gi|219857188|ref|NR_024816.1|	86.26	131	8	9	209	332	129	2	1e-31	134
GJE2AWQ01DN3HJ_Bacteroidetes(100);Bacteroidetes(100);Bacteroidales(100);unclassified_Bacteroidales(100)_3162|5	gi|265678884|ref|NR_029190.1|	75.07	345	56	26	1	332	333	6	1e-31	134
GJE2AWQ01DN3HJ_Bacteroidetes(100);Bacteroidetes(100);Bacteroidales(100);unclassified_Bacteroidales(100)_3162|5	gi|343200369|ref|NR_041056.1|	81.61	174	18	11	169	332	171	2	5e-31	132
GJE2AWQ01DN3HJ_Bacteroidetes(100);Bacteroidetes(100);Bacteroidales(100);unclassified_Bacteroidales(100)_3162|5	gi|343206050|ref|NR_044630.1|	84.85	132	16	3	205	332	141	10	5e-31	132
GJE2AWQ01DN3HJ_Bacteroidetes(100);Bacteroidetes(100);Bacteroidales(100);unclassified_Bacteroidales(100)_3162|5	gi|343199054|ref|NR_044435.1|	75.22	347	48	31	1	332	325	2	2e-30	130
GJE2AWQ01DN3HJ_Bacteroidetes(100);Bacteroidetes(100);Bacteroidales(100);unclassified_Bacteroidales(100)_3162|5	gi|343202062|ref|NR_042520.1|	75.37	341	46	30	1	328	318	3	2e-30	130
GJE2AWQ01DN3HJ_Bacteroidetes(100);Bacteroidetes(100);Bacteroidales(100);unclassified_Bacteroidales(100)_3162|5	gi|343206213|ref|NR_044805.1|	75.29	348	46	32	1	332	325	2	2e-30	130
GJE2AWQ01DN3HJ_Bacteroidetes(100);Bacteroidetes(100);Bacteroidales(100);unclassified_Bacteroidales(100)_3162|5	gi|265678658|ref|NR_028963.1|	74.85	334	58	23	1	320	323	2	7e-30	128
GJE2AWQ01DN3HJ_Bacteroidetes(100);Bacteroidetes(100);Bacteroidales(100);unclassified_Bacteroidales(100)_3162|5	gi|343200598|ref|NR_041285.1|	85.27	129	13	5	209	332	129	2	7e-30	128
GJE2AWQ01DN3HJ_Bacteroidetes(100);Bacteroidetes(100);Bacteroidales(100);unclassified_Bacteroidales(100)_3162|5	gi|343206047|ref|NR_044627.1|	84.44	135	13	6	205	332	143	10	7e-30	128
GJE2AWQ01DN3HJ_Bacteroidetes(100);Bacteroidetes(100);Bacteroidales(100);unclassified_Bacteroidales(100)_3162|5	gi|265678771|ref|NR_029076.1|	85.16	128	13	4	206	332	127	5	2e-29	126
GJE2AWQ01DN3HJ_Bacteroidetes(100);Bacteroidetes(100);Bacteroidales(100);unclassified_Bacteroidales(100)_3162|5	gi|343198484|ref|NR_041907.1|	88.29	111	5	6	209	313	109	1	2e-29	126
GJE2AWQ01DN3HJ_Bacteroidetes(100);Bacteroidetes(100);Bacteroidales(100);unclassified_Bacteroidales(100)_3162|5	gi|343198659|ref|NR_043216.1|	86.55	119	10	4	200	313	118	1	2e-29	126
GJE2AWQ01DN3HJ_Bacteroidetes(100);Bacteroidetes(100);Bacteroidales(100);unclassified_Bacteroidales(100)_3162|5	gi|343205937|ref|NR_044441.1|	75.08	329	50	28	1	313	313	1	9e-29	124
GJE2AWQ01DN3HJ_Bacteroidetes(100);Bacteroidetes(100);Bacteroidales(100);unclassified_Bacteroidales(100)_3162|5	gi|343200854|ref|NR_041541.1|	86.07	122	9	5	205	319	121	1	9e-29	124
GJE2AWQ01DN3HJ_Bacteroidetes(100);Bacteroidetes(100);Bacteroidales(100);unclassified_Bacteroidales(100)_3162|5	gi|343205703|ref|NR_044089.1|	75	328	52	26	1	313	313	1	9e-29	124
GJE2AWQ01DN3HJ_Bacteroidetes(100);Bacteroidetes(100);Bacteroidales(100);unclassified_Bacteroidales(100)_3162|5	gi|343198794|ref|NR_043695.1|	74.93	351	49	33	1	332	335	5	9e-29	124
GJE2AWQ01DN3HJ_Bacteroidetes(100);Bacteroidetes(100);Bacteroidales(100);unclassified_Bacteroidales(100)_3162|5	gi|343205950|ref|NR_044462.1|	74.64	347	54	29	1	332	329	2	3e-28	122
GJE2AWQ01DN3HJ_Bacteroidetes(100);Bacteroidetes(100);Bacteroidales(100);unclassified_Bacteroidales(100)_3162|5	gi|343202344|ref|NR_042630.1|	74.86	346	49	32	1	329	325	1	3e-28	122
GJE2AWQ01DN3HJ_Bacteroidetes(100);Bacteroidetes(100);Bacteroidales(100);unclassified_Bacteroidales(100)_3162|5	gi|228717906|ref|NR_027568.1|	84.5	129	14	4	206	332	126	2	3e-28	122
GJE2AWQ01DN3HJ_Bacteroidetes(100);Bacteroidetes(100);Bacteroidales(100);unclassified_Bacteroidales(100)_3162|5	gi|343200592|ref|NR_041279.1|	76.65	257	39	19	2	249	265	21	3e-28	122
GJE2AWQ01DN3HJ_Bacteroidetes(100);Bacteroidetes(100);Bacteroidales(100);unclassified_Bacteroidales(100)_3162|5	gi|219857159|ref|NR_024787.1|	74.78	345	51	31	1	332	323	2	3e-28	122
GJE2AWQ01DN3HJ_Bacteroidetes(100);Bacteroidetes(100);Bacteroidales(100);unclassified_Bacteroidales(100)_3162|5	gi|343199048|ref|NR_044407.1|	75	332	47	33	2	313	316	1	1e-27	121
GJE2AWQ01DN3HJ_Bacteroidetes(100);Bacteroidetes(100);Bacteroidales(100);unclassified_Bacteroidales(100)_3162|5	gi|343200802|ref|NR_041489.1|	87.85	107	7	6	1	104	292	189	1e-27	121
GJE2AWQ01DN3HJ_Bacteroidetes(100);Bacteroidetes(100);Bacteroidales(100);unclassified_Bacteroidales(100)_3162|5	gi|343198865|ref|NR_043907.1|	84.25	127	16	2	206	332	124	2	1e-27	121
GJE2AWQ01DN3HJ_Bacteroidetes(100);Bacteroidetes(100);Bacteroidales(100);unclassified_Bacteroidales(100)_3162|5	gi|219878345|ref|NR_025484.1|	90.32	93	7	2	206	297	97	6	1e-27	121
GJE2AWQ01DN3HJ_Bacteroidetes(100);Bacteroidetes(100);Bacteroidales(100);unclassified_Bacteroidales(100)_3162|5	gi|343200355|ref|NR_041042.1|	84.5	129	11	8	206	332	122	1	4e-27	119
GJE2AWQ01DN3HJ_Bacteroidetes(100);Bacteroidetes(100);Bacteroidales(100);unclassified_Bacteroidales(100)_3162|5	gi|343199074|ref|NR_044501.1|	84.55	123	13	4	212	332	120	2	1e-26	117
GJE2AWQ01DN3HJ_Bacteroidetes(100);Bacteroidetes(100);Bacteroidales(100);unclassified_Bacteroidales(100)_3162|5	gi|343200853|ref|NR_041540.1|	84	125	16	4	209	332	123	2	1e-26	117
GJE2AWQ01DN3HJ_Bacteroidetes(100);Bacteroidetes(100);Bacteroidales(100);unclassified_Bacteroidales(100)_3162|5	gi|219846317|ref|NR_025907.1|	83.46	127	15	5	211	332	134	9	1e-26	117
GJE2AWQ01DN3HJ_Bacteroidetes(100);Bacteroidetes(100);Bacteroidales(100);unclassified_Bacteroidales(100)_3162|5	gi|343201768|ref|NR_042494.1|	84.55	123	13	5	209	328	120	1	1e-26	117
GJE2AWQ01DN3HJ_Bacteroidetes(100);Bacteroidetes(100);Bacteroidales(100);unclassified_Bacteroidales(100)_3162|5	gi|343206272|ref|NR_044864.1|	86.49	111	9	4	206	311	110	1	1e-26	117
GJE2AWQ01DN3HJ_Bacteroidetes(100);Bacteroidetes(100);Bacteroidales(100);unclassified_Bacteroidales(100)_3162|5	gi|343205891|ref|NR_044376.1|	83.21	131	16	6	206	332	130	2	5e-26	115
GJE2AWQ01DN3HJ_Bacteroidetes(100);Bacteroidetes(100);Bacteroidales(100);unclassified_Bacteroidales(100)_3162|5	gi|343200563|ref|NR_041250.1|	84.75	118	14	3	217	332	128	13	5e-26	115
GJE2AWQ01DN3HJ_Bacteroidetes(100);Bacteroidetes(100);Bacteroidales(100);unclassified_Bacteroidales(100)_3162|5	gi|343206048|ref|NR_044628.1|	82.81	128	18	3	209	332	137	10	2e-25	113
GJE2AWQ01DN3HJ_Bacteroidetes(100);Bacteroidetes(100);Bacteroidales(100);unclassified_Bacteroidales(100)_3162|5	gi|343198858|ref|NR_043894.1|	84.96	113	13	3	205	313	113	1	7e-25	111
GJE2AWQ01DN3HJ_Bacteroidetes(100);Bacteroidetes(100);Bacteroidales(100);unclassified_Bacteroidales(100)_3162|5	gi|343202708|ref|NR_043127.1|	82.68	127	18	2	206	332	124	2	7e-25	111
GJE2AWQ01DN3HJ_Bacteroidetes(100);Bacteroidetes(100);Bacteroidales(100);unclassified_Bacteroidales(100)_3162|5	gi|343198546|ref|NR_042843.1|	74.47	333	47	34	2	313	316	1	7e-25	111
GJE2AWQ01DN3HJ_Bacteroidetes(100);Bacteroidetes(100);Bacteroidales(100);unclassified_Bacteroidales(100)_3162|5	gi|343202290|ref|NR_042576.1|	73.93	349	57	29	1	332	332	1	3e-24	110
GJE2AWQ01DN3HJ_Bacteroidetes(100);Bacteroidetes(100);Bacteroidales(100);unclassified_Bacteroidales(100)_3162|5	gi|343200847|ref|NR_041534.1|	74.06	347	54	31	2	332	329	3	3e-24	110
GJE2AWQ01DN3HJ_Bacteroidetes(100);Bacteroidetes(100);Bacteroidales(100);unclassified_Bacteroidales(100)_3162|5	gi|358331477|ref|NR_042430.2|	79.21	178	19	16	161	332	168	3	9e-24	108
GJE2AWQ01DRN4K_Bacteroidetes(100);Bacteroidetes(100);Bacteroidales(100);Prevotellaceae(100);Prevotella(100)_1188|14	gi|343198544|ref|NR_042841.1|	97.83	322	5	2	1	322	320	1	3e-158	555	Prevotella oralis ATCC 33269 strain ATCC 33269
GJE2AWQ01DRN4K_Bacteroidetes(100);Bacteroidetes(100);Bacteroidales(100);Prevotellaceae(100);Prevotella(100)_1188|14	gi|219857187|ref|NR_024815.1|	88.05	343	30	7	1	341	335	2	2e-110	396
GJE2AWQ01DRN4K_Bacteroidetes(100);Bacteroidetes(100);Bacteroidales(100);Prevotellaceae(100);Prevotella(100)_1188|14	gi|343198484|ref|NR_041907.1|	86.85	327	26	10	1	322	315	1	1e-96	350
GJE2AWQ01DRN4K_Bacteroidetes(100);Bacteroidetes(100);Bacteroidales(100);Prevotellaceae(100);Prevotella(100)_1188|14	gi|343198659|ref|NR_043216.1|	86.85	327	26	13	1	322	315	1	1e-96	350
GJE2AWQ01DRN4K_Bacteroidetes(100);Bacteroidetes(100);Bacteroidales(100);Prevotellaceae(100);Prevotella(100)_1188|14	gi|219878142|ref|NR_025281.1|	86.34	322	35	7	2	322	314	1	2e-94	342
GJE2AWQ01DRN4K_Bacteroidetes(100);Bacteroidetes(100);Bacteroidales(100);Prevotellaceae(100);Prevotella(100)_1188|14	gi|343206047|ref|NR_044627.1|	83.82	346	37	16	3	341	343	10	2e-85	313
GJE2AWQ01DRN4K_Bacteroidetes(100);Bacteroidetes(100);Bacteroidales(100);Prevotellaceae(100);Prevotella(100)_1188|14	gi|343200997|ref|NR_041684.1|	83.71	350	33	21	2	341	337	2	2e-84	309
GJE2AWQ01DRN4K_Bacteroidetes(100);Bacteroidetes(100);Bacteroidales(100);Prevotellaceae(100);Prevotella(100)_1188|14	gi|343202301|ref|NR_042587.1|	84.66	326	33	14	2	322	314	1	2e-84	309
GJE2AWQ01DRN4K_Bacteroidetes(100);Bacteroidetes(100);Bacteroidales(100);Prevotellaceae(100);Prevotella(100)_1188|14	gi|343200677|ref|NR_041364.1|	83.82	346	35	17	2	341	332	2	2e-84	309
GJE2AWQ01DRN4K_Bacteroidetes(100);Bacteroidetes(100);Bacteroidales(100);Prevotellaceae(100);Prevotella(100)_1188|14	gi|343206050|ref|NR_044630.1|	82.85	344	42	13	3	341	341	10	6e-80	294
GJE2AWQ01DRN4K_Bacteroidetes(100);Bacteroidetes(100);Bacteroidales(100);Prevotellaceae(100);Prevotella(100)_1188|14	gi|343200854|ref|NR_041541.1|	83.13	332	41	13	2	328	322	1	3e-78	289
GJE2AWQ01DRN4K_Bacteroidetes(100);Bacteroidetes(100);Bacteroidales(100);Prevotellaceae(100);Prevotella(100)_1188|14	gi|343206051|ref|NR_044631.1|	82.4	341	49	8	3	341	339	8	3e-78	289
GJE2AWQ01DRN4K_Bacteroidetes(100);Bacteroidetes(100);Bacteroidales(100);Prevotellaceae(100);Prevotella(100)_1188|14	gi|343198858|ref|NR_043894.1|	83.44	326	37	13	2	322	314	1	1e-77	287
GJE2AWQ01DRN4K_Bacteroidetes(100);Bacteroidetes(100);Bacteroidales(100);Prevotellaceae(100);Prevotella(100)_1188|14	gi|343206049|ref|NR_044629.1|	81.84	347	40	18	3	341	340	9	2e-74	276
GJE2AWQ01DRN4K_Bacteroidetes(100);Bacteroidetes(100);Bacteroidales(100);Prevotellaceae(100);Prevotella(100)_1188|14	gi|265678842|ref|NR_029147.1|	82	350	37	19	2	341	339	6	8e-74	274
GJE2AWQ01DRN4K_Bacteroidetes(100);Bacteroidetes(100);Bacteroidales(100);Prevotellaceae(100);Prevotella(100)_1188|14	gi|343198546|ref|NR_042843.1|	82.67	329	36	15	2	322	316	1	8e-74	274
GJE2AWQ01DRN4K_Bacteroidetes(100);Bacteroidetes(100);Bacteroidales(100);Prevotellaceae(100);Prevotella(100)_1188|14	gi|265678844|ref|NR_029149.1|	81.84	347	42	16	2	341	342	10	3e-73	272
GJE2AWQ01DRN4K_Bacteroidetes(100);Bacteroidetes(100);Bacteroidales(100);Prevotellaceae(100);Prevotella(100)_1188|14	gi|265678843|ref|NR_029148.1|	81.5	346	45	15	3	341	343	10	4e-72	268
GJE2AWQ01DRN4K_Bacteroidetes(100);Bacteroidetes(100);Bacteroidales(100);Prevotellaceae(100);Prevotella(100)_1188|14	gi|219857188|ref|NR_024816.1|	81.61	348	41	18	2	341	334	2	1e-71	267
GJE2AWQ01DRN4K_Bacteroidetes(100);Bacteroidetes(100);Bacteroidales(100);Prevotellaceae(100);Prevotella(100)_1188|14	gi|343201228|ref|NR_041954.1|	81.45	345	47	13	2	341	334	2	1e-71	267
GJE2AWQ01DRN4K_Bacteroidetes(100);Bacteroidetes(100);Bacteroidales(100);Prevotellaceae(100);Prevotella(100)_1188|14	gi|343206272|ref|NR_044864.1|	82.15	325	42	14	1	320	314	1	5e-71	265
GJE2AWQ01DRN4K_Bacteroidetes(100);Bacteroidetes(100);Bacteroidales(100);Prevotellaceae(100);Prevotella(100)_1188|14	gi|343206048|ref|NR_044628.1|	80.92	346	48	16	2	341	343	10	7e-70	261
GJE2AWQ01DRN4K_Bacteroidetes(100);Bacteroidetes(100);Bacteroidales(100);Prevotellaceae(100);Prevotella(100)_1188|14	gi|265678562|ref|NR_028866.1|	81.16	345	48	12	2	341	348	16	7e-70	261
GJE2AWQ01DRN4K_Bacteroidetes(100);Bacteroidetes(100);Bacteroidales(100);Prevotellaceae(100);Prevotella(100)_1188|14	gi|343199048|ref|NR_044407.1|	81.76	329	39	16	2	322	316	1	3e-68	255
[truncated: 819 more rows]

## Sheet: 16S rRNA NCBI_BLAST results_txt
# blastn
# Iteration: 0
[truncated: 2,546 more rows]
