# Supplementary material for: Microbial transformation from normal oral microbiota to acute endodontic infections
Source: BMC Genomics. 2012 Jul 28;13:345. doi: 10.1186/1471-2164-13-345 (PMC3431219; doi:10.1186/1471-2164-13-345)
Supplement: Additional file 7 — Paired-t tests and ANOVA tests of systemic infection samples vs. localized infection samples. (XLSX 16 kb) [file 1471-2164-13-345-S7.xlsx]

## Sheet: OS p<0.05
Mothur OTU Toxonomic Assignment	E007_OS	E009_OS	E010_OS	E012_OS	E016_OS	E017_OS	E018_OS	E019_OS	Pvalues
Bacteria(100);Actinobacteria(100);Actinobacteria(100);Actinobacteridae(100);Actinomycetales(100);Actinomycineae(100);Actinomycetaceae(100);Actinomyces(100);	0	2	0	0	0	0	2	0	0.0339949
Bacteria(100);Firmicutes(100);"Clostridia"(100);Clostridiales(100);Veillonellaceae(100);Veillonella(100);	0	4	2	0	0	0	0	0	0.0364202
Bacteria(100);Firmicutes(100);"Bacilli"(100);"Lactobacillales"(100);"Carnobacteriaceae"(100);"Carnobacteriaceae_2"(100);Granulicatella(100);	0	7	1	0	0	0	3	0	0.00116507
Bacteria(100);Proteobacteria(100);Epsilonproteobacteria(100);Campylobacterales(100);Campylobacteraceae(100);Campylobacter(100);	19	0	1	40	1	21	0	3	0.0414662
Bacteria(100);Proteobacteria(100);Gammaproteobacteria(100);Pasteurellales(100);Pasteurellaceae(100);unclassified_Pasteurellaceae(100);	0	36	0	0	0	0	63	0	0.0392893
Bacteria(100);Actinobacteria(100);Actinobacteria(100);Actinobacteridae(100);Actinomycetales(100);Actinomycineae(100);Actinomycetaceae(100);Actinomyces(100);	0	2	1	0	0	0	0	0	0.03642
Bacteria(100);Firmicutes(100);"Clostridia"(100);Clostridiales(100);Veillonellaceae(100);Veillonella(100);	0	2	1	0	0	0	0	0	0.03642
red rows = OTUs that are only found in systemic samples
red columns = systemic samples

## Sheet: RC_p<0.05
Mothur OTU Toxonomic Assignment	E007_RC	E009_RC	E010_RC	E012_RC	E016_RC	E017_RC	E018_RC	E019_RC	Pvalue
Bacteria(100);Actinobacteria(100);Actinobacteria(100);Actinobacteridae(100);Actinomycetales(100);Micrococcineae(100);Micrococcaceae(100);Micrococcus(100);	0	1	2	0	0	0	0	0	0.0391118
Bacteria(100);Actinobacteria(100);Actinobacteria(100);Coriobacteridae(100);Coriobacteriales(100);Coriobacterineae(100);Coriobacteriaceae(100);Atopobium(100);	0	18	8	0	0	0	0	0	0.0415828
Bacteria(100);Actinobacteria(100);Actinobacteria(100);Actinobacteridae(100);Actinomycetales(100);Actinomycineae(100);Actinomycetaceae(100);Actinomyces(100);	0	1	1	0	0	0	0	0	0.0337997
red columns = systemic samples

## Sheet: AS p<0.05
Mothur OTU Taxonomic Assignment	E007_AS	E010_AS	E012_AS	E016_AS	E017_AS	E018_AS	E019_AS	P-Value
Bacteria(100);Bacteroidetes(100);Bacteroidetes(100);Bacteroidales(100);Prevotellaceae(100);Prevotella(100);	0	6	0	0	0	18	0	6.11103e-09
Bacteria(100);TM7(100);TM7_genera_incertae_sedis(100);	0	5	0	0	0	17	0	3.9763e-07
Bacteria(100);Fusobacteria(100);Fusobacteria(100);Fusobacteriales(100);Fusobacteriaceae(100);Fusobacterium(100);	0	11	0	0	0	22	0	2.14743e-06
Bacteria(100);Actinobacteria(100);Actinobacteria(100);Actinobacteridae(100);Actinomycetales(100);Actinomycineae(100);Actinomycetaceae(100);Actinomyces(100);	0	1	0	0	0	4	0	6.09197e-06
Bacteria(100);Actinobacteria(100);Actinobacteria(100);Actinobacteridae(100);Actinomycetales(100);Actinomycineae(100);Actinomycetaceae(100);Actinobaculum(100);	0	7	0	0	0	28	0	6.10962e-06
Bacteria(100);Actinobacteria(100);Actinobacteria(100);Actinobacteridae(100);Actinomycetales(100);Actinomycineae(100);Actinomycetaceae(100);Actinomyces(100);	0	2	0	0	0	3	0	5.29691e-05
Bacteria(100);Bacteroidetes(100);Bacteroidetes(100);Bacteroidales(100);Prevotellaceae(100);Prevotella(100);	0	8	0	0	0	46	0	0.000152596
Bacteria(100);Firmicutes(100);"Bacilli"(100);"Lactobacillales"(100);Streptococcaceae(100);Streptococcus(100);	0	3	0	0	0	20	0	0.000352098
Bacteria(100);Firmicutes(100);"Bacilli"(100);"Lactobacillales"(100);"Aerococcaceae"(100);Abiotrophia(100);	0	2	0	0	0	2	0	0.000592085
Bacteria(100);Bacteroidetes(100);Bacteroidetes(100);Bacteroidales(100);Prevotellaceae(100);Prevotella(100);	0	3	0	0	0	23	0	0.000678218
Bacteria(100);Fusobacteria(100);Fusobacteria(100);Fusobacteriales(100);Fusobacteriaceae(100);Leptotrichia(100);	0	17	0	0	0	13	0	0.00166439
Bacteria(100);Fusobacteria(100);Fusobacteria(100);Fusobacteriales(100);Fusobacteriaceae(100);Fusobacterium(100);	2	5	0	0	1	19	0	0.00252815
Bacteria(100);Bacteroidetes(100);Bacteroidetes(100);Bacteroidales(100);Porphyromonadaceae(100);Porphyromonas(100);	0	3	0	0	1	26	0	0.00270551
Bacteria(100);Firmicutes(100);"Bacilli"(100);"Lactobacillales"(100);Streptococcaceae(100);Streptococcus(100);	1	50	0	0	2	560	1	0.00334764
Bacteria(100);Proteobacteria(100);Betaproteobacteria(100);Neisseriales(100);Neisseriaceae(100);Neisseria(100);	0	80	0	11	0	79	3	0.00382774
Bacteria(100);Firmicutes(100);"Clostridia"(100);Clostridiales(100);Veillonellaceae(100);Veillonella(100);	0	8	0	0	0	4	0	0.00524655
Bacteria(100);Firmicutes(100);"Bacilli"(100);"Lactobacillales"(100);Streptococcaceae(100);Streptococcus(100);	0	10	0	0	0	5	0	0.00524807
Bacteria(100);Bacteroidetes(100);Bacteroidetes(100);Bacteroidales(100);Prevotellaceae(100);Prevotella(100);	0	2	0	0	0	35	0	0.00733861
Bacteria(100);Firmicutes(100);"Clostridia"(100);Clostridiales(100);Incertae_Sedis_XI(100);Parvimonas(100);	4	15	0	1	4	183	3	0.00830893
Bacteria(100);Firmicutes(100);"Clostridia"(100);Clostridiales(100);Incertae_Sedis_XV(100);unclassified_Incertae_Sedis_XV(100);	0	1	0	0	0	20	0	0.00934142
Bacteria(100);Fusobacteria(100);Fusobacteria(100);Fusobacteriales(100);Fusobacteriaceae(100);Fusobacterium(100);	0	31	0	0	0	30	23	0.0106998
Bacteria(100);Bacteroidetes(100);Bacteroidetes(100);Bacteroidales(100);Porphyromonadaceae(100);Paludibacter(100);	0	1	0	0	0	22	0	0.010932
Bacteria(100);Bacteroidetes(100);Flavobacteria(100);Flavobacteriales(100);Flavobacteriaceae(100);unclassified_Flavobacteriaceae(100);	0	3	0	0	0	1	0	0.0111657
Bacteria(100);Bacteroidetes(100);Bacteroidetes(100);Bacteroidales(100);Prevotellaceae(100);Prevotella(100);	0	10	1	0	0	198	0	0.0112421
Bacteria(100);Bacteroidetes(100);Bacteroidetes(100);Bacteroidales(100);Prevotellaceae(100);Prevotella(100);	0	4	0	0	0	92	0	0.0117486
Bacteria(100);Proteobacteria(100);Epsilonproteobacteria(100);Campylobacterales(100);Campylobacteraceae(100);Campylobacter(100);	0	1	0	0	0	27	0	0.0147554
Bacteria(100);Bacteroidetes(100);Bacteroidetes(100);Bacteroidales(100);Porphyromonadaceae(100);Paludibacter(100);	0	2	0	0	0	55	0	0.0151376
Bacteria(100);Firmicutes(100);"Clostridia"(100);Clostridiales(100);"Lachnospiraceae"(100);Coprococcus(100);	4	0	2	4	10	1	4	0.0162243
Bacteria(100);Actinobacteria(100);Actinobacteria(100);Actinobacteridae(100);Actinomycetales(100);Actinomycineae(100);Actinomycetaceae(100);Actinomyces(100);	0	4	0	0	0	1	0	0.0167224
Bacteria(100);Bacteroidetes(100);Flavobacteria(100);Flavobacteriales(100);Flavobacteriaceae(100);Capnocytophaga(100);	0	22	0	0	0	5	0	0.018794
Bacteria(100);Fusobacteria(100);Fusobacteria(100);Fusobacteriales(100);Fusobacteriaceae(100);Fusobacterium(100);	0	12	0	0	0	6	6	0.0203543
Bacteria(100);Fusobacteria(100);Fusobacteria(100);Fusobacteriales(100);Fusobacteriaceae(100);Fusobacterium(100);	0	7	0	0	1	253	0	0.0232889
Bacteria(100);Spirochaetes(100);Spirochaetes(100);Spirochaetales(100);Spirochaetaceae(100);Treponema(100);	1	4	0	0	0	135	1	0.0256385
Bacteria(100);Firmicutes(100);"Clostridia"(100);Clostridiales(100);Incertae_Sedis_XIII(100);Anaerovorax(100);	9	11	0	9	0	99	8	0.0272654
Bacteria(100);Firmicutes(100);"Bacilli"(100);Bacillales(100);Incertae_Sedis_XI(100);Gemella(100);	0	19	0	2	0	98	64	0.0288304
Bacteria(100);Firmicutes(100);"Clostridia"(100);Clostridiales(100);Veillonellaceae(100);Selenomonas(100);	2	3	0	0	5	13	1	0.0364321
Bacteria(100);Firmicutes(100);"Clostridia"(100);Clostridiales(100);"Lachnospiraceae"(100);"Lachnospiraceae_Incertae_Sedis"(100);	5	0	2	1	6	1	3	0.040654
Bacteria(100);Actinobacteria(100);Actinobacteria(100);Coriobacteridae(100);Coriobacteriales(100);Coriobacterineae(100);Coriobacteriaceae(100);Collinsella(100);	6	0	1	3	7	1	3	0.0409901
Bacteria(100);Bacteroidetes(100);Bacteroidetes(100);Bacteroidales(100);Porphyromonadaceae(100);Porphyromonas(100);	0	5	0	3	0	7	5	0.0466581
Bacteria(100);Bacteroidetes(100);Flavobacteria(100);Flavobacteriales(100);Flavobacteriaceae(100);Capnocytophaga(100);	0	14	0	0	0	1	0	0.0471425
red rows = OTUs that are only found in systemic samples
red columns = systemic samples

## Sheet: ANOVA
Mothur OTU Taxonomic Assignment	'E007_AS'	'E007_OS'	'E007_RC'	'E009_OS'	'E009_RC'	'E010_AS'	'E010_OS'	'E010_RC'	'E012_AS'	'E012_OS'	'E012_RC'	'E016_AS'	'E016_OS'	'E016_RC'	'E017_AS'	'E017_OS'	'E017_RC'	'E018_AS'	'E018_OS'	'E018_RC'	'E019_AS'	'E019_OS'	'E019_RC'	Pvalue
Bacteria(100);Firmicutes(100);"Clostridia"(100);Clostridiales(100);Incertae_Sedis_XI(100);Parvimonas(100);	2	26	4	346	2669	18	4	4	1	2	0	26	38	724	4	0	20	396	21	735	50	1	186	0.0289244
Bacteria(100);Proteobacteria(100);Betaproteobacteria(100);Burkholderiales(100);Alcaligenaceae(100);Derxia(100);	0	0	0	54	0	2	8	3	0	0	0	0	0	0	0	0	0	0	0	0	1	2	0	0.0236016
Bacteria(100);Actinobacteria(100);Actinobacteria(100);Actinobacteridae(100);Actinomycetales(100);Actinomycineae(100);Actinomycetaceae(100);Actinomyces(100);	0	0	0	66	2	1	0	0	0	0	0	0	0	0	0	1	0	4	0	0	0	0	0	0.0349034
Bacteria(100);Firmicutes(100);"Bacilli"(100);"Lactobacillales"(100);Streptococcaceae(100);Streptococcus(100);	0	2	0	42	0	5	3	3	0	0	0	0	0	0	0	1	0	0	0	0	0	0	0	0.0185503
Bacteria(100);Actinobacteria(100);Actinobacteria(100);Actinobacteridae(100);Actinomycetales(100);Actinomycineae(100);Actinomycetaceae(100);Actinomyces(100);	0	0	0	40	0	2	0	0	0	0	0	0	0	0	0	0	1	3	0	0	0	0	0	0.0437986
Bacteria(100);Actinobacteria(100);Actinobacteria(100);Actinobacteridae(100);Actinomycetales(100);Actinomycineae(100);Actinomycetaceae(100);Actinobaculum(100);	0	0	0	0	0	7	0	0	0	0	0	0	0	0	0	0	0	28	0	0	0	0	0	0.0457378
Bacteria(100);Firmicutes(100);"Clostridia"(100);Clostridiales(100);Incertae_Sedis_XI(100);Parvimonas(100);	0	0	0	8	9	0	1	0	0	0	0	1	0	4	0	0	2	4	0	5	0	0	0	0.012648
Bacteria(100);Firmicutes(100);"Clostridia"(100);Clostridiales(100);Veillonellaceae(100);Veillonella(100);	0	0	0	1	0	8	6	1	0	12	0	0	0	0	0	0	0	4	0	0	0	0	0	0.0356725
Bacteria(100);Fusobacteria(100);Fusobacteria(100);Fusobacteriales(100);Fusobacteriaceae(100);Fusobacterium(100);	0	0	0	0	0	11	0	0	0	0	0	0	0	0	0	0	0	22	0	1	0	0	1	0.0340824
Bacteria(100);Actinobacteria(100);Actinobacteria(100);Coriobacteridae(100);Coriobacteriales(100);Coriobacterineae(100);Coriobacteriaceae(100);Atopobium(100);	0	0	0	0	18	0	0	8	0	0	0	0	0	0	0	0	0	0	0	0	0	0	0	0.049945
Bacteria(100);Firmicutes(100);"Clostridia"(100);Clostridiales(100);Incertae_Sedis_XI(100);Parvimonas(100);	0	0	0	7	11	0	2	0	0	0	0	0	4	3	0	0	0	4	0	6	0	1	2	0.0196733
Bacteria(100);Actinobacteria(100);Actinobacteria(100);Actinobacteridae(100);Actinomycetales(100);Actinomycineae(100);Actinomycetaceae(100);Actinomyces(100);	0	0	0	2	0	0	1	25	0	0	0	0	0	0	0	0	0	0	0	0	0	0	0	0.0441004
Bacteria(100);Actinobacteria(100);Actinobacteria(100);Actinobacteridae(100);Actinomycetales(100);Actinomycineae(100);Actinomycetaceae(100);Actinomyces(100);	0	0	0	11	1	4	0	0	0	0	0	0	7	0	0	0	0	1	0	0	0	0	0	0.049162
