# Supplementary material for: Microbial transformation from normal oral microbiota to acute endodontic infections
Source: BMC Genomics. 2012 Jul 28;13:345. doi: 10.1186/1471-2164-13-345 (PMC3431219; doi:10.1186/1471-2164-13-345)
Supplement: Additional file 8 — Table S2. Barcoded PCR primers used for the amplification of 16S rRNA genes. (XLSX 42 kb) [file 1471-2164-13-345-S8.xlsx]

## Sheet: Table S2 - Primers
Table S2. Barcoded PCR primers used for the amplification of 16S rRNA genes.
Reverse primer name	Reverse primer sequence	454 A-adaptor sequence	Barcode sequence	Barcode ID	Linker sequence	Reverse 16S rRNA primer sequence
454_ACACACTG_A1_338R	GCCTCCCTCGCGCCATCAGACACACTGCATGCTGCCTCCCGTAGGAGT	GCCTCCCTCGCGCCATCAG	ACACACTG	MID101	CA	TGCTGCCTCCCGTAGGAGT
454_ACACGTCA_A2_338R	GCCTCCCTCGCGCCATCAGACACGTCACATGCTGCCTCCCGTAGGAGT	GCCTCCCTCGCGCCATCAG	ACACGTCA	MID102	CA	TGCTGCCTCCCGTAGGAGT
454_ACAGACAG_A3_338R	GCCTCCCTCGCGCCATCAGACAGACAGCATGCTGCCTCCCGTAGGAGT	GCCTCCCTCGCGCCATCAG	ACAGACAG	MID103	CA	TGCTGCCTCCCGTAGGAGT
454_ACAGCTCA_A4_338R	GCCTCCCTCGCGCCATCAGACAGCTCACATGCTGCCTCCCGTAGGAGT	GCCTCCCTCGCGCCATCAG	ACAGCTCA	MID104	CA	TGCTGCCTCCCGTAGGAGT
454_ACGAGATG_A5_338R	GCCTCCCTCGCGCCATCAGACGAGATGCATGCTGCCTCCCGTAGGAGT	GCCTCCCTCGCGCCATCAG	ACGAGATG	MID105	CA	TGCTGCCTCCCGTAGGAGT
454_ACGTACGT_A6_338R	GCCTCCCTCGCGCCATCAGACGTACGTCATGCTGCCTCCCGTAGGAGT	GCCTCCCTCGCGCCATCAG	ACGTACGT	MID106	CA	TGCTGCCTCCCGTAGGAGT
454_ACTCACAG_A7_338R	GCCTCCCTCGCGCCATCAGACTCACAGCATGCTGCCTCCCGTAGGAGT	GCCTCCCTCGCGCCATCAG	ACTCACAG	MID107	CA	TGCTGCCTCCCGTAGGAGT
454_ACTCGTCT_A8_338R	GCCTCCCTCGCGCCATCAGACTCGTCTCATGCTGCCTCCCGTAGGAGT	GCCTCCCTCGCGCCATCAG	ACTCGTCT	MID108	CA	TGCTGCCTCCCGTAGGAGT
454_ACTGACTG_A9_338R	GCCTCCCTCGCGCCATCAGACTGACTGCATGCTGCCTCCCGTAGGAGT	GCCTCCCTCGCGCCATCAG	ACTGACTG	MID109	CA	TGCTGCCTCCCGTAGGAGT
454_ACTGCTCT_A10_338R	GCCTCCCTCGCGCCATCAGACTGCTCTCATGCTGCCTCCCGTAGGAGT	GCCTCCCTCGCGCCATCAG	ACTGCTCT	MID110	CA	TGCTGCCTCCCGTAGGAGT
454_AGACACAG_A11_338R	GCCTCCCTCGCGCCATCAGAGACACAGCATGCTGCCTCCCGTAGGAGT	GCCTCCCTCGCGCCATCAG	AGACACAG	MID111	CA	TGCTGCCTCCCGTAGGAGT
454_AGACGTCT_A12_338R	GCCTCCCTCGCGCCATCAGAGACGTCTCATGCTGCCTCCCGTAGGAGT	GCCTCCCTCGCGCCATCAG	AGACGTCT	MID112	CA	TGCTGCCTCCCGTAGGAGT
454_AGAGACTG_B1_338R	GCCTCCCTCGCGCCATCAGAGAGACTGCATGCTGCCTCCCGTAGGAGT	GCCTCCCTCGCGCCATCAG	AGAGACTG	MID113	CA	TGCTGCCTCCCGTAGGAGT
454_AGAGCTCT_B2_338R	GCCTCCCTCGCGCCATCAGAGAGCTCTCATGCTGCCTCCCGTAGGAGT	GCCTCCCTCGCGCCATCAG	AGAGCTCT	MID114	CA	TGCTGCCTCCCGTAGGAGT
454_AGCAGATG_B3_338R	GCCTCCCTCGCGCCATCAGAGCAGATGCATGCTGCCTCCCGTAGGAGT	GCCTCCCTCGCGCCATCAG	AGCAGATG	MID115	CA	TGCTGCCTCCCGTAGGAGT
454_AGCTACGT_B4_338R	GCCTCCCTCGCGCCATCAGAGCTACGTCATGCTGCCTCCCGTAGGAGT	GCCTCCCTCGCGCCATCAG	AGCTACGT	MID116	CA	TGCTGCCTCCCGTAGGAGT
454_AGTCACTG_B5_338R	GCCTCCCTCGCGCCATCAGAGTCACTGCATGCTGCCTCCCGTAGGAGT	GCCTCCCTCGCGCCATCAG	AGTCACTG	MID117	CA	TGCTGCCTCCCGTAGGAGT
454_AGTCGTCA_B6_338R	GCCTCCCTCGCGCCATCAGAGTCGTCACATGCTGCCTCCCGTAGGAGT	GCCTCCCTCGCGCCATCAG	AGTCGTCA	MID118	CA	TGCTGCCTCCCGTAGGAGT
454_AGTGACAG_B7_338R	GCCTCCCTCGCGCCATCAGAGTGACAGCATGCTGCCTCCCGTAGGAGT	GCCTCCCTCGCGCCATCAG	AGTGACAG	MID119	CA	TGCTGCCTCCCGTAGGAGT
454_AGTGCTCA_B8_338R	GCCTCCCTCGCGCCATCAGAGTGCTCACATGCTGCCTCCCGTAGGAGT	GCCTCCCTCGCGCCATCAG	AGTGCTCA	MID120	CA	TGCTGCCTCCCGTAGGAGT
454_ATATCGCG_B9_338R	GCCTCCCTCGCGCCATCAGATATCGCGCATGCTGCCTCCCGTAGGAGT	GCCTCCCTCGCGCCATCAG	ATATCGCG	MID121	CA	TGCTGCCTCCCGTAGGAGT
454_ATCGTACG_B10_338R	GCCTCCCTCGCGCCATCAGATCGTACGCATGCTGCCTCCCGTAGGAGT	GCCTCCCTCGCGCCATCAG	ATCGTACG	MID122	CA	TGCTGCCTCCCGTAGGAGT
454_ATGCTACG_B11_338R	GCCTCCCTCGCGCCATCAGATGCTACGCATGCTGCCTCCCGTAGGAGT	GCCTCCCTCGCGCCATCAG	ATGCTACG	MID123	CA	TGCTGCCTCCCGTAGGAGT
454_CACACTGA_B12_338R	GCCTCCCTCGCGCCATCAGCACACTGACATGCTGCCTCCCGTAGGAGT	GCCTCCCTCGCGCCATCAG	CACACTGA	MID124	CA	TGCTGCCTCCCGTAGGAGT
454_CACAGTGT_C1_338R	GCCTCCCTCGCGCCATCAGCACAGTGTCATGCTGCCTCCCGTAGGAGT	GCCTCCCTCGCGCCATCAG	CACAGTGT	MID125	CA	TGCTGCCTCCCGTAGGAGT
454_CACTAGTG_C2_338R	GCCTCCCTCGCGCCATCAGCACTAGTGCATGCTGCCTCCCGTAGGAGT	GCCTCCCTCGCGCCATCAG	CACTAGTG	MID126	CA	TGCTGCCTCCCGTAGGAGT
454_CACTCTGT_C3_338R	GCCTCCCTCGCGCCATCAGCACTCTGTCATGCTGCCTCCCGTAGGAGT	GCCTCCCTCGCGCCATCAG	CACTCTGT	MID127	CA	TGCTGCCTCCCGTAGGAGT
454_CACTGTGA_C4_338R	GCCTCCCTCGCGCCATCAGCACTGTGACATGCTGCCTCCCGTAGGAGT	GCCTCCCTCGCGCCATCAG	CACTGTGA	MID128	CA	TGCTGCCTCCCGTAGGAGT
454_CAGACTGT_C5_338R	GCCTCCCTCGCGCCATCAGCAGACTGTCATGCTGCCTCCCGTAGGAGT	GCCTCCCTCGCGCCATCAG	CAGACTGT	MID129	CA	TGCTGCCTCCCGTAGGAGT
454_CAGAGTGA_C6_338R	GCCTCCCTCGCGCCATCAGCAGAGTGACATGCTGCCTCCCGTAGGAGT	GCCTCCCTCGCGCCATCAG	CAGAGTGA	MID130	CA	TGCTGCCTCCCGTAGGAGT
454_CAGTAGAG_C7_338R	GCCTCCCTCGCGCCATCAGCAGTAGAGCATGCTGCCTCCCGTAGGAGT	GCCTCCCTCGCGCCATCAG	CAGTAGAG	MID131	CA	TGCTGCCTCCCGTAGGAGT
454_CAGTCTGA_C8_338R	GCCTCCCTCGCGCCATCAGCAGTCTGACATGCTGCCTCCCGTAGGAGT	GCCTCCCTCGCGCCATCAG	CAGTCTGA	MID132	CA	TGCTGCCTCCCGTAGGAGT
454_CAGTGTGT_C9_338R	GCCTCCCTCGCGCCATCAGCAGTGTGTCATGCTGCCTCCCGTAGGAGT	GCCTCCCTCGCGCCATCAG	CAGTGTGT	MID133	CA	TGCTGCCTCCCGTAGGAGT
454_CATCGTAG_C10_338R	GCCTCCCTCGCGCCATCAGCATCGTAGCATGCTGCCTCCCGTAGGAGT	GCCTCCCTCGCGCCATCAG	CATCGTAG	MID134	CA	TGCTGCCTCCCGTAGGAGT
454_CATGAGCT_C11_338R	GCCTCCCTCGCGCCATCAGCATGAGCTCATGCTGCCTCCCGTAGGAGT	GCCTCCCTCGCGCCATCAG	CATGAGCT	MID135	CA	TGCTGCCTCCCGTAGGAGT
454_CATGTGCA_C12_338R	GCCTCCCTCGCGCCATCAGCATGTGCACATGCTGCCTCCCGTAGGAGT	GCCTCCCTCGCGCCATCAG	CATGTGCA	MID136	CA	TGCTGCCTCCCGTAGGAGT
454_CGATGCAT_D1_338R	GCCTCCCTCGCGCCATCAGCGATGCATCATGCTGCCTCCCGTAGGAGT	GCCTCCCTCGCGCCATCAG	CGATGCAT	MID137	CA	TGCTGCCTCCCGTAGGAGT
454_CGTACGAT_D2_338R	GCCTCCCTCGCGCCATCAGCGTACGATCATGCTGCCTCCCGTAGGAGT	GCCTCCCTCGCGCCATCAG	CGTACGAT	MID138	CA	TGCTGCCTCCCGTAGGAGT
454_CGTATACG_D3_338R	GCCTCCCTCGCGCCATCAGCGTATACGCATGCTGCCTCCCGTAGGAGT	GCCTCCCTCGCGCCATCAG	CGTATACG	MID139	CA	TGCTGCCTCCCGTAGGAGT
454_CTACGTAG_D4_338R	GCCTCCCTCGCGCCATCAGCTACGTAGCATGCTGCCTCCCGTAGGAGT	GCCTCCCTCGCGCCATCAG	CTACGTAG	MID140	CA	TGCTGCCTCCCGTAGGAGT
454_CTAGAGCT_D5_338R	GCCTCCCTCGCGCCATCAGCTAGAGCTCATGCTGCCTCCCGTAGGAGT	GCCTCCCTCGCGCCATCAG	CTAGAGCT	MID141	CA	TGCTGCCTCCCGTAGGAGT
454_CTAGTGCA_D6_338R	GCCTCCCTCGCGCCATCAGCTAGTGCACATGCTGCCTCCCGTAGGAGT	GCCTCCCTCGCGCCATCAG	CTAGTGCA	MID142	CA	TGCTGCCTCCCGTAGGAGT
454_CTCACTGT_D7_338R	GCCTCCCTCGCGCCATCAGCTCACTGTCATGCTGCCTCCCGTAGGAGT	GCCTCCCTCGCGCCATCAG	CTCACTGT	MID143	CA	TGCTGCCTCCCGTAGGAGT
454_CTCAGTGA_D8_338R	GCCTCCCTCGCGCCATCAGCTCAGTGACATGCTGCCTCCCGTAGGAGT	GCCTCCCTCGCGCCATCAG	CTCAGTGA	MID144	CA	TGCTGCCTCCCGTAGGAGT
454_CTCTAGAG_D9_338R	GCCTCCCTCGCGCCATCAGCTCTAGAGCATGCTGCCTCCCGTAGGAGT	GCCTCCCTCGCGCCATCAG	CTCTAGAG	MID145	CA	TGCTGCCTCCCGTAGGAGT
454_CTCTCTGA_D10_338R	GCCTCCCTCGCGCCATCAGCTCTCTGACATGCTGCCTCCCGTAGGAGT	GCCTCCCTCGCGCCATCAG	CTCTCTGA	MID146	CA	TGCTGCCTCCCGTAGGAGT
454_CTCTGTGT_D11_338R	GCCTCCCTCGCGCCATCAGCTCTGTGTCATGCTGCCTCCCGTAGGAGT	GCCTCCCTCGCGCCATCAG	CTCTGTGT	MID147	CA	TGCTGCCTCCCGTAGGAGT
454_CTGACTGA_D12_338R	GCCTCCCTCGCGCCATCAGCTGACTGACATGCTGCCTCCCGTAGGAGT	GCCTCCCTCGCGCCATCAG	CTGACTGA	MID148	CA	TGCTGCCTCCCGTAGGAGT
454_CTGAGTGT_E1_338R	GCCTCCCTCGCGCCATCAGCTGAGTGTCATGCTGCCTCCCGTAGGAGT	GCCTCCCTCGCGCCATCAG	CTGAGTGT	MID149	CA	TGCTGCCTCCCGTAGGAGT
454_CTGTAGTG_E2_338R	GCCTCCCTCGCGCCATCAGCTGTAGTGCATGCTGCCTCCCGTAGGAGT	GCCTCCCTCGCGCCATCAG	CTGTAGTG	MID150	CA	TGCTGCCTCCCGTAGGAGT
454_CTGTCTGT_E3_338R	GCCTCCCTCGCGCCATCAGCTGTCTGTCATGCTGCCTCCCGTAGGAGT	GCCTCCCTCGCGCCATCAG	CTGTCTGT	MID151	CA	TGCTGCCTCCCGTAGGAGT
454_CTGTGTGA_E4_338R	GCCTCCCTCGCGCCATCAGCTGTGTGACATGCTGCCTCCCGTAGGAGT	GCCTCCCTCGCGCCATCAG	CTGTGTGA	MID152	CA	TGCTGCCTCCCGTAGGAGT
454_GACACTGT_E5_338R	GCCTCCCTCGCGCCATCAGGACACTGTCATGCTGCCTCCCGTAGGAGT	GCCTCCCTCGCGCCATCAG	GACACTGT	MID153	CA	TGCTGCCTCCCGTAGGAGT
454_GACAGTGA_E6_338R	GCCTCCCTCGCGCCATCAGGACAGTGACATGCTGCCTCCCGTAGGAGT	GCCTCCCTCGCGCCATCAG	GACAGTGA	MID154	CA	TGCTGCCTCCCGTAGGAGT
454_GACTAGAG_E7_338R	GCCTCCCTCGCGCCATCAGGACTAGAGCATGCTGCCTCCCGTAGGAGT	GCCTCCCTCGCGCCATCAG	GACTAGAG	MID155	CA	TGCTGCCTCCCGTAGGAGT
454_GACTCTGA_E8_338R	GCCTCCCTCGCGCCATCAGGACTCTGACATGCTGCCTCCCGTAGGAGT	GCCTCCCTCGCGCCATCAG	GACTCTGA	MID156	CA	TGCTGCCTCCCGTAGGAGT
454_GACTGTGT_E9_338R	GCCTCCCTCGCGCCATCAGGACTGTGTCATGCTGCCTCCCGTAGGAGT	GCCTCCCTCGCGCCATCAG	GACTGTGT	MID157	CA	TGCTGCCTCCCGTAGGAGT
454_GAGACTGA_E10_338R	GCCTCCCTCGCGCCATCAGGAGACTGACATGCTGCCTCCCGTAGGAGT	GCCTCCCTCGCGCCATCAG	GAGACTGA	MID158	CA	TGCTGCCTCCCGTAGGAGT
454_GAGAGTGT_E11_338R	GCCTCCCTCGCGCCATCAGGAGAGTGTCATGCTGCCTCCCGTAGGAGT	GCCTCCCTCGCGCCATCAG	GAGAGTGT	MID159	CA	TGCTGCCTCCCGTAGGAGT
454_GAGTAGTG_E12_338R	GCCTCCCTCGCGCCATCAGGAGTAGTGCATGCTGCCTCCCGTAGGAGT	GCCTCCCTCGCGCCATCAG	GAGTAGTG	MID160	CA	TGCTGCCTCCCGTAGGAGT
454_GAGTCTGT_F1_338R	GCCTCCCTCGCGCCATCAGGAGTCTGTCATGCTGCCTCCCGTAGGAGT	GCCTCCCTCGCGCCATCAG	GAGTCTGT	MID161	CA	TGCTGCCTCCCGTAGGAGT
454_GAGTGTGA_F2_338R	GCCTCCCTCGCGCCATCAGGAGTGTGACATGCTGCCTCCCGTAGGAGT	GCCTCCCTCGCGCCATCAG	GAGTGTGA	MID162	CA	TGCTGCCTCCCGTAGGAGT
454_GATCTGCA_F3_338R	GCCTCCCTCGCGCCATCAGGATCTGCACATGCTGCCTCCCGTAGGAGT	GCCTCCCTCGCGCCATCAG	GATCTGCA	MID163	CA	TGCTGCCTCCCGTAGGAGT
454_GATGTGCT_F4_338R	GCCTCCCTCGCGCCATCAGGATGTGCTCATGCTGCCTCCCGTAGGAGT	GCCTCCCTCGCGCCATCAG	GATGTGCT	MID164	CA	TGCTGCCTCCCGTAGGAGT
454_GCATGCAT_F5_338R	GCCTCCCTCGCGCCATCAGGCATGCATCATGCTGCCTCCCGTAGGAGT	GCCTCCCTCGCGCCATCAG	GCATGCAT	MID165	CA	TGCTGCCTCCCGTAGGAGT
454_GCTACGAT_F6_338R	GCCTCCCTCGCGCCATCAGGCTACGATCATGCTGCCTCCCGTAGGAGT	GCCTCCCTCGCGCCATCAG	GCTACGAT	MID166	CA	TGCTGCCTCCCGTAGGAGT
454_GCTATACG_F7_338R	GCCTCCCTCGCGCCATCAGGCTATACGCATGCTGCCTCCCGTAGGAGT	GCCTCCCTCGCGCCATCAG	GCTATACG	MID167	CA	TGCTGCCTCCCGTAGGAGT
454_GTACTGCA_F8_338R	GCCTCCCTCGCGCCATCAGGTACTGCACATGCTGCCTCCCGTAGGAGT	GCCTCCCTCGCGCCATCAG	GTACTGCA	MID168	CA	TGCTGCCTCCCGTAGGAGT
454_GTAGTGCT_F9_338R	GCCTCCCTCGCGCCATCAGGTAGTGCTCATGCTGCCTCCCGTAGGAGT	GCCTCCCTCGCGCCATCAG	GTAGTGCT	MID169	CA	TGCTGCCTCCCGTAGGAGT
454_GTCACTGA_F10_338R	GCCTCCCTCGCGCCATCAGGTCACTGACATGCTGCCTCCCGTAGGAGT	GCCTCCCTCGCGCCATCAG	GTCACTGA	MID170	CA	TGCTGCCTCCCGTAGGAGT
454_GTCAGTGT_F11_338R	GCCTCCCTCGCGCCATCAGGTCAGTGTCATGCTGCCTCCCGTAGGAGT	GCCTCCCTCGCGCCATCAG	GTCAGTGT	MID171	CA	TGCTGCCTCCCGTAGGAGT
454_GTCTAGTG_F12_338R	GCCTCCCTCGCGCCATCAGGTCTAGTGCATGCTGCCTCCCGTAGGAGT	GCCTCCCTCGCGCCATCAG	GTCTAGTG	MID172	CA	TGCTGCCTCCCGTAGGAGT
454_GTCTCTGT_G1_338R	GCCTCCCTCGCGCCATCAGGTCTCTGTCATGCTGCCTCCCGTAGGAGT	GCCTCCCTCGCGCCATCAG	GTCTCTGT	MID173	CA	TGCTGCCTCCCGTAGGAGT
454_GTCTGTGA_G2_338R	GCCTCCCTCGCGCCATCAGGTCTGTGACATGCTGCCTCCCGTAGGAGT	GCCTCCCTCGCGCCATCAG	GTCTGTGA	MID174	CA	TGCTGCCTCCCGTAGGAGT
454_GTGACTGT_G3_338R	GCCTCCCTCGCGCCATCAGGTGACTGTCATGCTGCCTCCCGTAGGAGT	GCCTCCCTCGCGCCATCAG	GTGACTGT	MID175	CA	TGCTGCCTCCCGTAGGAGT
454_GTGAGTGA_G4_338R	GCCTCCCTCGCGCCATCAGGTGAGTGACATGCTGCCTCCCGTAGGAGT	GCCTCCCTCGCGCCATCAG	GTGAGTGA	MID176	CA	TGCTGCCTCCCGTAGGAGT
454_GTGTAGAG_G5_338R	GCCTCCCTCGCGCCATCAGGTGTAGAGCATGCTGCCTCCCGTAGGAGT	GCCTCCCTCGCGCCATCAG	GTGTAGAG	MID177	CA	TGCTGCCTCCCGTAGGAGT
454_GTGTCTGA_G6_338R	GCCTCCCTCGCGCCATCAGGTGTCTGACATGCTGCCTCCCGTAGGAGT	GCCTCCCTCGCGCCATCAG	GTGTCTGA	MID178	CA	TGCTGCCTCCCGTAGGAGT
454_GTGTGTGT_G7_338R	GCCTCCCTCGCGCCATCAGGTGTGTGTCATGCTGCCTCCCGTAGGAGT	GCCTCCCTCGCGCCATCAG	GTGTGTGT	MID179	CA	TGCTGCCTCCCGTAGGAGT
454_TACGTACG_G8_338R	GCCTCCCTCGCGCCATCAGTACGTACGCATGCTGCCTCCCGTAGGAGT	GCCTCCCTCGCGCCATCAG	TACGTACG	MID180	CA	TGCTGCCTCCCGTAGGAGT
454_TAGCTACG_G9_338R	GCCTCCCTCGCGCCATCAGTAGCTACGCATGCTGCCTCCCGTAGGAGT	GCCTCCCTCGCGCCATCAG	TAGCTACG	MID181	CA	TGCTGCCTCCCGTAGGAGT
454_TCACGACA_G10_338R	GCCTCCCTCGCGCCATCAGTCACGACACATGCTGCCTCCCGTAGGAGT	GCCTCCCTCGCGCCATCAG	TCACGACA	MID182	CA	TGCTGCCTCCCGTAGGAGT
454_TCACTCTG_G11_338R	GCCTCCCTCGCGCCATCAGTCACTCTGCATGCTGCCTCCCGTAGGAGT	GCCTCCCTCGCGCCATCAG	TCACTCTG	MID183	CA	TGCTGCCTCCCGTAGGAGT
454_TCAGCACA_G12_338R	GCCTCCCTCGCGCCATCAGTCAGCACACATGCTGCCTCCCGTAGGAGT	GCCTCCCTCGCGCCATCAG	TCAGCACA	MID184	CA	TGCTGCCTCCCGTAGGAGT
454_TCAGTCAG_H1_338R	GCCTCCCTCGCGCCATCAGTCAGTCAGCATGCTGCCTCCCGTAGGAGT	GCCTCCCTCGCGCCATCAG	TCAGTCAG	MID185	CA	TGCTGCCTCCCGTAGGAGT
454_TCGATCGA_H2_338R	GCCTCCCTCGCGCCATCAGTCGATCGACATGCTGCCTCCCGTAGGAGT	GCCTCCCTCGCGCCATCAG	TCGATCGA	MID186	CA	TGCTGCCTCCCGTAGGAGT
454_TCGTGATG_H3_338R	GCCTCCCTCGCGCCATCAGTCGTGATGCATGCTGCCTCCCGTAGGAGT	GCCTCCCTCGCGCCATCAG	TCGTGATG	MID187	CA	TGCTGCCTCCCGTAGGAGT
454_TCTCGACT_H4_338R	GCCTCCCTCGCGCCATCAGTCTCGACTCATGCTGCCTCCCGTAGGAGT	GCCTCCCTCGCGCCATCAG	TCTCGACT	MID188	CA	TGCTGCCTCCCGTAGGAGT
454_TCTCTCAG_H5_338R	GCCTCCCTCGCGCCATCAGTCTCTCAGCATGCTGCCTCCCGTAGGAGT	GCCTCCCTCGCGCCATCAG	TCTCTCAG	MID189	CA	TGCTGCCTCCCGTAGGAGT
454_TCTGCACT_H6_338R	GCCTCCCTCGCGCCATCAGTCTGCACTCATGCTGCCTCCCGTAGGAGT	GCCTCCCTCGCGCCATCAG	TCTGCACT	MID190	CA	TGCTGCCTCCCGTAGGAGT
454_TCTGTCTG_H7_338R	GCCTCCCTCGCGCCATCAGTCTGTCTGCATGCTGCCTCCCGTAGGAGT	GCCTCCCTCGCGCCATCAG	TCTGTCTG	MID191	CA	TGCTGCCTCCCGTAGGAGT
454_TGACGACT_H8_338R	GCCTCCCTCGCGCCATCAGTGACGACTCATGCTGCCTCCCGTAGGAGT	GCCTCCCTCGCGCCATCAG	TGACGACT	MID192	CA	TGCTGCCTCCCGTAGGAGT
454_TGACTCAG_H9_338R	GCCTCCCTCGCGCCATCAGTGACTCAGCATGCTGCCTCCCGTAGGAGT	GCCTCCCTCGCGCCATCAG	TGACTCAG	MID193	CA	TGCTGCCTCCCGTAGGAGT
454_TGAGCACT_H10_338R	GCCTCCCTCGCGCCATCAGTGAGCACTCATGCTGCCTCCCGTAGGAGT	GCCTCCCTCGCGCCATCAG	TGAGCACT	MID194	CA	TGCTGCCTCCCGTAGGAGT
454_TGAGTCTG_H11_338R	GCCTCCCTCGCGCCATCAGTGAGTCTGCATGCTGCCTCCCGTAGGAGT	GCCTCCCTCGCGCCATCAG	TGAGTCTG	MID195	CA	TGCTGCCTCCCGTAGGAGT
454_TGCATCGA_H12_338R	GCCTCCCTCGCGCCATCAGTGCATCGACATGCTGCCTCCCGTAGGAGT	GCCTCCCTCGCGCCATCAG	TGCATCGA	MID196	CA	TGCTGCCTCCCGTAGGAGT
Forward primer name	Forward primer sequence	454 B-adaptor sequence			Linker sequence	Forward 16S rRNA primer sequence
454_27F_universal	GCCTTGCCAGCCCGCTCAGTCAGAGTTTGATCCTGGCTCAG	GCCTTGCCAGCCCGCTCAG			TC	AGAGTTTGATCCTGGCTCAG
